# Supplementary material for: Greater magnocellular saccadic suppression in high versus low autistic tendency suggests a causal path to local perceptual style
Source: R Soc Open Sci. 2015 Dec 16;2(12):150226. doi: 10.1098/rsos.150226 (PMC4807440; doi:10.1098/rsos.150226)
Supplement: SaccSuppPsychophys2.xlsx This spreadsheet contains column headings AQscore, AQgroup, HFS, HFD, LFS, LFD, HFratio, LFratio, LogHFr,LogLFr, where HF stands for high frequency, LF = low frequency, S=saccade, D=delay. [file rsos150226supp2.xlsx]

## Sheet: SaccSuppPsychophys.xls
AQscore	AQgroup	HFS	HFD	LFS	LFD	HFratio	LFratio	LogHFr	LogLFr
4	0	0.060507	0.021444	0.117564	0.011036	2.82163	10.6528	1.03731	2.36582
9	0	0.059555	0.041604	0.031309	0.021681	1.43147	1.44408	0.358704	0.367469
10	0	0.088612	0.049592	0.098851	0.016688	1.78682	5.92348	0.580438	1.77892
23	1	0.034851	0.02121	0.125327	0.008719	1.64314	14.374	0.496609	2.66542
24	1	0.162646	0.049147	0.29924	0.020079	3.30938	14.9031	1.19676	2.70157
3	0	0.048925	0.019054	0.03548	0.010518	2.5677	3.37326	0.943011	1.21588
7	0	0.127638	0.018562	0.101592	0.015407	6.87631	6.59389	1.92808	1.88614
12	0	0.071724	0.042741	0.162646	0.019012	1.67811	8.55491	0.517667	2.14651
30	1	0.208762	0.061474	0.144076	0.025466	3.39594	5.65758	1.22258	1.733
4	0	0.039421	0.021444	0.048486	0.011036	1.83832	4.39344	0.608854	1.48011
20	1	0.210117	0.054526	0.285465	0.011082	3.85352	25.7593	1.34899	3.2488
23	1	0.061196	0.033327	0.135451	0.02135	1.83623	6.34431	0.607714	1.84756
23	1	0.055647	0.030145	0.052117	0.017541	1.84598	2.97115	0.613009	1.08895
4	0	0.103699	0.030687	0.06474	0.012183	3.37925	5.31396	1.21765	1.67034
12	0	0.065353	0.022407	0.085833	0.011929	2.91663	7.19532	1.07043	1.97343
11	0	0.043419	0.057959	0.016833	0.015079	0.749133	1.11632	-0.288839	0.110038
6	0	0.049258	0.013959	0.01658	0.013262	3.52876	1.25019	1.26095	0.223294
8	0	0.060644	0.036939	0.035164	0.022506	1.64173	1.56243	0.495753	0.446241
30	1	0.096844	0.04948	0.108292	0.009406	1.95724	11.5131	0.671533	2.44348
30	1	0.064763	0.033626	0.50284	0.017503	1.92598	28.7288	0.655435	3.3579
8	0		0.035799	0.059825	0.009582		6.24348		1.83154
25	1	0.085443	0.049816	0.163392		1.71517		0.539513
32	1	0.481358	0.057437	0.253677	0.017926	8.38063	14.1513	2.12592	2.64981
27	1	0.079085	0.055021	0.033852	0.017165	1.43736	1.97215	0.362808	0.679126
24	1	0.144076	0.018321	0.616978	0.015144	7.86398	40.7408	2.06229	3.70723
24	1	0.447237	0.030962	0.285465	0.015144	14.4447	18.85	2.67033	2.93651
