# Supplementary material for: Greater magnocellular saccadic suppression in high versus low autistic tendency suggests a causal path to local perceptual style
Source: R Soc Open Sci. 2015 Dec 16;2(12):150226. doi: 10.1098/rsos.150226 (PMC4807440; doi:10.1098/rsos.150226)
Supplement: “nonlinearVEP_LowAQ.xlsx” contains similar data for the 13 Low AQ participants. [file rsos150226supp3.xlsx]

## Sheet: Sheet1
Low AQ group
VEP Data in 14 columns (14 participants) with 301 rows providing epoch 0-250ms, amplitudes measured in microVolt
Contrast for each block is either 24% or 100%, thus L_C24_NS_K1 refers to LowAQ, Contrast = 24%, No Saccade (Fixation), K1=first order kernel
L_C24_NS_K1
0.1104	-0.0485889	0.0376044	0.125911	0.269222	0.122222	0.00555556	-0.0648889	0.157111	-0.217222	0.0151244	0.252667	-0.316111	-0.0998333
0.109622	-0.0501333	0.0358267	0.124244	0.260667	0.121667	0.00144444	-0.0608333	0.154333	-0.219778	0.0182133	0.242333	-0.316778	-0.101722
0.110089	-0.0427778	0.0443133	0.121244	0.245111	0.122556	-0.00723333	-0.0517444	0.140544	-0.220778	0.0268911	0.2166	-0.322222	-0.114622
0.107778	-0.0254444	0.07458	0.125289	0.232556	0.123333	-0.0148444	-0.0431144	0.1244	-0.224889	0.0350244	0.188856	-0.326333	-0.118667
0.0911222	-0.00103333	0.104002	0.128289	0.230222	0.122333	-0.0281667	-0.0372811	0.113667	-0.214111	0.0502956	0.172589	-0.321889	-0.104856
0.0721378	0.0254222	0.129891	0.122287	0.224444	0.118222	-0.0513778	-0.0352867	0.110133	-0.188936	0.0661844	0.162811	-0.309889	-0.0835333
0.0588933	0.0511667	0.163313	0.116131	0.219667	0.115667	-0.0633889	-0.0268867	0.106689	-0.158969	0.0764556	0.142011	-0.292333	-0.0676889
0.0559933	0.0777222	0.210913	0.115298	0.209778	0.117	-0.0664111	-0.00809778	0.101467	-0.133336	0.0757667	0.103478	-0.279333	-0.0549667
0.0524933	0.0990667	0.247467	0.107964	0.200889	0.116889	-0.0690667	0.0150133	0.0991333	-0.0986911	0.0745222	0.0668889	-0.256289	-0.0437
0.0446711	0.109433	0.269144	0.0901311	0.198	0.110611	-0.0688111	0.0346244	0.103578	-0.0524689	0.0695	0.0395222	-0.222122	-0.0206778
0.0426267	0.113189	0.290156	0.0712422	0.202889	0.104633	-0.0613889	0.0505133	0.112022	0.00697556	0.0622222	0.0230444	-0.187067	0.00965556
0.0467156	0.109767	0.307778	0.0571756	0.204667	0.0959889	-0.0467556	0.0727578	0.132922	0.0717533	0.0491	0.00924444	-0.157678	0.0507667
0.0544378	0.102918	0.307444	0.0458111	0.205444	0.0876778	-0.0267444	0.104261	0.1614	0.131976	0.0307	-0.00823333	-0.131044	0.0945444
0.0705378	0.0945178	0.304333	0.0389544	0.202111	0.0776556	-0.00403333	0.141206	0.199689	0.180753	0.0127111	-0.0350778	-0.111156	0.133956
0.0935222	0.0898511	0.310111	0.0437122	0.199333	0.0673222	0.0244	0.188056	0.239889	0.215133	-0.00161111	-0.0584889	-0.109267	0.170467
0.115878	0.0919622	0.311667	0.0453622	0.197333	0.0552033	0.0543556	0.2431	0.280778	0.237722	-0.0176444	-0.0772444	-0.117156	0.211733
0.135633	0.0889622	0.300889	0.0392422	0.203222	0.0356478	0.0869889	0.297444	0.318333	0.255311	-0.0331889	-0.0841556	-0.130489	0.240189
0.156022	0.0830733	0.277111	0.0314978	0.205444	0.0196367	0.119744	0.342889	0.349444	0.272889	-0.0523667	-0.0946778	-0.1592	0.248122
0.177956	0.0816289	0.251267	0.0238533	0.204222	0.0116922	0.153389	0.374	0.372556	0.281333	-0.0703333	-0.100244	-0.192478	0.233156
0.193222	0.0875622	0.226333	0.0141644	0.204778	3.66667e-05	0.184978	0.394778	0.390111	0.270667	-0.0902444	-0.102278	-0.218089	0.218167
0.200222	0.0987511	0.204467	0.0100633	0.213111	-0.0151078	0.206344	0.401667	0.395444	0.239756	-0.110889	-0.102644	-0.235144	0.199086
0.200778	0.106689	0.186422	0.0102511	0.222222	-0.0339078	0.217667	0.390111	0.39	0.203944	-0.130933	-0.0943667	-0.251556	0.170983
0.194822	0.106711	0.167533	0.0139967	0.228667	-0.0528856	0.219	0.364444	0.371111	0.169789	-0.147722	-0.0767111	-0.261889	0.134028
0.177378	0.102322	0.149422	0.0131189	0.231	-0.0732189	0.211667	0.326167	0.336333	0.1408	-0.159178	-0.0649778	-0.258889	0.0841389
0.1487	0.0956667	0.137311	0.0146911	0.234889	-0.0907667	0.200111	0.269567	0.2827	0.116178	-0.160878	-0.048	-0.250333	0.0288167
0.106811	0.094	0.127311	0.0203222	0.226	-0.0967111	0.181289	0.196967	0.219933	0.0923111	-0.150236	-0.019	-0.235111	-0.0224056
0.0645889	0.0957778	0.129422	0.0226889	0.210522	-0.0978	0.154263	0.120411	0.153378	0.0727333	-0.121369	0.022	-0.211222	-0.0632833
0.0213667	0.100333	0.134822	0.0289	0.189633	-0.0968722	0.120352	0.0515222	0.0816	0.0573889	-0.0765911	0.0701556	-0.191444	-0.08545
-0.0208556	0.104667	0.1326	0.0342889	0.164656	-0.0914211	0.0777967	-0.00892222	0.00704444	0.0476556	-0.0230356	0.120111	-0.191	-0.103461
-0.0595222	0.106778	0.129622	0.03199	0.135133	-0.0895322	0.0334633	-0.0647	-0.0599556	0.0449	0.0359644	0.175233	-0.202667	-0.132602
-0.0935222	0.102022	0.121456	0.0234333	0.0998889	-0.0920878	-0.0167589	-0.1177	-0.123289	0.0474111	0.0998533	0.2334	-0.212	-0.153722
-0.123122	0.0918222	0.0989	0.0136889	0.0634778	-0.0936433	-0.0715367	-0.170367	-0.188956	0.0481778	0.155298	0.280522	-0.225889	-0.170544
-0.145789	0.0755778	0.064	0.00717778	0.0340222	-0.0821544	-0.12387	-0.219089	-0.247178	0.0400889	0.199076	0.325422	-0.242333	-0.187656
-0.156556	0.0513444	0.0282111	0.00549667	0.0138333	-0.0642144	-0.166426	-0.255156	-0.289544	0.0330333	0.227809	0.367444	-0.26	-0.200222
-0.153778	0.0285667	0.00943333	0.01153	0.0125	-0.0473478	-0.194826	-0.272222	-0.319333	0.0320333	0.244311	0.387222	-0.278556	-0.203889
-0.151444	0.00736667	-0.00486667	0.0236856	0.0257556	-0.0408367	-0.208133	-0.265778	-0.343222	0.0350889	0.247556	0.385333	-0.298778	-0.202444
-0.152556	-0.0202333	-0.0250889	0.0279522	0.0543111	-0.0444978	-0.207122	-0.242722	-0.353889	0.0434333	0.228078	0.365556	-0.309556	-0.201222
-0.153778	-0.0517889	-0.0459333	0.0265522	0.0864	-0.0548267	-0.188567	-0.218044	-0.350444	0.0598333	0.201267	0.335889	-0.306333	-0.181911
-0.151222	-0.0856778	-0.0729778	0.0310522	0.121256	-0.0600378	-0.161678	-0.191678	-0.346667	0.0682778	0.1741	0.295122	-0.288778	-0.135467
-0.145778	-0.109456	-0.0991	0.0466189	0.154944	-0.0633711	-0.121322	-0.160611	-0.334222	0.0694778	0.142289	0.240514	-0.271111	-0.0905778
-0.139333	-0.119322	-0.119544	0.0589189	0.181467	-0.0669267	-0.0708778	-0.125333	-0.312556	0.0697556	0.111856	0.179626	-0.252222	-0.0552444
-0.135222	-0.1218	-0.129533	0.0679189	0.203922	-0.08286	-0.0247556	-0.0944111	-0.285556	0.0729663	0.0823949	0.108959	-0.234333	-0.0136889
-0.128567	-0.117078	-0.132456	0.0716667	0.220556	-0.111356	0.00432222	-0.0718778	-0.257111	0.0687552	0.0610104	0.0272922	-0.212667	0.0282
-0.116323	-0.1173	-0.1377	0.0645889	0.227333	-0.1505	0.0237	-0.0493111	-0.226889	0.0533997	0.0478104	-0.0548189	-0.1815	0.0657556
-0.102086	-0.125767	-0.136033	0.0526	0.230889	-0.195467	0.0370456	-0.0331556	-0.186204	0.0249219	0.0387771	-0.14393	-0.14872	0.0995111
-0.0827667	-0.136278	-0.112922	0.0496333	0.226889	-0.240178	0.0485567	-0.0291111	-0.146504	-0.00774478	0.0358216	-0.235597	-0.129209	0.121311
-0.0637984	-0.142389	-0.0613667	0.0587667	0.223444	-0.280222	0.0452233	-0.0325	-0.121416	-0.0473003	0.0279771	-0.316486	-0.110031	0.109944
-0.0492429	-0.1435	-0.0027	0.0691778	0.219778	-0.319889	0.0307567	-0.0352333	-0.102971	-0.0896337	0.0160327	-0.380608	-0.0873089	0.0587222
-0.0398873	-0.141278	0.0607444	0.0733444	0.225	-0.365111	0.00806778	-0.0313667	-0.0919711	-0.139756	0.0130882	-0.429556	-0.0600533	-0.0107222
-0.0381096	-0.145389	0.115522	0.0732556	0.232889	-0.413111	-0.0325989	-0.0230333	-0.08286	-0.1902	0.0221882	-0.449889	-0.0362533	-0.0801667
-0.0433318	-0.157722	0.140522	0.0694222	0.239222	-0.461222	-0.0920544	-0.0126778	-0.0843044	-0.234111	0.0474267	-0.434889	-0.0167678	-0.165611
-0.063654	-0.172556	0.152456	0.0626111	0.238778	-0.505333	-0.162354	-0.000855556	-0.0973044	-0.266556	0.0852556	-0.393989	0.00102111	-0.244389
-0.105453	-0.186889	0.1644	0.0463556	0.228	-0.544444	-0.251621	0.0005	-0.125193	-0.285	0.127678	-0.330322	0.00694333	-0.313389
-0.153135	-0.200111	0.182589	0.0195667	0.204867	-0.577111	-0.360856	-0.00467778	-0.170322	-0.294222	0.171933	-0.235767	0.0118189	-0.378922
-0.202565	-0.207333	0.194033	-0.00813333	0.176394	-0.604111	-0.492578	-0.00967778	-0.220467	-0.297778	0.2147	-0.127989	0.0211078	-0.429389
-0.251089	-0.210778	0.192256	-0.0364556	0.146629	-0.628222	-0.630467	-0.00757778	-0.260556	-0.294556	0.263467	-0.0339889	0.0221078	-0.475222
-0.302422	-0.208889	0.187811	-0.0719	0.116439	-0.648778	-0.76	-0.002534	-0.295	-0.280333	0.307022	0.0441222	0.0115522	-0.486889
-0.350778	-0.201378	0.172256	-0.109456	0.0843356	-0.658111	-0.879556	-0.000489556	-0.326444	-0.251111	0.338333	0.120122	-0.00363667	-0.478667
-0.379667	-0.185956	0.163367	-0.143589	0.0539578	-0.658889	-0.976778	0.00267711	-0.354222	-0.216	0.359333	0.1789	-0.0159256	-0.460667
-0.393222	-0.162355	0.162533	-0.174344	0.0222467	-0.654	-1.04033	0.00913267	-0.366889	-0.182011	0.371111	0.206344	-0.0267444	-0.417444
-0.393778	-0.135066	0.152344	-0.197333	-0.0103089	-0.644111	-1.06622	0.0217771	-0.363889	-0.157456	0.379556	0.203922	-0.0417556	-0.369444
-0.383889	-0.10711	0.128089	-0.213556	-0.0336422	-0.628778	-1.06056	0.0386327	-0.346889	-0.144344	0.392444	0.175456	-0.0522667	-0.3078
-0.367556	-0.0788802	0.0869778	-0.224111	-0.0468756	-0.602778	-1.03189	0.055766	-0.319444	-0.143789	0.408889	0.1149	-0.0564622	-0.2424
-0.347333	-0.0503247	0.0379778	-0.239556	-0.0550256	-0.573	-0.976333	0.0723327	-0.281833	-0.152122	0.432333	0.0274556	-0.05584	-0.190567
-0.322889	-0.0187802	-0.0248	-0.259667	-0.06006	-0.547333	-0.903333	0.0817549	-0.239733	-0.166011	0.455444	-0.0741	-0.0475844	-0.1436
-0.284778	0.0178864	-0.0876889	-0.265333	-0.0597633	-0.526889	-0.826444	0.0798889	-0.195767	-0.175567	0.479556	-0.191989	-0.03464	-0.112822
-0.241333	0.0499309	-0.136578	-0.257778	-0.05983	-0.512889	-0.747111	0.0733667	-0.153567	-0.184567	0.508556	-0.337544	-0.0158178	-0.103711
-0.206022	0.0679531	-0.1818	-0.244222	-0.0602744	-0.511222	-0.662222	0.0709333	-0.1159	-0.1999	0.539111	-0.490767	0.0148933	-0.112933
-0.178967	0.0677678	-0.215633	-0.225978	-0.0562522	-0.520556	-0.576	0.0702	-0.0833156	-0.220667	0.562111	-0.641767	0.0563378	-0.127933
-0.163856	0.0563344	-0.239556	-0.203478	-0.0489744	-0.544556	-0.496667	0.0605	-0.0556267	-0.238333	0.569111	-0.780911	0.100893	-0.148156
-0.150744	0.0507233	-0.250778	-0.182022	-0.0427522	-0.573333	-0.414922	0.0553	-0.03686	-0.258111	0.558556	-0.884778	0.141316	-0.183911
-0.136522	0.0599267	-0.246556	-0.154456	-0.0400189	-0.606778	-0.321811	0.0604111	-0.0229267	-0.268889	0.529333	-0.935556	0.175189	-0.218533
-0.126856	0.0748156	-0.224144	-0.123856	-0.0395411	-0.638889	-0.2227	0.0719667	-0.0147044	-0.274222	0.485889	-0.926778	0.2201	-0.244256
-0.126078	0.0864933	-0.194211	-0.0887	-0.0408078	-0.660111	-0.115367	0.0880444	-0.0133267	-0.267667	0.429	-0.854133	0.283444	-0.266556
-0.136856	0.0912711	-0.163578	-0.0609	-0.0498478	-0.660667	0.00474444	0.109344	-0.0121867	-0.254556	0.366011	-0.718244	0.357556	-0.279444
-0.158189	0.0926044	-0.143644	-0.0420233	-0.0682333	-0.629	0.136967	0.129889	-0.00394222	-0.240867	0.294989	-0.522578	0.423444	-0.277556
-0.188611	0.0990489	-0.125178	-0.0278	-0.0835222	-0.572667	0.278078	0.140656	0.00901333	-0.212711	0.212989	-0.292022	0.472778	-0.2476
-0.216444	0.115967	-0.106033	-0.0196889	-0.100833	-0.4946	0.422967	0.149211	0.0189289	-0.169044	0.126544	-0.0331333	0.507778	-0.200822
-0.231556	0.1339	-0.0907	-0.0168167	-0.118889	-0.385822	0.573189	0.155956	0.0301289	-0.115378	0.0408778	0.245756	0.533444	-0.138267
-0.235889	0.145189	-0.0918111	-0.00935	-0.129889	-0.261156	0.718222	0.154656	0.0463622	-0.0509333	-0.0466778	0.511311	0.553333	-0.0677111
-0.237667	0.141256	-0.109811	-0.00638333	-0.124138	-0.131378	0.845111	0.141267	0.0617622	0.0151778	-0.137567	0.741311	0.558556	0.00184444
-0.225867	0.117422	-0.144333	-0.00557222	-0.101882	0.0120667	0.951556	0.123789	0.0633956	0.0859556	-0.228678	0.926422	0.535333	0.0687333
-0.200267	0.0764222	-0.177267	-0.00808333	-0.0658156	0.168844	1.04233	0.108	0.0608178	0.158067	-0.313011	1.05544	0.475778	0.137067
-0.166278	0.0232	-0.207122	-0.0152389	-0.0133267	0.319067	1.11978	0.0973333	0.0541333	0.231178	-0.390689	1.13178	0.391678	0.209067
-0.117944	-0.0350222	-0.229944	-0.0230267	0.06034	0.454622	1.17711	0.0922222	0.0388333	0.303156	-0.462222	1.15056	0.3009	0.287289
-0.0513889	-0.0950222	-0.240967	-0.0243733	0.141896	0.592178	1.20667	0.0928889	0.0203889	0.369778	-0.522333	1.12556	0.210233	0.352333
0.0200556	-0.147356	-0.252222	-0.0178733	0.229451	0.740556	1.21556	0.105778	0.00628889	0.432	-0.572667	1.06478	0.113456	0.394444
0.0937222	-0.1857	-0.256333	-0.0163733	0.321118	0.891111	1.21444	0.141067	-0.00775667	0.489556	-0.618778	0.979556	0.0179	0.413778
0.163722	-0.215444	-0.240333	-0.0127622	0.403562	1.04456	1.20778	0.191344	-0.0174789	0.545444	-0.654	0.889556	-0.0716556	0.426667
0.229611	-0.234167	-0.199511	3.77778e-05	0.474	1.20689	1.20222	0.243289	-0.0195456	0.597556	-0.667889	0.806778	-0.145767	0.451
0.288589	-0.228678	-0.134733	0.0256267	0.529778	1.36222	1.19444	0.292211	-0.0107344	0.642778	-0.653	0.736889	-0.202544	0.495444
0.342989	-0.203044	-0.0457333	0.0683156	0.57	1.496	1.18111	0.339333	0.00358778	0.678889	-0.614111	0.679778	-0.240544	0.542222
0.389556	-0.171167	0.0584889	0.122449	0.594444	1.61422	1.16111	0.374111	0.02361	0.708222	-0.550222	0.621778	-0.268667	0.579444
0.424	-0.128811	0.167156	0.176693	0.609333	1.71667	1.13667	0.393222	0.0532433	0.742111	-0.470467	0.561444	-0.290222	0.610667
0.445556	-0.0681444	0.264711	0.227594	0.618778	1.79222	1.12	0.395444	0.08151	0.778889	-0.387989	0.498	-0.294	0.638333
0.463	0.00296667	0.368267	0.280294	0.630444	1.83	1.10111	0.376933	0.108554	0.812444	-0.296544	0.425633	-0.271878	0.664556
0.473111	0.0747444	0.488711	0.346644	0.644111	1.82667	1.06556	0.344267	0.133156	0.847222	-0.193767	0.339744	-0.235656	0.685111
0.477111	0.147078	0.617044	0.413889	0.661	1.79333	1.01644	0.300156	0.1541	0.887556	-0.0878778	0.227856	-0.199944	0.691222
0.471889	0.217967	0.726556	0.482889	0.672111	1.72778	0.961222	0.260822	0.168722	0.938	0.0110111	0.0823	-0.161811	0.687111
0.451556	0.286756	0.811	0.544667	0.682444	1.64333	0.896667	0.229267	0.178556	0.997889	0.100011	-0.0901444	-0.116367	0.663111
0.418667	0.357567	0.880444	0.590778	0.697333	1.55556	0.824444	0.203267	0.187556	1.06189	0.171456	-0.280811	-0.0669222	0.635667
0.386667	0.439578	0.936889	0.629556	0.717333	1.47111	0.746444	0.187933	0.198111	1.12522	0.222011	-0.475033	-0.00925556	0.614444
0.355222	0.522667	0.991444	0.673778	0.735889	1.39	0.665111	0.189267	0.209444	1.18456	0.255256	-0.656922	0.0511889	0.581778
0.317889	0.594889	1.04722	0.719111	0.753889	1.31889	0.569556	0.209822	0.235111	1.23211	0.281	-0.829033	0.105967	0.549444
0.271544	0.660222	1.09889	0.750556	0.761444	1.26778	0.465478	0.239	0.268556	1.26889	0.292778	-0.988111	0.147178	0.510333
0.220767	0.723889	1.13333	0.763778	0.763111	1.25	0.357033	0.256778	0.305222	1.29667	0.293556	-1.12811	0.175511	0.471889
0.174778	0.783222	1.15111	0.763444	0.766667	1.25	0.248811	0.263	0.346111	1.31778	0.287	-1.23067	0.199022	0.430889
0.144711	0.832333	1.16	0.746667	0.771222	1.26556	0.140256	0.260667	0.398111	1.32667	0.275333	-1.289	0.219222	0.368989
0.1316	0.869667	1.16556	0.721444	0.766889	1.29111	0.0389222	0.254222	0.459444	1.31333	0.251444	-1.31889	0.235	0.297211
0.131822	0.893	1.15667	0.693222	0.751222	1.31222	-0.0573	0.244889	0.526	1.28333	0.218511	-1.32778	0.25	0.214989
0.143044	0.900889	1.14	0.666778	0.733556	1.32889	-0.153967	0.238667	0.595	1.236	0.177756	-1.31556	0.256444	0.113322
0.1546	0.896889	1.11344	0.633333	0.712333	1.33444	-0.241744	0.235444	0.659444	1.17556	0.130089	-1.29111	0.254778	-0.00967778
0.167267	0.885222	1.063	0.592556	0.687556	1.31778	-0.317633	0.235222	0.713333	1.11211	0.0780889	-1.25111	0.252556	-0.135233
0.181167	0.861889	0.989889	0.556778	0.666444	1.27656	-0.382222	0.246444	0.757	1.04744	0.0303111	-1.21	0.255222	-0.251678
0.196944	0.827667	0.910778	0.521111	0.644444	1.19989	-0.435222	0.274222	0.799889	0.974889	-0.0116889	-1.17222	0.259444	-0.359456
0.2076	0.782	0.833444	0.489222	0.616889	1.09344	-0.478222	0.317778	0.839667	0.887556	-0.0526889	-1.14667	0.260111	-0.448011
0.207889	0.73	0.757778	0.463111	0.589556	0.969667	-0.514333	0.368889	0.870444	0.786111	-0.0832444	-1.12444	0.246822	-0.507778
0.204222	0.673	0.681222	0.438778	0.565667	0.827778	-0.545667	0.417333	0.895111	0.684	-0.101667	-1.09233	0.223778	-0.539667
0.202556	0.618222	0.604778	0.416667	0.545556	0.682	-0.568889	0.461	0.915556	0.582333	-0.104233	-1.045	0.207333	-0.545667
0.197889	0.566222	0.514111	0.392	0.518778	0.537078	-0.575667	0.494111	0.926222	0.481533	-0.0931778	-0.987889	0.206667	-0.529444
0.190111	0.515889	0.428333	0.362111	0.481	0.405356	-0.574667	0.512111	0.926111	0.378	-0.0671778	-0.912333	0.219333	-0.478222
0.177222	0.461778	0.370778	0.339111	0.429333	0.290663	-0.562556	0.511889	0.914889	0.269556	-0.0287333	-0.821444	0.222	-0.437333
0.160856	0.406333	0.343556	0.322778	0.361344	0.183541	-0.539	0.488667	0.898	0.160111	0.0186	-0.695437	0.222667	-0.397667
0.13993	0.349333	0.327889	0.312111	0.287011	0.0897633	-0.506444	0.444889	0.874	0.0537778	0.0737111	-0.541881	0.227667	-0.360111
0.118274	0.293211	0.302556	0.309222	0.209233	0.0112078	-0.471222	0.388078	0.841222	-0.0426667	0.132711	-0.371992	0.238889	-0.334778
0.0911633	0.236722	0.276889	0.303111	0.130233	-0.0571256	-0.434889	0.321611	0.802667	-0.130444	0.194933	-0.192326	0.261511	-0.321667
0.0547189	0.180267	0.247	0.290556	0.0554556	-0.113014	-0.406778	0.257489	0.757667	-0.217111	0.256467	-0.00643667	0.284667	-0.332889
0.00538556	0.1226	0.205667	0.267433	-0.0147667	-0.165014	-0.389667	0.199456	0.698667	-0.308	0.3153	0.17323	0.292667	-0.364
-0.0536144	0.0646	0.171222	0.240344	-0.0801	-0.22487	-0.382333	0.149567	0.630444	-0.3942	0.373667	0.351119	0.286111	-0.407778
-0.104392	0.00782222	0.139	0.209633	-0.134767	-0.301037	-0.384556	0.107222	0.551778	-0.477444	0.431222	0.521119	0.270667	-0.464778
-0.137503	-0.0487333	0.0981111	0.1653	-0.174767	-0.389122	-0.398556	0.0643778	0.462661	-0.559111	0.488889	0.684674	0.262	-0.52
-0.161026	-0.110844	0.0422222	0.109856	-0.198556	-0.482778	-0.412778	0.0123778	0.364661	-0.643889	0.540333	0.835333	0.258333	-0.573333
-0.183211	-0.173622	-0.0164444	0.0464111	-0.216111	-0.579	-0.422111	-0.0470667	0.257994	-0.732778	0.586333	0.976222	0.26	-0.626556
-0.197778	-0.235722	-0.0624444	-0.0334778	-0.239778	-0.677333	-0.427222	-0.112367	0.149106	-0.833444	0.635333	1.11411	0.263556	-0.684
-0.198	-0.295678	-0.104111	-0.123922	-0.272667	-0.769667	-0.428222	-0.178789	0.0344389	-0.939778	0.681556	1.25	0.259556	-0.756889
-0.19	-0.357444	-0.141444	-0.2157	-0.309	-0.854111	-0.417444	-0.252	-0.07945	-1.05433	0.720333	1.37867	0.260333	-0.840222
-0.174778	-0.424556	-0.181	-0.294911	-0.347111	-0.927444	-0.401667	-0.328078	-0.192117	-1.16511	0.753667	1.50611	0.267778	-0.926
-0.162222	-0.494333	-0.232889	-0.375489	-0.379444	-0.988222	-0.385	-0.410856	-0.30745	-1.27744	0.785889	1.62889	0.277889	-1.00911
-0.152444	-0.574333	-0.310222	-0.456667	-0.401667	-1.04033	-0.365778	-0.503289	-0.420894	-1.39133	0.823778	1.73667	0.287889	-1.08167
-0.152889	-0.655889	-0.405778	-0.533333	-0.413333	-1.08644	-0.341556	-0.590111	-0.529	-1.50333	0.854889	1.81778	0.288556	-1.14178
-0.158222	-0.733667	-0.517333	-0.606889	-0.418778	-1.12222	-0.324667	-0.655333	-0.631667	-1.61222	0.882889	1.86889	0.279222	-1.198
-0.162222	-0.804222	-0.642778	-0.667889	-0.419889	-1.15222	-0.325778	-0.707556	-0.734111	-1.71333	0.908444	1.89	0.258444	-1.24867
-0.176111	-0.868667	-0.781889	-0.714556	-0.414111	-1.18444	-0.338444	-0.750778	-0.835889	-1.8	0.922889	1.87778	0.229056	-1.28778
-0.198222	-0.922444	-0.932222	-0.751333	-0.406667	-1.22889	-0.361222	-0.784889	-0.935	-1.87111	0.928	1.82444	0.192611	-1.30111
-0.222667	-0.959111	-1.08733	-0.781222	-0.405667	-1.29556	-0.383444	-0.807667	-1.03311	-1.91778	0.926333	1.73	0.141278	-1.29889
-0.249667	-0.982556	-1.23	-0.808667	-0.407333	-1.37333	-0.396	-0.818778	-1.12333	-1.94778	0.919889	1.60122	0.0775	-1.28667
-0.275444	-1.001	-1.353	-0.833667	-0.414222	-1.44778	-0.400667	-0.825333	-1.198	-1.96333	0.898889	1.44767	0.00616667	-1.25889
-0.311444	-1.00478	-1.45222	-0.858778	-0.424556	-1.51778	-0.400556	-0.821222	-1.25711	-1.96111	0.861667	1.29222	-0.0662778	-1.23222
-0.354444	-0.998889	-1.53444	-0.885889	-0.449889	-1.58222	-0.399	-0.812444	-1.30556	-1.94333	0.813111	1.137	-0.131389	-1.19778
-0.394778	-0.986222	-1.59889	-0.913333	-0.489667	-1.65111	-0.393333	-0.808111	-1.33889	-1.91	0.756444	0.989889	-0.1935	-1.15311
-0.427889	-0.969444	-1.65778	-0.938222	-0.532889	-1.72444	-0.379889	-0.791	-1.35778	-1.86111	0.691222	0.859333	-0.251722	-1.10867
-0.458889	-0.943111	-1.71444	-0.961222	-0.567556	-1.79444	-0.361111	-0.759333	-1.37556	-1.79889	0.620778	0.742556	-0.303556	-1.06044
-0.496222	-0.921111	-1.75889	-0.981	-0.593222	-1.85667	-0.329	-0.727556	-1.39	-1.73222	0.541889	0.641889	-0.346444	-1.00667
-0.536778	-0.904222	-1.78667	-1.00178	-0.610889	-1.90222	-0.287233	-0.697778	-1.39778	-1.66667	0.465889	0.565111	-0.382778	-0.931444
-0.579111	-0.887889	-1.80444	-1.03333	-0.623778	-1.94	-0.241056	-0.680444	-1.4	-1.59556	0.394556	0.504667	-0.420556	-0.851444
-0.616	-0.875111	-1.81778	-1.06256	-0.633889	-1.98111	-0.194911	-0.672111	-1.39333	-1.51556	0.328333	0.448667	-0.455556	-0.776556
-0.645333	-0.866222	-1.83333	-1.08111	-0.643111	-2.02	-0.146056	-0.669667	-1.37556	-1.42556	0.264144	0.388333	-0.497	-0.688444
-0.667889	-0.858111	-1.84444	-1.08889	-0.640333	-2.05	-0.0956111	-0.669333	-1.34556	-1.33478	0.203744	0.335422	-0.552444	-0.608222
-0.695	-0.847778	-1.85333	-1.09222	-0.631222	-2.06333	-0.0436111	-0.659111	-1.31	-1.24811	0.138411	0.283633	-0.619111	-0.544444
-0.726	-0.837333	-1.85444	-1.09444	-0.620778	-2.06667	0.0110556	-0.651333	-1.26889	-1.16467	0.0638556	0.224878	-0.689889	-0.495556
-0.751333	-0.833778	-1.84222	-1.08567	-0.616	-2.06333	0.0712778	-0.655556	-1.21156	-1.08167	-0.0114778	0.157989	-0.763667	-0.450556
-0.766889	-0.828778	-1.80333	-1.067	-0.612	-2.05222	0.127833	-0.668222	-1.13744	-0.996667	-0.0782556	0.0844333	-0.838222	-0.406667
-0.779889	-0.823889	-1.74	-1.04144	-0.604222	-2.03111	0.178067	-0.678778	-1.05256	-0.91	-0.145144	0.00943333	-0.904111	-0.372333
-0.79	-0.822222	-1.66444	-1.00522	-0.598667	-2.01444	0.217889	-0.678333	-0.966333	-0.824111	-0.216478	-0.0601222	-0.958778	-0.338444
-0.797889	-0.814444	-1.57889	-0.959222	-0.594889	-2.00222	0.247411	-0.662556	-0.883889	-0.743111	-0.288256	-0.122233	-1.00856	-0.300556
-0.796444	-0.795778	-1.47622	-0.905778	-0.602556	-1.98556	0.269889	-0.636556	-0.805	-0.667	-0.359733	-0.183678	-1.04289	-0.275189
-0.789556	-0.761	-1.37056	-0.844778	-0.616667	-1.95667	0.291778	-0.597778	-0.731111	-0.585333	-0.428556	-0.246211	-1.05533	-0.255744
-0.778333	-0.713	-1.26289	-0.776	-0.625111	-1.91444	0.309111	-0.549333	-0.661222	-0.492667	-0.482556	-0.305756	-1.04656	-0.223589
-0.766889	-0.658111	-1.15111	-0.705556	-0.630111	-1.86667	0.321667	-0.492444	-0.585222	-0.398888	-0.522111	-0.355778	-1.02478	-0.168622
-0.749333	-0.592778	-1.03811	-0.644667	-0.624667	-1.81	0.333778	-0.423778	-0.509111	-0.303777	-0.556778	-0.395444	-0.989444	-0.107067
-0.727778	-0.520444	-0.938667	-0.586333	-0.613222	-1.74111	0.348667	-0.341711	-0.434333	-0.203443	-0.587889	-0.420111	-0.935111	-0.0402889
-0.695222	-0.449778	-0.855889	-0.526444	-0.599	-1.66333	0.362444	-0.260944	-0.358388	-0.0995544	-0.612778	-0.437556	-0.877778	0.0400444
-0.646222	-0.383333	-0.779444	-0.459222	-0.576778	-1.56778	0.372778	-0.1847	-0.275166	-0.00222111	-0.633	-0.449889	-0.826556	0.119044
-0.586333	-0.316556	-0.698	-0.391111	-0.551778	-1.46222	0.379	-0.114567	-0.185166	0.0945567	-0.650111	-0.451	-0.775889	0.190378
-0.522556	-0.253556	-0.627333	-0.316705	-0.523	-1.342	0.372889	-0.0525222	-0.0918322	0.190334	-0.662556	-0.443	-0.727222	0.272789
-0.452233	-0.200322	-0.543222	-0.237816	-0.495	-1.21656	0.357333	-0.00343333	0.00716778	0.284668	-0.666222	-0.433111	-0.677556	0.368678
-0.372444	-0.154262	-0.435967	-0.150705	-0.470778	-1.09089	0.349111	0.0276222	0.11039	0.373334	-0.666	-0.423556	-0.627889	0.4753
-0.288144	-0.111573	-0.328189	-0.0631497	-0.450111	-0.952222	0.355444	0.0445556	0.217501	0.454667	-0.668222	-0.420222	-0.581111	0.572889
-0.198922	-0.0747956	-0.223522	0.0292948	-0.438778	-0.800111	0.363889	0.0519667	0.328723	0.531	-0.666778	-0.411111	-0.546333	0.647778
-0.100033	-0.0381289	-0.122411	0.12985	-0.432667	-0.653478	0.371889	0.0542556	0.435946	0.596667	-0.668	-0.400111	-0.516667	0.700778
-0.0027	0.00587111	-0.0270778	0.237295	-0.430333	-0.513711	0.385111	0.0519667	0.535556	0.657222	-0.670889	-0.388889	-0.491	0.738444
0.0880778	0.0620933	0.0661444	0.342295	-0.437	-0.372711	0.408667	0.0498333	0.632667	0.716556	-0.673444	-0.379556	-0.458667	0.776556
0.1783	0.116982	0.149589	0.439295	-0.443778	-0.216489	0.447	0.0512556	0.719333	0.767778	-0.675222	-0.37	-0.423333	0.817111
0.269189	0.174316	0.231256	0.527667	-0.44	-0.0628222	0.499	0.0535333	0.795333	0.810333	-0.677778	-0.353111	-0.384444	0.854444
0.360422	0.238082	0.297144	0.609333	-0.423556	0.0825111	0.556	0.0530778	0.861333	0.845667	-0.681222	-0.322078	-0.343889	0.882
0.453078	0.303467	0.343667	0.677333	-0.399	0.226178	0.604556	0.0512889	0.913778	0.873	-0.681222	-0.284256	-0.305589	0.901444
0.545111	0.368889	0.389111	0.74	-0.373222	0.368067	0.645333	0.0531556	0.954	0.894	-0.671556	-0.249478	-0.268556	0.918889
0.627444	0.436667	0.436667	0.792444	-0.344667	0.505956	0.676111	0.0549222	0.978222	0.903444	-0.658444	-0.225033	-0.227444	0.952556
0.701556	0.502	0.495111	0.840444	-0.314556	0.651544	0.687222	0.0541667	1.00211	0.911222	-0.646222	-0.2097	-0.190744	0.989556
0.772556	0.561222	0.569889	0.884222	-0.277556	0.808444	0.677778	0.0493267	1.02722	0.916556	-0.635111	-0.201144	-0.152444	1.01533
0.834778	0.622111	0.658	0.930222	-0.234978	0.973	0.655111	0.0355156	1.03956	0.912222	-0.626222	-0.199033	-0.11	1.04433
0.883667	0.690333	0.756444	0.980222	-0.195567	1.129	0.624	0.0145489	1.046	0.903111	-0.614444	-0.211811	-0.0663556	1.07522
0.919111	0.749111	0.853667	1.01956	-0.160444	1.27956	0.587111	-0.00966222	1.04889	0.894667	-0.602889	-0.238811	-0.0211333	1.09644
0.948111	0.797333	0.944667	1.05022	-0.131489	1.42656	0.545889	-0.0299622	1.04889	0.889778	-0.593333	-0.278067	0.0180889	1.11111
0.965889	0.837444	1.03211	1.07967	-0.0994556	1.56611	0.499444	-0.0454511	1.04611	0.886556	-0.591444	-0.325556	0.0559	1.10778
0.979889	0.869	1.11711	1.10567	-0.0577889	1.69	0.448444	-0.06064	1.03478	0.893222	-0.594667	-0.367111	0.0919778	1.09689
0.999889	0.900333	1.203	1.12667	-0.0167889	1.80222	0.401444	-0.07474	1.02711	0.908222	-0.600222	-0.392778	0.128422	1.08222
1.01978	0.932333	1.27622	1.13444	0.0192111	1.90222	0.360556	-0.0910067	1.01022	0.927222	-0.600889	-0.410333	0.159167	1.06867
1.029	0.961111	1.32778	1.13556	0.0446556	1.98111	0.321	-0.0984333	0.987444	0.947444	-0.598333	-0.422889	0.183867	1.04489
1.028	0.974333	1.36222	1.12778	0.0660778	2.03667	0.282267	-0.0911222	0.971333	0.971444	-0.595667	-0.431222	0.208644	1.01222
1.02256	0.975444	1.37667	1.11444	0.0832	2.08778	0.244044	-0.0707333	0.959556	0.993778	-0.597778	-0.433222	0.229222	0.979556
1.01556	0.975333	1.37778	1.10111	0.0977556	2.13778	0.208578	-0.0453556	0.944889	1.01556	-0.593556	-0.422444	0.240444	0.956333
1.00089	0.967667	1.36778	1.07633	0.108789	2.18333	0.177589	-0.0242667	0.925222	1.02944	-0.582556	-0.405333	0.252111	0.937
0.985444	0.955556	1.35333	1.04333	0.109189	2.21444	0.154233	-0.00908889	0.905	1.04289	-0.571111	-0.386333	0.257222	0.921333
0.966556	0.946	1.33556	1.00322	0.0981222	2.23222	0.130378	0.00177	0.891222	1.05667	-0.554	-0.371444	0.256333	0.914667
0.941333	0.934222	1.31222	0.961444	0.0899	2.24	0.104044	0.0109433	0.879	1.07	-0.533556	-0.367889	0.249889	0.907222
0.909889	0.915333	1.27222	0.921667	0.0939	2.24111	0.0826444	0.02283	0.867111	1.07333	-0.514	-0.372889	0.245333	0.899778
0.880556	0.888667	1.22889	0.883889	0.109567	2.24	0.0741111	0.0331411	0.852	1.06556	-0.496111	-0.375778	0.248444	0.904778
0.859	0.862889	1.17889	0.839333	0.1319	2.24	0.0755444	0.0312902	0.829333	1.05278	-0.473778	-0.372	0.243889	0.912889
0.841444	0.846222	1.13667	0.784889	0.161478	2.22889	0.0776667	0.015668	0.799333	1.04378	-0.441222	-0.366111	0.234222	0.916556
0.821222	0.839222	1.11556	0.727	0.191578	2.20111	0.0828	0.000668	0.768111	1.03656	-0.409222	-0.374556	0.22	0.906667
0.791778	0.839	1.09889	0.672556	0.219367	2.14778	0.0848222	-0.0121764	0.737556	1.02567	-0.376444	-0.394	0.201444	0.893556
0.747667	0.838333	1.06989	0.617	0.245489	2.08	0.0791111	-0.0239542	0.707444	1.00467	-0.336889	-0.411444	0.191	0.888222
0.694778	0.830556	1.02589	0.562333	0.269667	2.00778	0.0660111	-0.0336687	0.666556	0.970111	-0.302111	-0.420444	0.189222	0.885111
0.628889	0.820556	0.976	0.520778	0.289	1.93667	0.0441222	-0.0383198	0.611889	0.922111	-0.268778	-0.434667	0.187444	0.874667
0.559222	0.813667	0.936	0.478667	0.299889	1.85778	0.0093	-0.0368287	0.556667	0.872444	-0.234511	-0.450333	0.185889	0.860444
0.484111	0.812556	0.897667	0.424222	0.299889	1.76444	-0.0411667	-0.0348176	0.502778	0.824889	-0.198	-0.473444	0.183	0.838111
0.397389	0.813667	0.850778	0.363444	0.286	1.65667	-0.0958667	-0.0373333	0.444667	0.784111	-0.164444	-0.508889	0.182222	0.798889
0.298511	0.801444	0.785111	0.3048	0.256011	1.54	-0.148544	-0.0425778	0.394222	0.741111	-0.135511	-0.542778	0.187222	0.752111
0.201956	0.765333	0.715444	0.2598	0.217644	1.41667	-0.196544	-0.0477556	0.353889	0.691222	-0.107611	-0.553111	0.195333	0.700667
0.124244	0.713889	0.655444	0.218689	0.178078	1.30467	-0.240244	-0.0531111	0.316222	0.644778	-0.0809667	-0.542444	0.202333	0.655556
0.0654778	0.661222	0.591778	0.173967	0.141089	1.20044	-0.273733	-0.0631778	0.282	0.601111	-0.0637578	-0.520444	0.203	0.621222
0.0147	0.608444	0.528889	0.130389	0.103967	1.09589	-0.293556	-0.0770444	0.255333	0.558889	-0.0489889	-0.494778	0.206556	0.580222
-0.0294111	0.536889	0.460778	0.0757222	0.0654556	0.977556	-0.301	-0.0957556	0.236556	0.525222	-0.0347	-0.453222	0.213111	0.544444
-0.0721889	0.452822	0.3852	0.0206111	0.0232333	0.848667	-0.293	-0.120467	0.215889	0.496778	-0.0170444	-0.402556	0.224667	0.518556
-0.102967	0.363568	0.300722	-0.0271667	-0.0165444	0.722	-0.265444	-0.148111	0.193189	0.467889	-0.000977778	-0.337933	0.234444	0.496222
-0.122022	0.270379	0.220944	-0.0656111	-0.0496556	0.598622	-0.231344	-0.174578	0.1728	0.426889	0.0146778	-0.258244	0.247111	0.480556
-0.131589	0.184734	0.148278	-0.0956333	-0.0668111	0.474278	-0.193044	-0.1988	0.145	0.376667	0.0283556	-0.183078	0.254667	0.466444
-0.142256	0.119934	0.0752778	-0.131967	-0.0709444	0.344611	-0.162489	-0.231556	0.107478	0.324911	0.0417	-0.127144	0.259667	0.453333
-0.157544	0.0719233	0.00948889	-0.170522	-0.0743556	0.2115	-0.137667	-0.263222	0.0669222	0.261878	0.0527222	-0.0783333	0.265556	0.438889
-0.177778	0.0233678	-0.0390667	-0.200689	-0.0811222	0.0751667	-0.117311	-0.278889	0.0189222	0.190211	0.07118	-0.0287778	0.263556	0.403556
-0.197222	-0.0265211	-0.0789556	-0.223667	-0.0921111	-0.0626111	-0.101833	-0.291667	-0.0364111	0.111322	0.0895222	0.0185556	0.248556	0.372444
-0.213	-0.0632989	-0.117733	-0.242444	-0.0977111	-0.197056	-0.0925	-0.307778	-0.0944111	0.0221	0.103567	0.059	0.231267	0.348667
-0.224667	-0.0868989	-0.1606	-0.261778	-0.0944444	-0.316389	-0.0870556	-0.324111	-0.150633	-0.0740111	0.112644	0.104111	0.211933	0.312778
-0.245333	-0.105867	-0.207789	-0.285222	-0.0860778	-0.430833	-0.0825222	-0.334889	-0.206378	-0.171678	0.1204	0.144267	0.196378	0.287889
-0.269111	-0.127233	-0.258122	-0.314667	-0.0832444	-0.539344	-0.0797556	-0.339	-0.255211	-0.2689	0.125856	0.175689	0.182711	0.269222
-0.289667	-0.159033	-0.297344	-0.343556	-0.0891	-0.644556	-0.0813333	-0.335333	-0.301078	-0.358233	0.130911	0.210411	0.178933	0.256333
-0.309556	-0.200678	-0.335344	-0.365889	-0.104267	-0.744889	-0.0861667	-0.322667	-0.344778	-0.448033	0.133889	0.248478	0.184489	0.238
-0.334889	-0.250222	-0.386556	-0.375333	-0.120622	-0.838667	-0.0999889	-0.297	-0.391333	-0.527889	0.130944	0.280333	0.198711	0.202644
-0.357222	-0.292333	-0.444556	-0.379333	-0.130867	-0.929222	-0.1249	-0.266467	-0.434778	-0.593667	0.123944	0.297333	0.2186	0.169422
-0.370111	-0.325667	-0.501889	-0.390111	-0.1272	-1.01689	-0.160044	-0.229194	-0.475	-0.647444	0.118611	0.304556	0.2406	0.140759
-0.374222	-0.352778	-0.555778	-0.410111	-0.117889	-1.09189	-0.191933	-0.186961	-0.514444	-0.694778	0.115611	0.308	0.258333	0.0989811
-0.376333	-0.378333	-0.605556	-0.423556	-0.104511	-1.16033	-0.225044	-0.142961	-0.553444	-0.737222	0.110611	0.299111	0.268889	0.0546478
-0.378	-0.402667	-0.643556	-0.422333	-0.0932444	-1.22478	-0.265467	-0.102194	-0.588778	-0.769889	0.104433	0.284556	0.274667	-0.00590778
-0.376111	-0.42	-0.664222	-0.413222	-0.0786444	-1.28622	-0.304444	-0.05775	-0.622	-0.786778	0.105322	0.277556	0.276889	-0.07213
-0.379444	-0.420222	-0.682778	-0.406333	-0.0645444	-1.33778	-0.340389	-0.01655	-0.647778	-0.795222	0.100189	0.266222	0.274889	-0.139463
-0.384556	-0.404667	-0.708111	-0.400556	-0.0457778	-1.37444	-0.370889	0.0204722	-0.663333	-0.795111	0.0912333	0.250444	0.269333	-0.185686
-0.389778	-0.373556	-0.722778	-0.403111	-0.0230544	-1.40444	-0.389333	0.0405944	-0.671889	-0.792	0.0782667	0.237889	0.255	-0.214774
-0.399333	-0.338222	-0.729778	-0.405	-0.00206556	-1.41778	-0.397444	0.0423389	-0.675111	-0.789	0.0641333	0.238333	0.244889	-0.227997
-0.406556	-0.315444	-0.739778	-0.400778	0.01003	-1.40667	-0.396667	0.0355222	-0.671889	-0.781667	0.0476667	0.244778	0.246	-0.247889
-0.409	-0.306222	-0.748667	-0.393778	0.00545222	-1.38889	-0.394222	0.0318556	-0.663	-0.761667	0.0330411	0.253556	0.267444	-0.26
-0.409667	-0.308	-0.736111	-0.393444	-0.0120811	-1.36889	-0.385111	0.0321333	-0.647778	-0.733	0.0272189	0.265333	0.302111	-0.261889
-0.402556	-0.315889	-0.705889	-0.394111	-0.0347144	-1.34333	-0.374667	0.0378111	-0.630222	-0.706556	0.0276411	0.279222	0.329	-0.251778
-0.384889	-0.331222	-0.671222	-0.385778	-0.0542589	-1.31778	-0.369	0.0482556	-0.611778	-0.690667	0.0226856	0.288889	0.343444	-0.240889
-0.354444	-0.357667	-0.636444	-0.368556	-0.0646922	-1.29	-0.358333	0.0666111	-0.596111	-0.686444	0.0197522	0.298	0.346222	-0.239556
-0.313067	-0.393222	-0.592889	-0.352778	-0.0746811	-1.25667	-0.347667	0.0883667	-0.583111	-0.690333	0.0162	0.303222	0.343111	-0.247556
-0.2652	-0.434889	-0.543889	-0.331667	-0.0754044	-1.21556	-0.335889	0.116356	-0.569667	-0.695444	0.0215667	0.295556	0.343667	-0.252889
-0.211567	-0.484222	-0.485111	-0.312444	-0.0674378	-1.16889	-0.321889	0.153856	-0.557	-0.700111	0.0320444	0.278778	0.349667	-0.272556
-0.164333	-0.521778	-0.417889	-0.299	-0.0469778	-1.12111	-0.306667	0.205511	-0.544444	-0.706333	0.0443111	0.262889	0.359778	-0.307556
-0.129156	-0.545556	-0.344111	-0.279556	-0.0153778	-1.07111	-0.292111	0.254722	-0.534444	-0.720667	0.0566033	0.245111	0.359222	-0.347889
-0.0993667	-0.553111	-0.275689	-0.254778	0.0182889	-1.023	-0.278444	0.292333	-0.524556	-0.731556	0.0642033	0.230556	0.336333	-0.378
-0.0778556	-0.540778	-0.211767	-0.228889	0.0495111	-0.967222	-0.254222	0.312444	-0.508444	-0.737667	0.06907	0.213556	0.305	-0.405889
-0.0678556	-0.513889	-0.161956	-0.213889	0.0775111	-0.898222	-0.220644	0.325778	-0.489889	-0.732778	0.0796922	0.197556	0.271756	-0.431222
-0.0651222	-0.479222	-0.112156	-0.204111	0.0969889	-0.825667	-0.194044	0.337444	-0.471222	-0.717778	0.0929811	0.185556	0.252244	-0.437889
-0.0738333	-0.439	-0.0664444	-0.203778	0.111456	-0.752556	-0.1687	0.351444	-0.452	-0.692444	0.1066	0.178889	0.246133	-0.437333
-0.0878111	-0.395778	-0.0422333	-0.205667	0.113201	-0.676333	-0.142122	0.360111	-0.431667	-0.661111	0.113322	0.182444	0.246133	-0.427667
-0.111444	-0.347	-0.0316778	-0.209	0.103699	-0.601444	-0.116089	0.357556	-0.410889	-0.621889	0.108567	0.181556	0.241244	-0.420778
-0.136678	-0.298444	-0.0237889	-0.206556	0.0796211	-0.525667	-0.0861778	0.339667	-0.392444	-0.573333	0.102067	0.169911	0.2208	-0.408111
-0.153744	-0.255444	-0.0254556	-0.199444	0.0498544	-0.450667	-0.0559889	0.314	-0.368667	-0.512222	0.0992444	0.154533	0.2008	-0.395222
-0.162867	-0.224111	-0.0369889	-0.193778	0.0197989	-0.370822	-0.0279667	0.291111	-0.342889	-0.452667	0.0934444	0.134663	0.200689	-0.389556
-0.157244	-0.207	-0.0568	-0.191222	-0.00302333	-0.2885	-0.0108111	0.281222	-0.320222	-0.389644	0.0824222	0.120719	0.224022	-0.391333
-0.140611	-0.194333	-0.0722778	-0.176911	-0.0275789	-0.204722	-0.00133333	0.269889	-0.291111	-0.317778	0.0601444	0.105586	0.262378	-0.395333
-0.116011	-0.183556	-0.0910778	-0.164744	-0.0456122	-0.112167	0.00946667	0.258889	-0.257433	-0.235222	0.0357778	0.0861078	0.291556	-0.41
-0.0869	-0.173667	-0.108578	-0.146767	-0.05729	-0.0175	0.0186444	0.248778	-0.225733	-0.151444	0.0140111	0.0642078	0.307778	-0.430333
-0.0577778	-0.161456	-0.122567	-0.132511	-0.0655133	0.0776111	0.0186556	0.247333	-0.186133	-0.0767778	-0.00131111	0.0383633	0.313444	-0.452333
-0.0252778	-0.1426	-0.137344	-0.120956	-0.0696778	0.164944	0.0167	0.260333	-0.144144	-0.011	-0.00687778	0.01473	0.31	-0.462556
0.00937778	-0.120767	-0.141011	-0.108489	-0.0716889	0.240056	0.0122667	0.282333	-0.101744	0.0463333	-0.00824444	0.00226333	0.312778	-0.452667
0.0410889	-0.0997444	-0.127178	-0.101711	-0.0731889	0.316389	0.00486667	0.310111	-0.0636222	0.0928889	-0.0180133	-0.00503667	0.313	-0.420778
0.0684222	-0.0787444	-0.110289	-0.0999333	-0.0795778	0.389211	-0.00568889	0.339667	-0.033	0.132889	-0.0298467	-0.0135222	0.299222	-0.396222
0.0875111	-0.0494667	-0.105511	-0.104044	-0.0897556	0.454111	-0.0201778	0.358	-0.0100667	0.162533	-0.04018	-0.0353556	0.269	-0.373444
0.102433	-0.0155778	-0.103956	-0.1148	-0.0894222	0.516444	-0.0384556	0.366556	-0.00382222	0.172	-0.0466022	-0.0638889	0.227056	-0.341111
0.112322	0.0154222	-0.1	-0.125633	-0.0920889	0.570556	-0.0564111	0.365778	-0.00838889	0.164089	-0.0462022	-0.0917444	0.192956	-0.305778
0.126322	0.0291444	-0.0967667	-0.137722	-0.0989889	0.619667	-0.0690667	0.365111	-0.0148667	0.149511	-0.0439578	-0.114733	0.171844	-0.264889
0.147756	0.0198222	-0.0784444	-0.150422	-0.112067	0.659333	-0.0738333	0.365667	-0.0270667	0.137756	-0.0419022	-0.133778	0.150511	-0.233889
0.175922	-0.00636667	-0.0479	-0.161867	-0.131911	0.696889	-0.0722222	0.352333	-0.0392889	0.131533	-0.0398856	-0.151144	0.131156	-0.209444
0.200933	-0.0344222	-0.0231889	-0.168222	-0.149489	0.739444	-0.0681444	0.325	-0.0435233	0.129089	-0.04268	-0.171256	0.108211	-0.195667
0.221333	-0.0615556	-0.00846667	-0.164533	-0.166778	0.778556	-0.0643733	0.294667	-0.0431456	0.127867	-0.0408578	-0.187578	0.0834222	-0.197889
0.235	-0.0922222	0.0062	-0.157267	-0.184889	0.815889	-0.06294	0.271	-0.0328789	0.124978	-0.0341022	-0.205111	0.0646222	-0.190889
0.240889	-0.128167	0.0239667	-0.146689	-0.212333	0.848333	-0.0586956	0.258	-0.0148122	0.130311	-0.0201911	-0.220222	0.0498667	-0.178778
0.235333	-0.164056	0.0343	-0.145578	-0.247222	0.876111	-0.0484844	0.252222	0.00716556	0.147867	-0.00650222	-0.233778	0.0434111	-0.168889
0.215444	-0.191833	0.0395778	-0.149689	-0.279667	0.900667	-0.0380956	0.250111	0.0348322	0.177556	-0.00178	-0.244	0.0376667	-0.156167
0.186822	-0.213	0.0458333	-0.153133	-0.308778	0.914444	-0.0334733	0.243333	0.0652767	0.209133	-0.00140222	-0.253889	0.0212333	-0.149722
0.156679	-0.228556	0.0525222	-0.152133	-0.332	0.919444	-0.02704	0.23	0.0964322	0.24	-0.00349111	-0.264556	0.00388889	-0.139644
0.119146	-0.235333	0.0585333	-0.148022	-0.356333	0.919111	-0.03004	0.220667	0.123332	0.266778	-0.0143078	-0.272667	-0.00555111	-0.131544
0.0804682	-0.234667	0.0646	-0.1448	-0.384556	0.907778	-0.0416178	0.218333	0.144722	0.290778	-0.02778	-0.280222	-0.0116378	-0.128767
0.0406349	-0.226	0.0613111	-0.146089	-0.412333	0.890444	-0.0476111	0.223667	0.163222	0.314667	-0.0405667	-0.295667	-0.0157878	-0.126878
0.0157143	-0.22175	0.05585	-0.15315	-0.42675	0.885125	-0.047575	0.223375	0.17025	0.33275	-0.0479	-0.3035	-0.0196113	-0.123362
-0.0179732	-0.205125	0.0584125	-0.154975	-0.436625	0.86625	-0.0457125	0.21975	0.17575	0.35475	-0.068275	-0.308625	-0.0163175	-0.126488
-0.0429858	-0.201375	0.0801625	-0.1511	-0.4425	0.844125	-0.05035	0.212375	0.181375	0.366375	-0.0876375	-0.306	-0.0105275	-0.126488
-0.0527108	-0.214125	0.09815	-0.147975	-0.443875	0.82675	-0.0533875	0.207375	0.184875	0.366875	-0.0978625	-0.30375	-0.0097225	-0.125187
-0.0506715	-0.2225	0.105125	-0.14635	-0.4425	0.8215	-0.0504	0.20625	0.188	0.366	-0.09915	-0.30275	-0.0122475	-0.12185
L_C24_NS_K21
-0.307	-0.00487778	0.0604444	-0.357111	-0.288	0.0647556	-0.133478	0.110544	-0.0138889	-0.187611	0.04643	-0.0788889	0.147307	0.184
-0.295556	-0.00165556	0.0600222	-0.354222	-0.278556	0.055	-0.130878	0.114767	-0.0126444	-0.185944	0.0461633	-0.0721956	0.145973	0.176444
-0.274667	0.00373667	0.0604	-0.354	-0.255567	0.0451644	-0.117978	0.122211	-0.0125	-0.184611	0.0397522	-0.05244	0.149418	0.160978
-0.260333	0.0128278	0.0610667	-0.363333	-0.232456	0.0377533	-0.105211	0.132211	-0.0129444	-0.189722	0.0292189	-0.0414844	0.16764	0.144607
-0.247444	0.0221056	0.0637778	-0.376667	-0.204656	0.0364533	-0.104178	0.144767	-0.0160778	-0.203056	0.0195967	-0.0332289	0.194403	0.131973
-0.235	0.0251322	0.0601667	-0.391444	-0.176911	0.03932	-0.114367	0.157444	-0.0199	-0.214222	0.0147778	-0.0294956	0.228237	0.121751
-0.214989	0.0269433	0.0567111	-0.400333	-0.154911	0.0427978	-0.123478	0.159278	-0.0196111	-0.210678	0.01192	-0.02624	0.265556	0.112296
-0.187344	0.0292433	0.0531333	-0.401556	-0.138356	0.0419756	-0.128589	0.145189	-0.0195556	-0.192011	0.00357556	-0.0333067	0.294222	0.11174
-0.153411	0.02528	0.0574778	-0.399444	-0.122356	0.0433756	-0.132922	0.125567	-0.0208867	-0.162667	-0.00962444	-0.0331289	0.299667	0.102962
-0.117479	0.00161333	0.0652889	-0.398333	-0.111911	0.0459756	-0.145367	0.103322	-0.0205533	-0.127167	-0.0279022	-0.0267056	0.283222	0.0919622
-0.0894011	-0.0268311	0.0763	-0.406667	-0.105878	0.05712	-0.1623	0.0817989	-0.0213644	-0.0915	-0.0455578	-0.0227544	0.256611	0.0839178
-0.0711567	-0.0443533	0.0826	-0.415333	-0.102311	0.0607111	-0.184644	0.06401	-0.01772	-0.0564	-0.0550911	-0.0285878	0.224153	0.07824
-0.0530456	-0.0488333	0.0826889	-0.425667	-0.0969778	0.062	-0.201967	0.0447656	-0.00402	-0.0286711	-0.0533133	-0.0339311	0.192964	0.0883
-0.0381456	-0.0593333	0.0734111	-0.438222	-0.0972667	0.0620778	-0.211111	0.0267544	0.01218	-0.00347111	-0.0499689	-0.0350867	0.162553	0.102378
-0.0270233	-0.0752	0.0595667	-0.449	-0.0977111	0.0572111	-0.209111	0.00964222	0.02988	0.0202289	-0.0469356	-0.0232978	0.121231	0.113267
-0.0179756	-0.0790222	0.0532111	-0.461778	-0.0939333	0.0454778	-0.193889	0.00138667	0.0411467	0.0378844	-0.0461892	-0.00535333	0.0665644	0.132278
-0.00994222	-0.0835667	0.0515111	-0.479111	-0.0862222	0.0364867	-0.175667	0.0103311	0.04448	0.0486067	-0.039667	0.0193133	-0.00332444	0.149389
-0.00174222	-0.0934111	0.0507444	-0.495	-0.0744333	0.0317533	-0.160033	0.0225756	0.0412889	0.05144	-0.0305003	0.04238	-0.0631022	0.160722
-0.00127444	-0.0896	0.0475778	-0.513111	-0.0540111	0.0317644	-0.142111	0.03382	0.0337556	0.0447844	-0.0136226	0.0580011	-0.100547	0.172611
-0.00857444	-0.0838889	0.0386444	-0.526222	-0.0353111	0.0298978	-0.119222	0.0476767	0.0272333	0.04064	0.00145522	0.07129	-0.121158	0.191544
-0.0125189	-0.0683	0.0352333	-0.534889	-0.0221444	0.03172	-0.0957556	0.0674656	0.0160444	0.0371733	0.0234108	0.0929456	-0.129433	0.214578
-0.01543	-0.0534444	0.0319111	-0.538333	-0.00947778	0.0276756	-0.0750778	0.0921544	-0.00511111	0.0350889	0.0508774	0.121933	-0.128619	0.222556
-0.0164633	-0.0437222	0.0310156	-0.540111	0.00703333	0.0215644	-0.0600889	0.110166	-0.0286778	0.0289	0.0812552	0.159722	-0.11953	0.213778
-0.0116744	-0.0361778	0.0226933	-0.544333	0.0244444	0.0155311	-0.0469667	0.1225	-0.0552	0.0082	0.1095	0.191756	-0.0978856	0.196844
-0.00954444	-0.0427556	0.00544889	-0.547444	0.0434889	0.00913111	-0.04208	0.128756	-0.0782556	-0.0232222	0.133489	0.212778	-0.0637744	0.173867
-0.00963333	-0.0484222	-0.0139178	-0.548333	0.0607778	-0.00168889	-0.0412133	0.130922	-0.0933222	-0.0513889	0.1548	0.219111	-0.0131078	0.144256
-0.01139	-0.0518667	-0.0341067	-0.544667	0.0744667	-0.0157556	-0.0437467	0.138967	-0.106133	-0.0729	0.1744	0.216156	0.0382256	0.127922
-0.00609	-0.0582333	-0.0484511	-0.527778	0.0748556	-0.0280667	-0.0440578	0.151189	-0.116044	-0.0896333	0.184367	0.2126	0.0895589	0.115478
0.00779889	-0.0581333	-0.05834	-0.503111	0.0675444	-0.0311778	-0.0459911	0.156967	-0.114264	-0.109489	0.191444	0.210711	0.140892	0.110922
0.0240544	-0.0661111	-0.0690622	-0.474667	0.0566111	-0.0300111	-0.0521133	0.153189	-0.106531	-0.122622	0.186844	0.199267	0.188292	0.103922
0.0432989	-0.0748333	-0.0781844	-0.439111	0.0417778	-0.0216111	-0.0629022	0.1523	-0.0917089	-0.123167	0.170511	0.180022	0.231	0.0910667
0.05921	-0.0624778	-0.0840444	-0.399222	0.0225333	-0.00491111	-0.0696689	0.160633	-0.0709089	-0.1159	0.144623	0.163689	0.264656	0.0820367
0.0731878	-0.0398	-0.0763333	-0.362778	-6.66667e-05	0.0190556	-0.0744356	0.170522	-0.0456644	-0.0992556	0.116268	0.1488	0.283889	0.0721478
0.0876656	-0.0159667	-0.0616556	-0.335778	-0.0221111	0.0498556	-0.0733	0.1838	-0.0245311	-0.0782778	0.0875344	0.133022	0.288556	0.0719144
0.103188	0.00324444	-0.0502222	-0.313444	-0.0381889	0.0828556	-0.0567222	0.201778	-0.00702	-0.0591778	0.0555122	0.130133	0.283778	0.07397
0.124367	0.0204256	-0.0426444	-0.298889	-0.0511444	0.104778	-0.0286	0.224333	0.00701111	-0.0376222	0.0257233	0.144089	0.267867	0.0696811
0.140556	0.0349833	-0.0347222	-0.294	-0.0631111	0.115167	0.000677778	0.247667	0.0160667	-0.0137889	0.00376778	0.157089	0.240078	0.0681478
0.15	0.0438922	-0.0256778	-0.298667	-0.0822	0.118456	0.0293889	0.268	0.0160711	0.00806667	-0.0171767	0.159422	0.204356	0.0557811
0.157778	0.0558367	-0.0179	-0.312444	-0.1041	0.1197	0.0572667	0.286111	0.0125222	0.0238111	-0.04091	0.1552	0.168133	0.0462589
0.162333	0.0634478	-0.00575556	-0.327333	-0.117267	0.117356	0.0902667	0.293111	0.00332222	0.0315222	-0.0666878	0.149211	0.130156	0.0435922
0.165444	0.0505478	0.00224444	-0.339333	-0.112244	0.108067	0.126489	0.290556	-0.0133667	0.0346	-0.0858	0.132451	0.0924456	0.0473778
0.164222	0.0402589	0.00844444	-0.346667	-0.0991156	0.0963667	0.158356	0.284556	-0.0348333	0.0313556	-0.101	0.104051	0.0603344	0.0582222
0.160444	0.0365256	0.0169889	-0.347222	-0.08876	0.0828111	0.177222	0.273722	-0.0578556	0.0211556	-0.110711	0.0779733	0.0366567	0.0527889
0.155667	0.0430256	0.0203444	-0.346667	-0.0817489	0.0735889	0.180222	0.251756	-0.0800333	0.00472222	-0.119689	0.0428622	0.0256233	0.0409
0.144444	0.0443111	0.0153111	-0.343667	-0.0715489	0.0740333	0.174778	0.219	-0.103953	-0.0222778	-0.130011	-0.0208044	0.0242567	0.0328033
0.126522	0.0384533	-0.00298889	-0.339889	-0.0557267	0.0804111	0.165889	0.1849	-0.128453	-0.0586667	-0.141167	-0.101249	0.02719	0.0274589
0.108244	0.0209556	-0.0305444	-0.330667	-0.0295044	0.0875556	0.149656	0.154611	-0.156593	-0.0969667	-0.153	-0.18536	0.04069	0.0220811
0.0890678	-0.0133889	-0.0591444	-0.316444	0.00106222	0.0905667	0.132748	0.124178	-0.181822	-0.137878	-0.160222	-0.26936	0.0649122	0.0191033
0.0618567	-0.0492111	-0.0871333	-0.297667	0.0240511	0.0956222	0.110259	0.0934778	-0.205778	-0.1778	-0.164222	-0.353571	0.0962233	0.0268256
0.0317456	-0.0715333	-0.105644	-0.279778	0.0267956	0.0935111	0.0766478	0.0607	-0.223667	-0.209822	-0.159556	-0.439478	0.129822	0.0286589
-0.000143333	-0.0869889	-0.120222	-0.264	0.011	0.0906	0.0305367	0.0294778	-0.236222	-0.235556	-0.140552	-0.519967	0.161156	0.0180922
-0.0303656	-0.102111	-0.130844	-0.252	-0.0156889	0.0938222	-0.0236856	-0.00213333	-0.242444	-0.253889	-0.116686	-0.591444	0.1965	0.0115256
-0.06081	-0.1125	-0.134622	-0.240778	-0.0484	0.0981556	-0.0842411	-0.0368333	-0.246778	-0.267667	-0.0784633	-0.64	0.229422	0.00987
-0.0904767	-0.103522	-0.130478	-0.233444	-0.0855667	0.102378	-0.153241	-0.0869667	-0.254778	-0.280222	-0.0246856	-0.652222	0.260256	-0.00563333
-0.112888	-0.0814444	-0.125722	-0.232222	-0.1269	0.111711	-0.231352	-0.157533	-0.265444	-0.294778	0.0385367	-0.635556	0.283556	-0.0382
-0.131054	-0.0540778	-0.118944	-0.236889	-0.167122	0.116489	-0.312786	-0.241911	-0.278111	-0.311667	0.10687	-0.588444	0.285889	-0.0831222
-0.149989	-0.0222333	-0.107389	-0.243889	-0.203022	0.116567	-0.396767	-0.336367	-0.292333	-0.328333	0.176314	-0.502222	0.272111	-0.154956
-0.163111	0.00360889	-0.0991667	-0.255889	-0.236567	0.10627	-0.481722	-0.433111	-0.304444	-0.349667	0.245203	-0.385333	0.242844	-0.244933
-0.175333	0.0103867	-0.1015	-0.270667	-0.263778	0.0878922	-0.555	-0.513444	-0.318778	-0.375889	0.302981	-0.243556	0.206633	-0.339967
-0.193556	0.00446444	-0.106944	-0.282667	-0.283333	0.0568367	-0.613	-0.568444	-0.338556	-0.402556	0.333089	-0.0924444	0.166622	-0.420978
-0.219333	0.00182	-0.114989	-0.286667	-0.304333	0.01017	-0.650222	-0.597111	-0.360111	-0.425667	0.339889	0.0592222	0.113511	-0.487878
-0.246556	-0.00412444	-0.126778	-0.284333	-0.344778	-0.0460522	-0.673889	-0.603667	-0.383667	-0.454111	0.318182	0.197889	0.0466222	-0.532333
-0.278333	-0.0223356	-0.147578	-0.274	-0.407778	-0.108941	-0.686556	-0.572333	-0.394778	-0.485444	0.271226	0.321444	-0.0234889	-0.560444
-0.310667	-0.0371267	-0.167667	-0.254667	-0.499	-0.178719	-0.690778	-0.501022	-0.392778	-0.517444	0.209115	0.425667	-0.0860444	-0.575556
-0.349778	-0.04841	-0.181667	-0.228433	-0.616889	-0.246719	-0.689222	-0.403911	-0.380556	-0.545889	0.141115	0.503556	-0.134933	-0.560222
-0.389222	-0.0607544	-0.198333	-0.200733	-0.755889	-0.310052	-0.675778	-0.282356	-0.361333	-0.573	0.0675594	0.54	-0.175822	-0.520556
-0.426111	-0.0711522	-0.213222	-0.178956	-0.903556	-0.362667	-0.653889	-0.1328	-0.337222	-0.596111	-0.00999611	0.538111	-0.209556	-0.460222
-0.450222	-0.0733744	-0.216889	-0.155844	-1.05078	-0.392111	-0.636333	0.0356444	-0.304778	-0.609556	-0.090885	0.496444	-0.2389	-0.386889
-0.457222	-0.0765967	-0.216111	-0.132911	-1.18889	-0.402	-0.618778	0.206089	-0.267411	-0.617889	-0.157107	0.422778	-0.260444	-0.307311
-0.457333	-0.0750633	-0.214222	-0.1188	-1.31178	-0.396111	-0.608222	0.369311	-0.228778	-0.627333	-0.206885	0.322667	-0.275333	-0.2217
-0.453556	-0.0660967	-0.202944	-0.1118	-1.40844	-0.386667	-0.599667	0.5252	-0.180904	-0.630778	-0.242289	0.211889	-0.277333	-0.1347
-0.440111	-0.0451078	-0.185956	-0.106578	-1.46556	-0.372444	-0.582667	0.669867	-0.132949	-0.623889	-0.271889	0.0866667	-0.267333	-0.0457
-0.419556	-0.0243167	-0.167956	-0.0974	-1.46444	-0.348	-0.553333	0.798	-0.0871711	-0.603556	-0.301778	-0.0511111	-0.244467	0.0597444
-0.386444	0.00793333	-0.1524	-0.0898667	-1.40722	-0.314222	-0.508111	0.913333	-0.0396156	-0.572	-0.330333	-0.197667	-0.210089	0.165078
-0.346222	0.0561	-0.128889	-0.0786778	-1.29533	-0.272367	-0.458333	1.01367	0.00705111	-0.523333	-0.349889	-0.345222	-0.158311	0.280967
-0.302778	0.122878	-0.100351	-0.0565889	-1.13944	-0.225189	-0.404333	1.08767	0.0596067	-0.450322	-0.362778	-0.489	-0.0898667	0.402411
-0.264556	0.209656	-0.07544	-0.0327	-0.948111	-0.184367	-0.340003	1.13367	0.11194	-0.360322	-0.369222	-0.614444	-0.000422222	0.539189
-0.227167	0.317544	-0.0507844	-0.00496667	-0.729	-0.148179	-0.265559	1.15889	0.164684	-0.251656	-0.381667	-0.707778	0.105244	0.687389
-0.181756	0.435678	-0.02534	0.0313667	-0.479111	-0.115779	-0.174226	1.17	0.222273	-0.114767	-0.395889	-0.771556	0.230467	0.842
-0.135811	0.553	0.00138222	0.0685889	-0.205778	-0.0789456	-0.0634478	1.16889	0.2734	0.0429	-0.410333	-0.821778	0.3588	0.991778
-0.0889	0.663444	0.0327267	0.0980333	0.0708889	-0.0413567	0.0569967	1.15222	0.321111	0.213122	-0.420556	-0.851222	0.475244	1.12944
-0.0391222	0.761667	0.07906	0.112989	0.347556	-0.00713444	0.182663	1.125	0.367222	0.387011	-0.421111	-0.849556	0.575489	1.25478
0.0151	0.842333	0.136171	0.128111	0.623667	0.0289767	0.309663	1.08578	0.406667	0.556678	-0.412	-0.82	0.664444	1.35933
0.0719889	0.915	0.186882	0.136411	0.886222	0.0633433	0.440441	1.028	0.434111	0.720011	-0.401889	-0.769333	0.734778	1.44789
0.1281	0.974667	0.239344	0.134011	1.127	0.100388	0.573997	0.955222	0.447889	0.868111	-0.387444	-0.701444	0.790111	1.52667
0.183544	1.01122	0.295767	0.1254	1.34344	0.140788	0.701333	0.872	0.460111	0.991556	-0.368333	-0.624333	0.826444	1.58444
0.238711	1.01433	0.350222	0.112767	1.54433	0.183933	0.817556	0.780444	0.476556	1.08911	-0.347778	-0.548444	0.841111	1.62333
0.291522	0.984	0.396444	0.0951444	1.73444	0.232089	0.914778	0.687	0.491556	1.15033	-0.326333	-0.477556	0.835111	1.64444
0.338133	0.933333	0.429889	0.0724689	1.92	0.2907	0.992	0.587667	0.507444	1.18111	-0.306889	-0.407667	0.823667	1.65667
0.373222	0.863778	0.458889	0.0431356	2.09889	0.364556	1.05533	0.478444	0.523778	1.19111	-0.288	-0.357333	0.812222	1.66
0.402333	0.783333	0.479	0.0128911	2.26333	0.449333	1.10178	0.368933	0.538	1.19111	-0.280111	-0.338556	0.800444	1.64
0.432333	0.695778	0.494444	-0.0225533	2.40778	0.542111	1.13278	0.265	0.554556	1.19333	-0.284	-0.338778	0.785667	1.61333
0.464	0.596444	0.509333	-0.0582978	2.53	0.650667	1.14667	0.168111	0.579333	1.19222	-0.293444	-0.353222	0.764667	1.59556
0.499778	0.486356	0.518222	-0.0896533	2.62667	0.774	1.14778	0.0824444	0.611667	1.17778	-0.313111	-0.381889	0.740333	1.57
0.533667	0.355689	0.521778	-0.110264	2.7	0.910222	1.13778	0.00244444	0.637	1.15333	-0.341333	-0.416889	0.720556	1.52889
0.566111	0.2148	0.524111	-0.125598	2.74333	1.05067	1.116	-0.0714444	0.654111	1.123	-0.369111	-0.455667	0.703444	1.47
0.599667	0.0874667	0.525444	-0.136564	2.75667	1.18044	1.07978	-0.145222	0.670222	1.094	-0.398556	-0.493889	0.693222	1.38578
0.633889	-0.0270889	0.530667	-0.137567	2.73	1.28767	1.02789	-0.218667	0.684222	1.06533	-0.426222	-0.534111	0.688778	1.28489
0.674778	-0.131311	0.539333	-0.127344	2.66222	1.376	0.957556	-0.285667	0.694889	1.03533	-0.455444	-0.56	0.692556	1.19844
0.718667	-0.211311	0.551111	-0.10736	2.55778	1.45222	0.873889	-0.3536	0.704333	1.00133	-0.471889	-0.566222	0.699667	1.12856
0.753333	-0.272422	0.559778	-0.0788822	2.42	1.51556	0.781444	-0.424444	0.702333	0.957111	-0.473444	-0.555333	0.705778	1.06067
0.776667	-0.311089	0.564778	-0.0438489	2.25333	1.56333	0.688444	-0.484889	0.695	0.906778	-0.467111	-0.524778	0.708111	0.982111
0.792444	-0.326944	0.563111	-0.0122044	2.07778	1.58667	0.597	-0.539889	0.68	0.863111	-0.453	-0.477667	0.707556	0.898444
0.814556	-0.312456	0.551222	0.00502444	1.90222	1.59	0.508889	-0.592111	0.659444	0.823222	-0.430889	-0.416811	0.694	0.829444
0.837	-0.275867	0.533667	0.0121133	1.72244	1.57667	0.424444	-0.640778	0.631111	0.788444	-0.401556	-0.342611	0.674778	0.763222
0.857333	-0.241867	0.522444	0.00908	1.52111	1.56222	0.357444	-0.686111	0.589444	0.751444	-0.366	-0.257278	0.634444	0.698
0.874778	-0.204933	0.517556	0.000724444	1.305	1.55222	0.305778	-0.719444	0.541222	0.711	-0.320556	-0.172278	0.577222	0.620556
0.880222	-0.154011	0.522111	-0.0156089	1.08644	1.53556	0.258667	-0.743667	0.485889	0.664	-0.269533	-0.0965	0.511444	0.523344
0.867222	-0.0980111	0.520667	-0.0439267	0.870291	1.50556	0.224667	-0.765667	0.421778	0.610333	-0.221011	-0.0182778	0.442556	0.416589
0.845	-0.0332333	0.508222	-0.0808489	0.653624	1.45778	0.205333	-0.782667	0.348808	0.550333	-0.179233	0.0613889	0.371111	0.317067
0.821667	0.0178778	0.486889	-0.118882	0.441402	1.39	0.195778	-0.802111	0.263141	0.481667	-0.140951	0.141611	0.304322	0.224433
0.797333	0.0590444	0.461667	-0.151082	0.223958	1.30756	0.187111	-0.818333	0.169808	0.396844	-0.10404	0.227389	0.238278	0.135989
0.762	0.0974444	0.439333	-0.1742	-0.00104222	1.20722	0.179222	-0.828111	0.0765856	0.294733	-0.0689178	0.309978	0.181667	0.0388778
0.718333	0.131522	0.418778	-0.1901	-0.218931	1.08989	0.179333	-0.835111	-0.0160811	0.177844	-0.0336067	0.385	0.133122	-0.0553444
0.662556	0.161078	0.385222	-0.191033	-0.416487	0.954	0.179	-0.835556	-0.104637	0.0579556	0.00517111	0.452333	0.0984222	-0.131344
0.598111	0.168589	0.332882	-0.182833	-0.595931	0.806333	0.179	-0.828333	-0.191192	-0.0602667	0.0477267	0.523889	0.0678444	-0.1959
0.528111	0.164756	0.255216	-0.167911	-0.758487	0.648722	0.191556	-0.812667	-0.27597	-0.175711	0.0950378	0.600556	0.0426111	-0.254578
0.458156	0.145978	0.163549	-0.148922	-0.907889	0.485389	0.206889	-0.784	-0.356859	-0.286711	0.14396	0.677222	0.0268889	-0.314156
0.3871	0.106544	0.0681044	-0.137033	-1.04233	0.319389	0.224778	-0.748333	-0.424667	-0.393489	0.190293	0.752333	0.0182333	-0.372189
0.316661	0.0563222	-0.0192289	-0.134811	-1.169	0.156944	0.240556	-0.706556	-0.474111	-0.493489	0.237678	0.826222	0.0141667	-0.427111
0.241606	-0.00734444	-0.0981178	-0.130144	-1.286	-0.000388889	0.251333	-0.658333	-0.508556	-0.582778	0.288656	0.891444	0.0228778	-0.466111
0.164494	-0.0830111	-0.175118	-0.124033	-1.39656	-0.146833	0.258111	-0.598	-0.536333	-0.647444	0.342533	0.946444	0.0402667	-0.492556
0.08405	-0.159567	-0.252673	-0.121589	-1.50556	-0.282278	0.261444	-0.523222	-0.560444	-0.684889	0.395556	0.982222	0.0625889	-0.524444
0.00727222	-0.233233	-0.325562	-0.123033	-1.61444	-0.4055	0.259333	-0.441356	-0.572111	-0.708778	0.440889	0.993333	0.0858444	-0.541444
-0.0636167	-0.2949	-0.392333	-0.127533	-1.71556	-0.523722	0.251444	-0.366511	-0.575444	-0.723	0.480333	0.992	0.106978	-0.543
-0.124172	-0.360989	-0.456667	-0.124821	-1.80778	-0.633889	0.233067	-0.301122	-0.567444	-0.728222	0.515444	0.984889	0.119867	-0.536
-0.18155	-0.428433	-0.515222	-0.106499	-1.88556	-0.740556	0.207156	-0.246911	-0.550333	-0.728667	0.543556	0.956889	0.119433	-0.512556
-0.236161	-0.492	-0.563111	-0.0738322	-1.94444	-0.844556	0.165111	-0.197478	-0.533778	-0.723556	0.568444	0.897667	0.115018	-0.484111
-0.292056	-0.554111	-0.605889	-0.0301656	-1.98	-0.947667	0.114444	-0.140684	-0.521556	-0.712778	0.584667	0.813111	0.115407	-0.445
-0.338556	-0.603222	-0.651889	0.0148344	-1.99222	-1.05456	0.0687778	-0.0821511	-0.506444	-0.691	0.598	0.715778	0.104396	-0.402778
-0.373778	-0.633222	-0.697	0.0569456	-1.98111	-1.16333	0.0226667	-0.0324844	-0.487111	-0.669222	0.610778	0.611667	0.0850733	-0.368778
-0.396444	-0.648667	-0.747	0.0977233	-1.95	-1.26389	-0.0218889	-0.00137333	-0.464556	-0.652222	0.622667	0.517111	0.0568622	-0.326889
-0.414444	-0.648333	-0.796333	0.129946	-1.89333	-1.35033	-0.0584444	0.0127489	-0.444111	-0.627556	0.638444	0.438778	0.0255733	-0.293111
-0.429111	-0.631556	-0.838889	0.156834	-1.81111	-1.41667	-0.0884444	0.0202267	-0.423889	-0.593889	0.645111	0.362667	-0.00564889	-0.260222
-0.446889	-0.607222	-0.874333	0.182978	-1.70444	-1.46	-0.1104	0.0234378	-0.399333	-0.555333	0.638333	0.286256	-0.0473044	-0.232
-0.459667	-0.583333	-0.896556	0.203778	-1.58111	-1.48333	-0.129044	0.0236489	-0.371778	-0.513556	0.623222	0.225678	-0.09126	-0.203222
-0.469667	-0.554222	-0.910778	0.227111	-1.44556	-1.48444	-0.138889	0.01366	-0.339556	-0.474556	0.599778	0.184944	-0.132189	-0.164176
-0.479333	-0.503111	-0.921333	0.252	-1.29333	-1.46778	-0.138889	-0.00746667	-0.305	-0.438111	0.574222	0.158978	-0.178389	-0.140842
-0.491	-0.438556	-0.928222	0.274111	-1.12178	-1.43111	-0.137089	-0.0276667	-0.27	-0.405111	0.540111	0.135822	-0.219822	-0.13592
-0.501667	-0.371156	-0.934111	0.298222	-0.948778	-1.37778	-0.131089	-0.0438	-0.2329	-0.374889	0.496889	0.111644	-0.256833	-0.128142
-0.513333	-0.301633	-0.925444	0.321222	-0.779	-1.31556	-0.128756	-0.0603444	-0.191856	-0.355222	0.443222	0.0795889	-0.280178	-0.109653
-0.523333	-0.237456	-0.903889	0.339667	-0.623333	-1.24089	-0.1332	-0.0761	-0.156122	-0.342222	0.381444	0.0459111	-0.290444	-0.0838644
-0.529444	-0.193589	-0.875444	0.349222	-0.490111	-1.16056	-0.135089	-0.0883889	-0.126456	-0.333	0.314633	0.0202889	-0.296444	-0.0719422
-0.535889	-0.165256	-0.845889	0.351	-0.377111	-1.08144	-0.137756	-0.0907111	-0.103167	-0.324778	0.249052	0.0015	-0.288556	-0.0716089
-0.539222	-0.138589	-0.812778	0.352778	-0.278211	-0.997444	-0.143422	-0.0754	-0.0895667	-0.311111	0.186652	-0.0153444	-0.267667	-0.09572
-0.535444	-0.108367	-0.774556	0.352444	-0.189033	-0.905333	-0.151311	-0.0404	-0.0735444	-0.294111	0.129763	-0.0241589	-0.240778	-0.145767
-0.524444	-0.0824778	-0.738222	0.345778	-0.112256	-0.802889	-0.171311	0.00137778	-0.0585889	-0.270889	0.0748744	-0.0312589	-0.209433	-0.200878
-0.509667	-0.0815889	-0.695111	0.336	-0.0557	-0.686333	-0.200556	0.0284889	-0.0503667	-0.244456	0.02543	-0.0283144	-0.182322	-0.247022
-0.498444	-0.104211	-0.648333	0.324667	-0.0124778	-0.559899	-0.239222	0.0434	-0.0474222	-0.206767	-0.0171256	-0.0161367	-0.158989	-0.289356
-0.489222	-0.133289	-0.611222	0.317111	0.0193	-0.420232	-0.288444	0.0607222	-0.0421661	-0.154144	-0.0539033	0.0109189	-0.148544	-0.350067
-0.479889	-0.159133	-0.579222	0.315333	0.0488556	-0.279566	-0.337556	0.0829333	-0.0280883	-0.102589	-0.0961256	0.0474856	-0.151544	-0.424633
-0.463889	-0.172667	-0.542778	0.317333	0.0856333	-0.13901	-0.388778	0.109678	-0.0106217	-0.0521444	-0.138203	0.0842189	-0.154656	-0.499556
-0.433	-0.174	-0.497444	0.312889	0.121633	0.00465667	-0.436444	0.130956	-0.00113278	-0.00536667	-0.170956	0.125974	-0.155989	-0.564333
-0.394333	-0.1646	-0.448222	0.300889	0.148289	0.154101	-0.482444	0.142111	0.00537833	0.0316333	-0.197222	0.169063	-0.162989	-0.614778
-0.348333	-0.149548	-0.397556	0.288222	0.169556	0.301212	-0.533667	0.143111	0.00343389	0.0631889	-0.218778	0.209389	-0.178544	-0.656889
-0.294292	-0.139237	-0.335156	0.280667	0.178778	0.440768	-0.578778	0.136	-0.000166111	0.0875778	-0.232333	0.251456	-0.204111	-0.691444
-0.235092	-0.11807	-0.278144	0.275444	0.167622	0.57199	-0.606222	0.131089	-0.00617722	0.1072	-0.239778	0.292222	-0.237667	-0.729778
-0.167648	-0.0799811	-0.219756	0.272556	0.143556	0.701111	-0.620556	0.1255	-0.0158883	0.119289	-0.238111	0.333889	-0.277889	-0.772667
-0.0997589	-0.0364256	-0.1552	0.268778	0.1193	0.815889	-0.618	0.111722	-0.0386333	0.122222	-0.229367	0.369333	-0.317	-0.803889
-0.0276478	0.00657444	-0.0856444	0.268667	0.0926333	0.922778	-0.613111	0.0931556	-0.0772222	0.115044	-0.212156	0.391556	-0.341556	-0.838667
0.0479078	0.0399078	-0.0168667	0.270444	0.0605222	1.02078	-0.610778	0.0732333	-0.123022	0.104311	-0.193933	0.406889	-0.352556	-0.871889
0.117241	0.0641856	0.0521333	0.270333	0.0201889	1.09356	-0.608111	0.0518556	-0.167133	0.0929	-0.1846	0.419667	-0.356111	-0.901444
0.179797	0.0778078	0.112578	0.261333	-0.0287	1.13567	-0.598889	0.0244222	-0.210911	0.0798556	-0.179711	0.437333	-0.348444	-0.929556
0.240352	0.0810889	0.160467	0.243744	-0.0888111	1.15311	-0.580111	-0.000377778	-0.255211	0.0677722	-0.167822	0.459444	-0.330667	-0.949444
0.294978	0.0941111	0.191289	0.226378	-0.150589	1.15211	-0.556	-0.0146222	-0.302456	0.0529611	-0.151044	0.481	-0.311778	-0.958333
0.342	0.110278	0.225611	0.208933	-0.207544	1.14011	-0.536222	-0.0221778	-0.343111	0.0344833	-0.131656	0.504667	-0.295333	-0.967333
0.379111	0.1203	0.255667	0.1886	-0.257144	1.11378	-0.518111	-0.0230333	-0.377556	0.00581667	-0.125222	0.529667	-0.279111	-0.974667
0.409556	0.121744	0.281667	0.174156	-0.305889	1.08178	-0.506333	-0.0169556	-0.405333	-0.0309611	-0.125422	0.558222	-0.248556	-0.978889
0.431222	0.116744	0.298111	0.1676	-0.351	1.03244	-0.494778	-0.00458889	-0.425667	-0.0636722	-0.122033	0.593111	-0.210767	-0.975333
0.446889	0.109811	0.312444	0.163822	-0.400778	0.973889	-0.480222	0.00238889	-0.437556	-0.0969389	-0.106278	0.633889	-0.177033	-0.960222
0.463889	0.101211	0.329444	0.169044	-0.448889	0.915	-0.472111	0.00306667	-0.446667	-0.132306	-0.0781889	0.681667	-0.153211	-0.931222
0.475667	0.1028	0.343556	0.1886	-0.484889	0.858667	-0.47	0.000833333	-0.446333	-0.167706	-0.0374111	0.728778	-0.140067	-0.892778
0.472444	0.110822	0.356	0.212744	-0.512556	0.808111	-0.474	-0.0112556	-0.437	-0.2044	0.00214444	0.768	-0.132811	-0.850222
0.462889	0.117711	0.367667	0.233111	-0.539444	0.758444	-0.485667	-0.0326778	-0.418222	-0.2402	0.0352556	0.796333	-0.1182	-0.807889
0.449556	0.114044	0.365444	0.252222	-0.553889	0.696778	-0.508111	-0.0508778	-0.403667	-0.264778	0.0589778	0.808889	-0.0914889	-0.749889
0.430222	0.102733	0.366333	0.261	-0.556333	0.620556	-0.530667	-0.0681	-0.394778	-0.274444	0.0837667	0.813667	-0.0633444	-0.685222
0.414778	0.0842889	0.367333	0.255111	-0.545667	0.528	-0.547222	-0.0919556	-0.384667	-0.270889	0.11	0.814889	-0.0474	-0.622889
0.408556	0.0657222	0.366333	0.238333	-0.521778	0.432622	-0.552	-0.123422	-0.369889	-0.258778	0.132289	0.814333	-0.0456667	-0.566667
0.403667	0.0520444	0.362	0.225111	-0.476222	0.326622	-0.552111	-0.145811	-0.355111	-0.245778	0.145756	0.806778	-0.0584	-0.525111
0.396667	0.0512444	0.355111	0.217	-0.408908	0.220289	-0.550333	-0.160667	-0.334556	-0.229333	0.152556	0.783	-0.0786667	-0.493778
0.389444	0.0475444	0.347222	0.206556	-0.336486	0.115067	-0.549889	-0.171778	-0.312	-0.210444	0.149278	0.745444	-0.104144	-0.465333
0.384	0.0322	0.332556	0.195667	-0.264374	0.00584444	-0.548667	-0.174333	-0.294444	-0.191444	0.147278	0.704222	-0.137511	-0.438889
0.375556	-0.00635556	0.308333	0.183333	-0.188708	-0.103711	-0.540667	-0.171556	-0.282778	-0.178556	0.143278	0.664111	-0.174678	-0.431778
0.368111	-0.0510222	0.284667	0.170889	-0.118874	-0.2046	-0.523333	-0.170222	-0.267889	-0.182222	0.143944	0.627556	-0.213056	-0.446111
0.367444	-0.0857111	0.252389	0.171	-0.05333	-0.298822	-0.497333	-0.159711	-0.246111	-0.199444	0.151167	0.583111	-0.246089	-0.453222
0.360444	-0.105933	0.216625	0.184	0.00339222	-0.389267	-0.462222	-0.129378	-0.220111	-0.226444	0.164722	0.527333	-0.275478	-0.455111
0.330333	-0.118256	0.180569	0.196444	0.0429144	-0.478889	-0.423111	-0.0846	-0.194178	-0.263	0.176611	0.463778	-0.3	-0.439333
0.280378	-0.127422	0.137647	0.211667	0.0624633	-0.560333	-0.376389	-0.0424889	-0.167189	-0.307111	0.181833	0.397778	-0.313444	-0.405222
0.222711	-0.147522	0.0763138	0.226444	0.0669044	-0.637333	-0.3166	0.000511111	-0.139844	-0.357	0.177744	0.3289	-0.313444	-0.364333
0.159822	-0.183322	0.00798044	0.240444	0.0602711	-0.71	-0.245378	0.0481778	-0.120667	-0.404556	0.167691	0.261067	-0.302111	-0.332222
0.0912667	-0.219444	-0.0560196	0.249556	0.0524822	-0.783556	-0.1646	0.0945111	-0.0949667	-0.444444	0.145024	0.1951	-0.281889	-0.311111
0.0213778	-0.235333	-0.104908	0.253333	0.0499711	-0.859778	-0.0803778	0.139178	-0.0593	-0.475111	0.126013	0.142856	-0.256	-0.283111
-0.0545111	-0.232333	-0.136797	0.251556	0.0570267	-0.943	-0.00237778	0.183067	-0.0175222	-0.499556	0.109602	0.0945778	-0.231667	-0.252
-0.1344	-0.220556	-0.157408	0.246222	0.0668156	-1.01956	0.0600667	0.220889	0.0230333	-0.515444	0.0921578	0.0488	-0.216111	-0.229556
-0.210067	-0.216889	-0.177311	0.237333	0.0795378	-1.07678	0.0995667	0.247222	0.0583667	-0.524222	0.0708244	0.0107667	-0.216556	-0.209
-0.268511	-0.225778	-0.196256	0.228889	0.102904	-1.118	0.115778	0.263556	0.0872111	-0.524111	0.0569356	-0.0163111	-0.230778	-0.189556
-0.303556	-0.249	-0.205222	0.216667	0.130911	-1.14533	0.115111	0.276	0.119667	-0.514667	0.0498244	-0.0331222	-0.247778	-0.181
-0.325667	-0.275556	-0.195133	0.207667	0.155933	-1.16422	0.0909889	0.285111	0.157433	-0.501778	0.0533578	-0.0409222	-0.259556	-0.191333
-0.346111	-0.284667	-0.178033	0.202889	0.180256	-1.17778	0.0433222	0.289333	0.200811	-0.486778	0.0596667	-0.0485333	-0.272667	-0.186778
-0.361667	-0.279444	-0.1563	0.203222	0.206156	-1.18222	-0.0171222	0.293	0.239444	-0.458667	0.0644889	-0.0647889	-0.291444	-0.179889
-0.375444	-0.287444	-0.132978	0.207222	0.225222	-1.18111	-0.0827889	0.294444	0.276	-0.418	0.0604	-0.0878778	-0.318889	-0.174
-0.386778	-0.303	-0.113382	0.214111	0.236444	-1.16889	-0.136122	0.294444	0.309	-0.369667	0.0459222	-0.107378	-0.346556	-0.155578
-0.400889	-0.321	-0.096351	0.216444	0.240778	-1.15111	-0.1749	0.288222	0.337444	-0.319911	0.0225889	-0.125156	-0.368222	-0.135322
-0.420556	-0.330111	-0.074551	0.218	0.236333	-1.13222	-0.197067	0.278889	0.363111	-0.264271	-0.00252222	-0.147678	-0.382222	-0.112689
-0.447111	-0.323556	-0.0551399	0.225111	0.232333	-1.11556	-0.208611	0.268	0.385667	-0.20576	-0.0363	-0.172711	-0.394111	-0.0874667
-0.483667	-0.306667	-0.0444399	0.238556	0.233667	-1.09556	-0.213656	0.258444	0.398556	-0.14276	-0.0687444	-0.203567	-0.412667	-0.0525778
-0.524111	-0.278222	-0.0411621	0.244556	0.237333	-1.06344	-0.201367	0.252778	0.396333	-0.0788711	-0.102522	-0.242444	-0.439889	-0.0068
-0.557889	-0.259889	-0.0356732	0.239667	0.242111	-1.024	-0.170511	0.254444	0.388222	-0.0282267	-0.132056	-0.283	-0.465	0.0242
-0.586	-0.250667	-0.0274399	0.227444	0.247222	-0.983556	-0.129996	0.262222	0.377667	0.00192	-0.155989	-0.320667	-0.488667	0.0450111
-0.608111	-0.231333	-0.0218408	0.214111	0.256667	-0.939333	-0.0867289	0.271444	0.358556	0.0123978	-0.174667	-0.365	-0.505222	0.0666
-0.624444	-0.204333	-0.0241142	0.204444	0.266222	-0.89	-0.0518067	0.278	0.337	0.0131756	-0.190222	-0.418444	-0.517222	0.0931778
-0.638444	-0.169523	-0.0239342	0.206222	0.274333	-0.830333	-0.0292622	0.285889	0.321111	0.00486444	-0.200778	-0.474111	-0.523889	0.108444
-0.652889	-0.136646	-0.0169787	0.212444	0.276222	-0.772111	-0.0168844	0.298444	0.308	-0.0144422	-0.211444	-0.518222	-0.518333	0.121922
-0.665222	-0.116379	0.000610222	0.214333	0.256767	-0.711	-0.00847333	0.306444	0.297111	-0.0413978	-0.219111	-0.553333	-0.497333	0.130033
-0.675333	-0.0890344	0.020688	0.202778	0.223944	-0.654889	0.00147778	0.308222	0.289333	-0.0760644	-0.226	-0.581111	-0.465111	0.122922
-0.682333	-0.0434789	0.0442102	0.190111	0.183489	-0.613111	0.0120444	0.308333	0.290222	-0.109953	-0.230444	-0.600222	-0.432222	0.107433
-0.686778	0.01341	0.0667324	0.186333	0.141078	-0.580222	0.0306333	0.305222	0.295111	-0.133153	-0.233556	-0.609333	-0.406	0.0898111
-0.694	0.06041	0.0873213	0.188222	0.0980111	-0.545333	0.0525622	0.302111	0.299	-0.146633	-0.231222	-0.616333	-0.380444	0.0811
-0.699	0.0995211	0.113289	0.191444	0.0546778	-0.509444	0.0700733	0.300778	0.306222	-0.152444	-0.229222	-0.622556	-0.351444	0.0745889
-0.697889	0.13341	0.148411	0.188556	0.0124889	-0.482333	0.0832622	0.297667	0.314111	-0.148744	-0.229778	-0.626111	-0.318111	0.0509111
-0.69	0.162711	0.180644	0.175389	-0.0322889	-0.465556	0.0960511	0.286	0.318889	-0.134189	-0.235444	-0.620222	-0.285778	0.0379778
-0.674	0.196056	0.206556	0.153789	-0.0782889	-0.444111	0.108773	0.262778	0.321	-0.109978	-0.246111	-0.610333	-0.260889	0.0201111
-0.647556	0.229789	0.227444	0.137689	-0.116167	-0.419778	0.117151	0.236922	0.316333	-0.0815222	-0.258444	-0.604111	-0.242	-0.00195556
-0.615778	0.257	0.248778	0.130911	-0.152567	-0.394222	0.115867	0.210056	0.305778	-0.0456333	-0.267778	-0.597667	-0.224556	-0.0109222
-0.582222	0.264556	0.266556	0.125911	-0.184778	-0.361111	0.105011	0.181487	0.290222	0.00136667	-0.274222	-0.583667	-0.212333	-0.00321111
-0.541778	0.259222	0.287556	0.123022	-0.218367	-0.3206	0.0839222	0.155042	0.273444	0.0559222	-0.272111	-0.570333	-0.208444	0.00254444
-0.492111	0.259556	0.314667	0.118578	-0.260967	-0.281811	0.0546889	0.123618	0.253	0.104478	-0.264667	-0.555222	-0.205667	0.00395556
-0.436889	0.264111	0.339444	0.115133	-0.305744	-0.244144	0.0250222	0.0832844	0.223033	0.1597	-0.241589	-0.539556	-0.209778	-0.0018
-0.384111	0.260444	0.352333	0.115022	-0.35	-0.208811	-0.00266667	0.0372844	0.184622	0.217889	-0.208033	-0.521444	-0.225	-0.00456667
-0.340778	0.248222	0.358889	0.116044	-0.391889	-0.1797	-0.0255111	-0.00793778	0.145978	0.270222	-0.168122	-0.498	-0.247889	-0.0107556
-0.303444	0.226889	0.361222	0.1212	-0.428	-0.158811	-0.0405222	-0.0499378	0.1121	0.314344	-0.123378	-0.473	-0.278889	-0.0206667
-0.269333	0.210222	0.366444	0.122522	-0.458333	-0.142478	-0.0457333	-0.0914156	0.0802889	0.352889	-0.0744889	-0.446222	-0.313667	-0.0397111
-0.241889	0.206667	0.371667	0.1193	-0.477778	-0.125778	-0.0458	-0.131104	0.0446222	0.383222	-0.0270444	-0.423333	-0.348556	-0.0688556
-0.217	0.215778	0.375667	0.119078	-0.495	-0.110147	-0.046	-0.166313	0.00295556	0.395778	0.0171778	-0.409	-0.376222	-0.105633
-0.194889	0.237222	0.372556	0.117744	-0.510333	-0.0948689	-0.0441111	-0.197869	-0.0414889	0.390667	0.0511889	-0.394111	-0.387222	-0.134878
-0.178556	0.266889	0.358667	0.115078	-0.522222	-0.0752356	-0.0319667	-0.225111	-0.0816	0.380333	0.0776222	-0.373222	-0.390333	-0.158611
-0.174111	0.297444	0.339444	0.104144	-0.534444	-0.0515689	-0.0159111	-0.242667	-0.112411	0.359111	0.0860444	-0.343667	-0.391889	-0.175378
-0.178222	0.326333	0.322111	0.0880556	-0.545333	-0.0197911	-0.00292222	-0.249667	-0.141778	0.329889	0.0894889	-0.311556	-0.390444	-0.189489
-0.173778	0.355444	0.304556	0.075	-0.546222	0.0145422	0.00948889	-0.247222	-0.171689	0.302444	0.0913111	-0.283889	-0.382778	-0.193889
-0.164	0.382333	0.282222	0.0642011	-0.526556	0.0456533	0.0187667	-0.238222	-0.200922	0.278111	0.0914556	-0.261333	-0.357	-0.185222
-0.156667	0.401111	0.256778	0.0475122	-0.490889	0.0778756	0.0246667	-0.221778	-0.220556	0.26	0.0952333	-0.245556	-0.323444	-0.169411
-0.150556	0.403	0.238111	0.0247344	-0.455333	0.104398	0.0276778	-0.198444	-0.230111	0.244889	0.109233	-0.234444	-0.292778	-0.151111
-0.150444	0.377778	0.218	-0.000587778	-0.418778	0.123989	0.0331222	-0.174444	-0.233333	0.236556	0.126789	-0.225556	-0.263222	-0.128761
-0.152222	0.334467	0.202333	-0.0254989	-0.376222	0.137311	0.0377333	-0.153478	-0.233889	0.239	0.147667	-0.217	-0.234411	-0.09305
-0.151889	0.288856	0.194111	-0.0409767	-0.328667	0.143889	0.0350333	-0.137333	-0.229	0.244889	0.169233	-0.203444	-0.201367	-0.0488278
-0.151111	0.245644	0.181333	-0.0471433	-0.2768	0.145	0.0350889	-0.125444	-0.226333	0.252667	0.193289	-0.191667	-0.160556	-0.00249444
-0.143256	0.221756	0.166556	-0.0474322	-0.223733	0.143	0.0422333	-0.1146	-0.222556	0.257444	0.205956	-0.177567	-0.122244	0.04195
-0.137689	0.199533	0.154956	-0.0441544	-0.171656	0.139722	0.0515556	-0.0992333	-0.215556	0.265	0.211889	-0.156116	-0.0932444	0.0731722
-0.130378	0.173089	0.148633	-0.0385	-0.126533	0.143167	0.0639667	-0.0781778	-0.209	0.276	0.2122	-0.130871	-0.0776333	0.0927278
-0.119767	0.145867	0.146744	-0.0200333	-0.0858667	0.147722	0.0789333	-0.0529556	-0.206	0.286333	0.205456	-0.10476	-0.0727444	0.0988722
-0.104067	0.124422	0.139189	0.0033	-0.0423111	0.152167	0.0945333	-0.0303111	-0.199444	0.293	0.189056	-0.0789156	-0.0735222	0.103586
-0.0842333	0.128978	0.134522	0.0267333	0.00235556	0.164167	0.111733	-0.0152556	-0.188444	0.300444	0.172056	-0.05346	-0.0820778	0.104968
-0.0633889	0.146733	0.1263	0.0517556	0.0402444	0.180833	0.136656	-0.00798889	-0.180667	0.312444	0.1545	-0.0287933	-0.104556	0.0981344
-0.0451222	0.158456	0.1071	0.0772333	0.0728	0.203611	0.166444	0.00149	-0.179778	0.328222	0.135056	-0.00999667	-0.140822	0.08819
-0.0186778	0.158644	0.0882669	0.100556	0.0963778	0.2335	0.192444	0.0123167	-0.179222	0.342556	0.115833	0.00420333	-0.183411	0.0712122
0.0173556	0.143722	0.0701447	0.116378	0.116756	0.269389	0.213333	0.0143722	-0.171556	0.351889	0.111278	0.0137178	-0.2195	0.0581344
0.0645667	0.125144	0.0554224	0.126744	0.139344	0.305778	0.229	0.00516111	-0.163667	0.352556	0.112722	0.00407778	-0.243833	0.0509567
0.109033	0.112789	0.0485558	0.129511	0.168778	0.332444	0.234778	-0.0121167	-0.154	0.345222	0.119967	-0.0118444	-0.266111	0.0447011
0.149644	0.103822	0.0429113	0.123944	0.200333	0.348	0.230778	-0.0270833	-0.138	0.327333	0.127156	-0.0309556	-0.281333	0.0513011
0.188278	0.0935556	0.0377891	0.125167	0.228778	0.354444	0.223656	-0.0388389	-0.128133	0.301067	0.135444	-0.0549111	-0.287222	0.0618211
0.221	0.0704111	0.0279224	0.132611	0.255556	0.352111	0.210622	-0.0497944	-0.1187	0.265978	0.1343	-0.0801444	-0.279111	0.0723111
0.242044	0.0433889	0.0142113	0.135833	0.288222	0.347	0.195844	-0.0610278	-0.0991111	0.221914	0.122622	-0.106367	-0.264222	0.0746889
0.256889	0.0175556	-0.00681089	0.131944	0.327444	0.331889	0.183844	-0.0747622	-0.0708	0.178592	0.112089	-0.12483	-0.238	0.0667778
0.258889	0.00668333	-0.0254222	0.131056	0.376889	0.306222	0.176956	-0.0898111	-0.0369111	0.138126	0.109389	-0.138363	-0.207311	0.0608122
0.248222	0.0107167	-0.0369667	0.136611	0.431778	0.274444	0.180067	-0.1006	-0.00746667	0.108592	0.108833	-0.143911	-0.169478	0.06349
0.227	0.0236278	-0.0439778	0.1385	0.483444	0.241556	0.190844	-0.1032	0.0180889	0.0880367	0.107722	-0.141189	-0.128611	0.0607122
0.208444	0.0365389	-0.0567889	0.138167	0.522	0.213222	0.210622	-0.101567	0.0452	0.0761478	0.0962111	-0.1403	-0.0840556	0.0618789
0.188111	0.0452833	-0.0755889	0.138311	0.550222	0.188889	0.240844	-0.106056	0.0683111	0.0811478	0.0858667	-0.137889	-0.0423889	0.0642122
0.166778	0.0534167	-0.0954667	0.134722	0.581444	0.173778	0.271744	-0.118722	0.0977778	0.100081	0.0738667	-0.124678	-0.00461111	0.0597678
0.157444	0.0605278	-0.1079	0.123944	0.614667	0.164889	0.298556	-0.128489	0.125567	0.122281	0.0679444	-0.104078	0.0262778	0.0478567
0.163556	0.0661611	-0.117856	0.116167	0.647	0.159333	0.311444	-0.135267	0.1452	0.1449	0.0691778	-0.0806333	0.0557444	0.0471011
0.177	0.0731167	-0.113078	0.109944	0.675667	0.165889	0.312556	-0.143267	0.160889	0.169667	0.0682111	-0.0570111	0.0804111	0.0519122
0.197	0.0703889	-0.0992111	0.0997111	0.696111	0.187667	0.307	-0.1496	0.171444	0.202911	0.0596978	-0.0347222	0.102389	0.0455778
0.218333	0.0507778	-0.0843011	0.0937111	0.715667	0.212333	0.291222	-0.156044	0.181556	0.230667	0.0406978	-0.0180889	0.119889	0.0209778
0.233667	0.0147778	-0.0797233	0.0943778	0.733444	0.231778	0.271	-0.169489	0.198889	0.242556	0.0242178	-0.00124444	0.137467	-6.66667e-05
0.245	-0.0234444	-0.0759344	0.105422	0.744556	0.245667	0.248444	-0.188011	0.211333	0.245889	0.0226844	0.0133333	0.149022	-0.0237556
0.259667	-0.051	-0.07269	0.120178	0.744889	0.252222	0.227333	-0.204333	0.219889	0.235333	0.0204289	0.0182111	0.147422	-0.0507556
0.274	-0.0716111	-0.0682011	0.131322	0.731	0.249556	0.213667	-0.216111	0.222667	0.217333	0.01578	0.00655556	0.132489	-0.0735111
0.282111	-0.0812	-0.06189	0.1411	0.709	0.244778	0.206222	-0.231444	0.227667	0.200189	0.0130911	-0.00782222	0.112122	-0.0853778
0.282111	-0.0904556	-0.0525456	0.143433	0.681667	0.24	0.213444	-0.251	0.229889	0.1842	0.0103067	-0.0176	0.0962444	-0.0958667
0.289778	-0.105578	-0.0410944	0.140667	0.653444	0.226444	0.236889	-0.268556	0.225556	0.164956	0.00452889	-0.0332667	0.0871889	-0.0972889
0.305556	-0.122067	-0.0428389	0.136822	0.624889	0.199889	0.266222	-0.283333	0.223222	0.144178	0.00133111	-0.0523778	0.0718667	-0.0835556
0.322333	-0.134456	-0.0541933	0.125922	0.591778	0.174556	0.303222	-0.286667	0.223778	0.1274	0.00488667	-0.0724778	0.05086	-0.0547778
0.343333	-0.135344	-0.0652156	0.111434	0.555333	0.152556	0.348	-0.277667	0.216222	0.119956	0.0112	-0.0924667	0.0261044	-0.0437778
0.362222	-0.136344	-0.0777822	0.0928344	0.523111	0.131256	0.391	-0.268444	0.209444	0.113067	0.0131556	-0.112256	0.0115489	-0.0296556
0.377556	-0.144122	-0.0912489	0.0740233	0.493556	0.1155	0.430444	-0.266889	0.205778	0.104089	0.0110056	-0.121322	0.0169267	-0.0129889
0.394889	-0.156156	-0.113849	0.0598011	0.468	0.106233	0.469111	-0.274444	0.203889	0.102522	0.00492111	-0.105811	0.04586	0.00369222
0.412667	-0.170089	-0.136749	0.0553567	0.441333	0.0891222	0.509778	-0.276111	0.198889	0.104356	-0.00332333	-0.0791333	0.0853378	0.0132589
0.426556	-0.176889	-0.15276	0.0544678	0.415222	0.0668778	0.541111	-0.268	0.199	0.103711	-0.00861667	-0.0588444	0.125527	0.0108033
0.426111	-0.172444	-0.166211	0.0525567	0.389333	0.0511689	0.548667	-0.251889	0.209222	0.0990111	-0.00181667	-0.0423333	0.162471	-0.00325222
0.416	-0.161411	-0.173556	0.0511344	0.365889	0.0384967	0.535667	-0.236111	0.222667	0.0871	0.00870556	-0.0296667	0.200127	-0.00554111
0.4	-0.158856	-0.171078	0.0543789	0.338778	0.0217633	0.505111	-0.228222	0.232	0.0748444	0.0177056	-0.0222444	0.236022	-0.0112522
0.383778	-0.169189	-0.164856	0.0606222	0.309444	0.00769667	0.461	-0.232444	0.241444	0.0691	0.0210833	-0.0122629	0.268778	-0.00245222
0.373222	-0.185856	-0.154956	0.0666556	0.283333	-0.00354778	0.408433	-0.240111	0.248667	0.0693222	0.0251722	0.000931556	0.297667	0.00944778
0.362444	-0.202078	-0.139411	0.0673889	0.267889	-0.0119922	0.348178	-0.245889	0.257111	0.0796333	0.0295667	0.0143738	0.319444	0.0290033
0.349778	-0.215522	-0.111724	0.0631778	0.253	-0.0191033	0.282624	-0.247	0.263556	0.0936444	0.0405111	0.0201516	0.320444	0.0478778
0.340875	-0.221837	-0.096815	0.054575	0.2455	-0.0189913	0.243328	-0.239375	0.271	0.09395	0.05245	0.016783	0.3245	0.057725
0.3305	-0.244588	-0.0764175	0.0420875	0.236625	-0.0188913	0.17133	-0.245	0.275125	0.113162	0.06415	0.011283	0.31525	0.0876
0.324	-0.275087	-0.067805	0.0408875	0.23175	-0.0236937	0.115293	-0.252875	0.27425	0.12785	0.0674125	0.0033805	0.31075	0.121813
0.320875	-0.30775	-0.0636675	0.0461875	0.22275	-0.02755	0.083905	-0.2595	0.26725	0.139375	0.0700375	-0.00022575	0.308375	0.12815
0.31975	-0.32	-0.064955	0.048025	0.21725	-0.027925	0.076905	-0.262	0.2655	0.145075	0.0694	0.001916	0.30725	0.1256
L_C24_NS_K22
0.124489	0.170222	0.0648	0.290667	0.0191244	-0.0583556	0.059709	0.140256	-0.163	-0.0339689	-0.0810889	0.176556	-0.0938222	-0.151222
0.120489	0.171778	0.0651111	0.290889	0.0155689	-0.0557444	0.055709	0.137144	-0.162444	-0.0369233	-0.0835333	0.175444	-0.0924333	-0.151889
0.124933	0.173111	0.0637667	0.289444	0.01319	-0.0577111	0.0426201	0.127811	-0.157111	-0.0425567	-0.0889556	0.1658	-0.0844667	-0.143622
0.1296	0.167878	0.0606	0.283778	0.0109733	-0.0554111	0.0293868	0.118811	-0.148267	-0.0434789	-0.0941	0.151689	-0.0689111	-0.135622
0.137344	0.146789	0.0546278	0.271	0.00928333	-0.0463444	0.0249901	0.117033	-0.144489	-0.0432344	-0.0975111	0.141011	-0.0468111	-0.146956
0.149144	0.109678	0.0433944	0.259778	0.000105556	-0.0338889	0.01903	0.119167	-0.151489	-0.0402678	-0.0940444	0.123143	-0.0171889	-0.152956
0.142056	0.0696778	0.0283389	0.250333	-0.00629556	-0.017	0.0138444	0.112978	-0.151711	-0.0346889	-0.0983667	0.10321	0.00224889	-0.157178
0.130167	0.0391222	0.0102833	0.251333	-0.0109678	0.00593333	0.00987778	0.0994889	-0.151156	-0.0274222	-0.104222	0.0831322	0.00978556	-0.163067
0.113011	0.00832222	0.00193	0.252	-0.00750111	0.0308889	0.0134333	0.0831111	-0.151822	-0.0285778	-0.104356	0.0682433	0.0179967	-0.157289
0.0912889	-0.0222111	0.00286333	0.251333	-0.00434556	0.0561333	0.0221111	0.0754889	-0.156822	-0.0396656	-0.0965667	0.0474767	0.0370633	-0.151956
0.0761667	-0.0622111	0.00820778	0.253333	0.00269889	0.0699111	0.0347889	0.0778222	-0.1676	-0.0522433	-0.0825778	0.0261211	0.0597411	-0.153289
0.0560556	-0.1231	0.0124633	0.256333	0.0167222	0.0748289	0.0487667	0.0861556	-0.182044	-0.0613211	-0.0696667	0.0114767	0.0796967	-0.163556
0.0379678	-0.177978	0.0176189	0.265222	0.0301	0.0688178	0.0572556	0.0960444	-0.198222	-0.0706544	-0.0620222	-0.00335667	0.0899522	-0.165333
0.0225122	-0.209778	0.0208911	0.284111	0.0353667	0.0511956	0.06193	0.104044	-0.210333	-0.0730656	-0.0564	-0.02779	0.0877744	-0.144289
0.0148456	-0.201511	0.0245589	0.304333	0.0413489	0.0271622	0.0629633	0.111878	-0.220111	-0.06641	-0.0518333	-0.0444778	0.08133	-0.132511
0.0127344	-0.170789	0.0304589	0.324222	0.0477811	-0.00306	0.0563078	0.118189	-0.229556	-0.0603222	-0.0439222	-0.0546556	0.0816733	-0.127067
0.0110978	-0.149811	0.0451811	0.337556	0.0589811	-0.0388378	0.0366633	0.116811	-0.239778	-0.0558222	-0.0382556	-0.0645667	0.0811144	-0.116289
0.00425333	-0.135056	0.0615567	0.352222	0.0633033	-0.0736156	0.00577444	0.108733	-0.246111	-0.0501789	-0.0349444	-0.0773444	0.0656256	-0.120289
-0.00804667	-0.128656	0.07449	0.368556	0.0661033	-0.0963378	-0.02667	0.0991511	-0.247444	-0.0447678	-0.0341333	-0.0724667	0.03607	-0.124956
-0.0250356	-0.126767	0.0810344	0.375667	0.0691256	-0.0996267	-0.0580033	0.0843289	-0.243778	-0.0413233	-0.0401111	-0.0553333	0.00495889	-0.123178
-0.0378356	-0.112433	0.0784233	0.374	0.0680144	-0.0883889	-0.08367	0.0606289	-0.237333	-0.0374344	-0.0422444	-0.0370444	-0.0234967	-0.1174
-0.0406589	-0.1001	0.0707567	0.368333	0.0640922	-0.0651889	-0.0979589	0.0389622	-0.228778	-0.0397678	-0.0375	-0.0192444	-0.0395522	-0.110322
-0.0413144	-0.105989	0.07509	0.354444	0.06038	-0.0328556	-0.101478	0.01604	-0.214444	-0.05199	-0.0349778	0.00304444	-0.0358411	-0.104456
-0.0422033	-0.148367	0.0846889	0.336	0.0574533	3.33333e-05	-0.0915444	-0.00456	-0.196444	-0.0686456	-0.0380333	0.0253778	-0.0302522	-0.092
-0.0428367	-0.199756	0.0997889	0.325	0.0598989	0.0380333	-0.0649444	-0.0202378	-0.180778	-0.0873678	-0.0456889	0.0445556	-0.0279111	-0.0761
-0.0410111	-0.240844	0.112889	0.321222	0.0578656	0.0757	-0.0251667	-0.0203378	-0.157867	-0.109834	-0.0554111	0.0619222	-0.0163778	-0.0464333
-0.0358444	-0.269133	0.116333	0.317889	0.0551322	0.1097	0.0226111	-0.00846	-0.134043	-0.134367	-0.0673444	0.0794778	0.0182667	-0.00121111
-0.0344	-0.277333	0.118222	0.31	0.0521322	0.141644	0.0719444	0.00507778	-0.106288	-0.153667	-0.0772778	0.0875889	0.0718222	0.0385667
-0.0331222	-0.272867	0.117	0.307222	0.0437544	0.170011	0.1185	0.0186778	-0.0731211	-0.17	-0.0798444	0.0882556	0.125489	0.0735667
-0.0384333	-0.257689	0.121278	0.322222	0.0339878	0.197333	0.159722	0.0330444	-0.0404544	-0.186	-0.0833222	0.100256	0.171167	0.102567
-0.0488556	-0.232578	0.132056	0.347556	0.03161	0.219667	0.196367	0.0433111	-0.0137878	-0.195111	-0.0889889	0.1184	0.201444	0.130489
-0.0558778	-0.199533	0.1447	0.371444	0.0354667	0.238667	0.224478	0.0594667	0.00852333	-0.201778	-0.0859	0.139667	0.219144	0.142133
-0.0589111	-0.1595	0.157333	0.387222	0.0509222	0.261889	0.245111	0.0801778	0.03219	-0.212444	-0.0707444	0.153556	0.236378	0.163678
-0.0630444	-0.125511	0.161333	0.4	0.0645111	0.283778	0.259222	0.109956	0.0586344	-0.222	-0.0466889	0.160156	0.252256	0.177444
-0.0770111	-0.0942222	0.160667	0.411556	0.0788444	0.301333	0.265222	0.134256	0.08139	-0.221556	-0.0152444	0.161278	0.260667	0.172878
-0.0907333	-0.0695922	0.158222	0.420556	0.0894333	0.312444	0.266111	0.145389	0.1009	-0.205178	0.0159778	0.157178	0.255444	0.161878
-0.0935556	-0.0485144	0.1485	0.434111	0.0977667	0.311444	0.261444	0.143278	0.114144	-0.176978	0.0373444	0.150044	0.231556	0.164544
-0.0879667	-0.0292367	0.139222	0.444889	0.110478	0.300556	0.259556	0.132622	0.115867	-0.132089	0.0475111	0.1441	0.199667	0.178322
-0.0664889	-0.00719222	0.134511	0.443111	0.1278	0.276333	0.259556	0.128422	0.113622	-0.0746444	0.0517556	0.126022	0.171	0.195433
-0.0367111	0.00949667	0.134956	0.437333	0.1441	0.244178	0.257	0.127789	0.114589	-0.0152	0.0553911	0.0898667	0.156111	0.2021
-0.0110222	0.0144522	0.127844	0.441111	0.158556	0.213222	0.247333	0.124289	0.113733	0.0416889	0.0587022	0.0369778	0.15	0.2201
0.00677778	0.0136411	0.124622	0.461	0.163111	0.178122	0.230933	0.1125	0.115067	0.0978	0.0611244	-0.0168	0.141622	0.2231
0.0212	0.00465222	0.124844	0.472222	0.164889	0.13906	0.198822	0.0873733	0.1154	0.151356	0.0682356	-0.0611333	0.131522	0.233211
0.0340167	-0.0105256	0.124622	0.473556	0.158778	0.106382	0.154267	0.0539733	0.108789	0.205467	0.0809022	-0.0960778	0.125967	0.241222
0.0367611	-0.0234889	0.128622	0.476222	0.1472	0.0837711	0.0994889	0.0211956	0.0969	0.254089	0.101124	-0.119644	0.120967	0.246667
0.0284944	-0.0353222	0.144233	0.477556	0.131611	0.0680822	0.0372667	-0.00391556	0.0816111	0.292222	0.132424	-0.135622	0.116856	0.234444
0.00829444	-0.0392	0.166956	0.478111	0.104789	0.0531489	-0.0384	-0.0219267	0.0752222	0.317	0.172702	-0.1569	0.115944	0.201673
-0.0251833	-0.0440778	0.180222	0.475444	0.0606778	0.0478711	-0.1254	-0.0431711	0.0654576	0.327889	0.211713	-0.181156	0.114833	0.162896
-0.0635167	-0.0523844	0.182333	0.462778	0.000344444	0.05446	-0.220956	-0.0761378	0.0522687	0.326444	0.250478	-0.196556	0.1087	0.117451
-0.0964056	-0.0531956	0.182333	0.438667	-0.0684333	0.0592378	-0.318067	-0.119093	0.0314798	0.315333	0.292222	-0.193333	0.0953889	0.0636733
-0.120617	-0.0482733	0.1718	0.400889	-0.138544	0.0667267	-0.411556	-0.169082	-0.001298	0.295556	0.329	-0.164856	0.0850881	-0.01066
-0.138661	-0.0310544	0.15596	0.361667	-0.208989	0.0696111	-0.486222	-0.2194	-0.0368536	0.267567	0.350556	-0.114411	0.0823103	-0.108104
-0.149533	-0.00731	0.127271	0.320556	-0.266544	0.0548333	-0.542667	-0.270444	-0.071798	0.223889	0.358778	-0.0427444	0.0700337	-0.211771
-0.154167	0.00169	0.0892711	0.2717	-0.293411	0.0248889	-0.585556	-0.318222	-0.109354	0.175022	0.357333	0.0484778	0.0470448	-0.314882
-0.152944	-0.00666556	0.0458267	0.223956	-0.2923	-0.0147556	-0.604889	-0.359556	-0.140731	0.1252	0.342222	0.156478	0.0214892	-0.405216
-0.1455	-0.0381989	-0.000395556	0.187622	-0.258589	-0.0623778	-0.600222	-0.395222	-0.170676	0.0705333	0.312511	0.280367	0.00131144	-0.465222
-0.134722	-0.0919878	-0.0489511	0.166289	-0.188033	-0.123656	-0.568556	-0.423556	-0.192222	0.0178667	0.275769	0.424367	-0.0190219	-0.511
-0.1345	-0.145481	-0.0962844	0.152511	-0.0827	-0.195756	-0.512	-0.430667	-0.210778	-0.0286889	0.229691	0.586144	-0.0454441	-0.542111
-0.144278	-0.187559	-0.139951	0.147622	0.0491889	-0.268356	-0.437911	-0.407222	-0.213333	-0.0590222	0.171136	0.758033	-0.077133	-0.560889
-0.156944	-0.220703	-0.173529	0.150289	0.1953	-0.341411	-0.35335	-0.351667	-0.195744	-0.0726	0.116347	0.918667	-0.109899	-0.537444
-0.167833	-0.253589	-0.193022	0.158289	0.353967	-0.409456	-0.277179	-0.274556	-0.166311	-0.0689111	0.0726467	1.04756	-0.147688	-0.482333
-0.175	-0.281556	-0.190344	0.168511	0.519744	-0.457667	-0.21219	-0.178222	-0.132533	-0.0516778	0.0370689	1.12733	-0.188633	-0.406444
-0.174	-0.298556	-0.174135	0.179589	0.665411	-0.490667	-0.155034	-0.0703333	-0.0900889	-0.0293667	0.00489444	1.14744	-0.234422	-0.330422
-0.166533	-0.310889	-0.151324	0.187556	0.786333	-0.514889	-0.10929	0.0355556	-0.0404222	-0.00154444	-0.0172911	1.10411	-0.280644	-0.242644
-0.156933	-0.302333	-0.125558	0.185556	0.876333	-0.526333	-0.0742233	0.143	0.0138	0.0351222	-0.0274133	0.996733	-0.330222	-0.156311
-0.150122	-0.266744	-0.0934354	0.180778	0.934556	-0.521889	-0.0556011	0.242667	0.0664667	0.0807889	-0.0274211	0.822289	-0.380222	-0.0658667
-0.137444	-0.217333	-0.0572243	0.182222	0.965556	-0.501222	-0.0552678	0.333889	0.117356	0.1429	-0.0198922	0.5924	-0.423111	0.0425778
-0.122222	-0.169056	-0.0181466	0.176556	0.974111	-0.467333	-0.0663567	0.408889	0.165689	0.210678	-0.00538111	0.310178	-0.444778	0.167133
-0.107333	-0.108944	0.0218534	0.160244	0.963556	-0.420222	-0.0854733	0.458556	0.200989	0.270811	0.00483	-0.0109333	-0.441222	0.293244
-0.096	-0.0311667	0.0499534	0.143133	0.939889	-0.353844	-0.1032	0.484444	0.227778	0.321111	0.00627189	-0.340933	-0.423333	0.4178
-0.0924444	0.0585	0.0642868	0.130944	0.907778	-0.276289	-0.1027	0.492111	0.252111	0.369	0.00377189	-0.653156	-0.383569	0.537356
-0.0921111	0.156056	0.0682778	0.128944	0.873444	-0.187622	-0.0851111	0.483667	0.276	0.426778	0.00576856	-0.933489	-0.319813	0.657889
-0.0904111	0.265833	0.0619856	0.137389	0.841778	-0.0786222	-0.0549667	0.464222	0.290667	0.494	0.0108763	-1.16738	-0.237702	0.767222
-0.0846556	0.372167	0.0563856	0.153722	0.82	0.0376	-0.0147	0.437667	0.294333	0.561444	0.0194874	-1.33433	-0.138813	0.867222
-0.0748222	0.468356	0.0600967	0.1675	0.814667	0.149711	0.0360111	0.411111	0.291889	0.611556	0.0288819	-1.42767	-0.0332578	0.949667
-0.0522778	0.563722	0.0627189	0.175944	0.830667	0.254378	0.0945667	0.381444	0.286889	0.639222	0.0354752	-1.45	0.07152	0.997778
-0.0173889	0.646222	0.0566633	0.183833	0.865889	0.352822	0.158678	0.342222	0.278111	0.645	0.0415086	-1.40522	0.16852	1.00744
0.0258333	0.693444	0.04333	0.1987	0.917556	0.445822	0.224344	0.295	0.262778	0.639111	0.053753	-1.30267	0.248631	0.992
0.0713889	0.707333	0.0330444	0.207478	0.975778	0.518444	0.293233	0.239867	0.242556	0.627778	0.0744556	-1.16411	0.323853	0.961111
0.121722	0.694889	0.0322222	0.209444	1.03789	0.566889	0.354078	0.178867	0.219644	0.614667	0.100867	-1.008	0.392978	0.929667
0.170167	0.660667	0.0386333	0.204078	1.11222	0.603222	0.401556	0.125867	0.190778	0.592333	0.128933	-0.847667	0.452444	0.880667
0.213556	0.607111	0.0493033	0.1906	1.19722	0.623333	0.433111	0.0798667	0.161422	0.555556	0.156678	-0.690667	0.495444	0.810222
0.249644	0.537667	0.0622478	0.175378	1.28456	0.639444	0.442444	0.0266444	0.132278	0.515333	0.182233	-0.544444	0.514556	0.730667
0.283333	0.453522	0.0733033	0.155511	1.36	0.663667	0.437444	-0.0311333	0.107922	0.483889	0.1977	-0.412989	0.520556	0.641444
0.310667	0.350744	0.0871367	0.135989	1.41778	0.699778	0.421333	-0.0922444	0.0855078	0.461	0.208322	-0.307767	0.521333	0.549778
0.341667	0.242967	0.115781	0.118078	1.45667	0.741778	0.396222	-0.147689	0.0584744	0.446333	0.210867	-0.233544	0.518333	0.465011
0.374889	0.139189	0.157781	0.0959333	1.48333	0.783	0.360156	-0.196244	0.0316856	0.444333	0.201644	-0.191211	0.510333	0.375678
0.415	0.0344111	0.208078	0.0743889	1.49556	0.824444	0.306233	-0.238556	0.0117078	0.447778	0.177044	-0.171211	0.486333	0.293644
0.460222	-0.0785889	0.264356	0.0537111	1.48778	0.867333	0.236344	-0.271	-1.44444e-05	0.446444	0.142611	-0.165656	0.451778	0.220856
0.509333	-0.1927	0.3233	0.0310778	1.44556	0.902444	0.162456	-0.306	-0.00439222	0.442333	0.0991667	-0.166767	0.416778	0.150856
0.558222	-0.3007	0.388444	0.007	1.36422	0.935667	0.0823444	-0.348222	-0.00742556	0.439556	0.0512778	-0.168544	0.380667	0.0878556
0.610111	-0.392256	0.454	-0.0212222	1.24689	0.961	-0.000433333	-0.389111	-0.00537	0.437111	0.00594444	-0.1741	0.345667	0.0251889
0.663444	-0.464444	0.52	-0.0522444	1.10267	0.965667	-0.0906556	-0.422222	-0.00815889	0.435444	-0.0291667	-0.182	0.310556	-0.0282556
0.712111	-0.523667	0.588778	-0.0865	0.921211	0.940667	-0.184322	-0.445889	-0.0139333	0.426556	-0.0533889	-0.189556	0.277333	-0.0780333
0.744889	-0.570222	0.646333	-0.125811	0.702656	0.887444	-0.276878	-0.465667	-0.0184444	0.411444	-0.0712444	-0.193222	0.238656	-0.130044
0.761556	-0.591667	0.696222	-0.162222	0.441767	0.809667	-0.365033	-0.481	-0.0167	0.386778	-0.0796444	-0.184889	0.195626	-0.179489
0.770667	-0.588556	0.739778	-0.190567	0.147322	0.723111	-0.444889	-0.491222	-0.0208333	0.355111	-0.0725111	-0.165622	0.158378	-0.231567
0.763667	-0.567	0.766444	-0.220778	-0.170456	0.631556	-0.521	-0.499	-0.0394222	0.312389	-0.0551556	-0.135433	0.131522	-0.303778
0.739778	-0.530111	0.784	-0.256333	-0.497122	0.528478	-0.600222	-0.504778	-0.0687333	0.249389	-0.0249333	-0.0904333	0.110967	-0.381778
0.706667	-0.476444	0.79	-0.292111	-0.831344	0.405367	-0.670778	-0.507333	-0.111233	0.169056	0.0112889	-0.0257667	0.0929667	-0.463667
0.660778	-0.415444	0.779444	-0.323889	-1.1629	0.257811	-0.730778	-0.502778	-0.163811	0.0701667	0.0482889	0.0657889	0.0713222	-0.540333
0.598556	-0.365667	0.753556	-0.348556	-1.49646	0.100144	-0.783889	-0.498333	-0.210222	-0.0468333	0.0885111	0.180456	0.0371	-0.614778
0.523667	-0.328333	0.718111	-0.375778	-1.81278	-0.0579667	-0.834889	-0.503444	-0.254589	-0.176278	0.131622	0.310567	-0.0099	-0.685667
0.442944	-0.303889	0.680778	-0.405	-2.10422	-0.221189	-0.882111	-0.520556	-0.301489	-0.312389	0.183389	0.449678	-0.0562222	-0.760556
0.362399	-0.307333	0.643556	-0.437222	-2.36889	-0.3923	-0.923667	-0.543222	-0.352	-0.450389	0.234011	0.587567	-0.101748	-0.841778
0.275999	-0.328667	0.596778	-0.475333	-2.60111	-0.5713	-0.960111	-0.560778	-0.405778	-0.595611	0.280589	0.721967	-0.150167	-0.924778
0.19081	-0.357444	0.543778	-0.515111	-2.80778	-0.755522	-0.988556	-0.581444	-0.458111	-0.734556	0.323556	0.851222	-0.207089	-1.00767
0.111254	-0.400111	0.477889	-0.556	-2.99333	-0.932333	-1.00633	-0.602444	-0.511111	-0.865444	0.362667	0.975889	-0.267311	-1.08067
0.0359211	-0.489	0.401311	-0.605556	-3.15	-1.10144	-1.02289	-0.616778	-0.555889	-0.992889	0.407778	1.08378	-0.327089	-1.13867
-0.0307456	-0.618	0.325667	-0.664667	-3.27889	-1.25411	-1.03167	-0.625	-0.598222	-1.11722	0.456556	1.16378	-0.381667	-1.19756
-0.0814122	-0.757333	0.254411	-0.729444	-3.37667	-1.39711	-1.02467	-0.624778	-0.643556	-1.23144	0.504556	1.22111	-0.432889	-1.266
-0.118634	-0.902778	0.177522	-0.788222	-3.44444	-1.51756	-1.00356	-0.609222	-0.684333	-1.33278	0.548444	1.26222	-0.479556	-1.33
-0.155579	-1.05322	0.0948556	-0.831889	-3.48778	-1.60333	-0.977444	-0.575667	-0.719222	-1.42111	0.588222	1.29667	-0.526111	-1.37667
-0.197033	-1.20522	-0.00381111	-0.861222	-3.50667	-1.65889	-0.94	-0.527333	-0.747889	-1.50333	0.628222	1.32	-0.569778	-1.39889
-0.243967	-1.36244	-0.105922	-0.880889	-3.50444	-1.69556	-0.890333	-0.472444	-0.765667	-1.56667	0.668556	1.33222	-0.601889	-1.39889
-0.286222	-1.526	-0.200922	-0.894222	-3.48444	-1.71333	-0.837333	-0.403844	-0.766667	-1.61444	0.708333	1.33333	-0.618444	-1.37333
-0.324222	-1.69289	-0.278256	-0.901667	-3.44556	-1.71444	-0.784889	-0.326178	-0.756667	-1.64889	0.748667	1.32111	-0.631667	-1.33333
-0.365778	-1.84	-0.349122	-0.896	-3.38333	-1.69778	-0.728889	-0.244956	-0.741333	-1.66444	0.776	1.29	-0.637778	-1.28222
-0.406	-1.96444	-0.422256	-0.884556	-3.30222	-1.66778	-0.669222	-0.162844	-0.717444	-1.65889	0.790556	1.23878	-0.633667	-1.21456
-0.445889	-2.07222	-0.496	-0.870556	-3.19778	-1.61778	-0.607889	-0.0848444	-0.693333	-1.64222	0.800444	1.16944	-0.611556	-1.12211
-0.483778	-2.15889	-0.564111	-0.854556	-3.07444	-1.56556	-0.537222	-0.0142889	-0.664222	-1.62	0.805778	1.09033	-0.578556	-1.01489
-0.510444	-2.21778	-0.623778	-0.834	-2.93778	-1.51444	-0.460111	0.0472667	-0.627444	-1.59	0.806778	1.00589	-0.534222	-0.899111
-0.531444	-2.24444	-0.677444	-0.816333	-2.78556	-1.45667	-0.382478	0.101378	-0.586556	-1.55	0.799	0.922222	-0.482778	-0.773222
-0.546556	-2.24778	-0.730667	-0.796889	-2.61889	-1.38222	-0.304389	0.147711	-0.544444	-1.50333	0.782444	0.839778	-0.436222	-0.650556
-0.560444	-2.23889	-0.791333	-0.768889	-2.43889	-1.29678	-0.218167	0.184556	-0.500222	-1.45556	0.758	0.765333	-0.399	-0.527718
-0.572	-2.19778	-0.857222	-0.733778	-2.25111	-1.21322	-0.127944	0.210556	-0.447444	-1.40222	0.723111	0.699	-0.36	-0.402829
-0.573222	-2.11778	-0.915111	-0.699444	-2.06222	-1.13311	-0.0426111	0.228889	-0.391333	-1.34556	0.686556	0.644444	-0.329111	-0.281607
-0.573444	-2.01556	-0.967	-0.651111	-1.86333	-1.04289	0.0359444	0.234222	-0.338111	-1.28267	0.652444	0.605333	-0.308778	-0.166496
-0.571889	-1.9	-1.01233	-0.595	-1.65833	-0.947444	0.111056	0.233	-0.279533	-1.20333	0.614444	0.573	-0.294111	-0.0632733
-0.568667	-1.76778	-1.04856	-0.541889	-1.45144	-0.849333	0.180389	0.234	-0.2214	-1.10533	0.575556	0.546556	-0.285222	0.0468378
-0.565889	-1.62267	-1.07911	-0.502333	-1.24556	-0.753667	0.2485	0.231667	-0.170089	-0.994667	0.534333	0.522556	-0.277444	0.154727
-0.560222	-1.46733	-1.10589	-0.465222	-1.04133	-0.657778	0.314533	0.217556	-0.121456	-0.871889	0.491556	0.511222	-0.269111	0.249616
-0.549222	-1.29811	-1.11556	-0.436778	-0.840222	-0.568778	0.370667	0.200444	-0.0722444	-0.743222	0.448778	0.508778	-0.253778	0.334949
-0.541333	-1.11911	-1.11111	-0.417556	-0.636667	-0.490111	0.415556	0.187556	-0.0329333	-0.606202	0.409333	0.501333	-0.244778	0.401778
-0.533	-0.942333	-1.10667	-0.397667	-0.428444	-0.418333	0.455	0.177333	0.0014	-0.462424	0.361111	0.485222	-0.248333	0.453778
-0.519667	-0.773956	-1.1	-0.374222	-0.224556	-0.341667	0.497222	0.169	0.0314	-0.312313	0.302967	0.470444	-0.247	0.504667
-0.489667	-0.602989	-1.07956	-0.355889	-0.0344444	-0.271578	0.539444	0.168667	0.0630667	-0.165091	0.237522	0.462	-0.241778	0.555111
-0.452444	-0.424767	-1.04933	-0.333444	0.149667	-0.207233	0.578111	0.171889	0.0933778	-0.0288689	0.1693	0.464778	-0.230667	0.617333
-0.416556	-0.246433	-1.01656	-0.305444	0.324111	-0.140233	0.607889	0.165556	0.121578	0.0974644	0.0970778	0.479111	-0.207778	0.660778
-0.386444	-0.0698778	-0.985	-0.274333	0.494889	-0.0652333	0.630111	0.158889	0.149156	0.21902	0.0213	0.498	-0.180056	0.683
-0.363667	0.103567	-0.948556	-0.242222	0.652889	0.00887778	0.643222	0.163556	0.171078	0.332464	-0.0492556	0.505	-0.145678	0.694444
-0.348556	0.255678	-0.909556	-0.202967	0.795111	0.0805444	0.657222	0.174444	0.189422	0.43902	-0.117144	0.507778	-0.113567	0.696444
-0.327111	0.405011	-0.867889	-0.156367	0.920444	0.152544	0.671333	0.181	0.209444	0.535222	-0.1877	0.514667	-0.0746778	0.691889
-0.298889	0.547122	-0.816556	-0.106956	1.02889	0.222433	0.691	0.187333	0.229556	0.620778	-0.246922	0.531667	-0.0320111	0.698333
-0.267778	0.678744	-0.749778	-0.0537333	1.12611	0.287989	0.713778	0.196889	0.259556	0.689111	-0.292111	0.547	0.0135444	0.711889
-0.242611	0.798889	-0.677444	-0.00562222	1.21489	0.354567	0.737667	0.201333	0.291333	0.752889	-0.328444	0.549111	0.0682111	0.716667
-0.215789	0.905111	-0.608556	0.0309333	1.28022	0.416556	0.755444	0.199889	0.322778	0.821778	-0.361778	0.533222	0.128211	0.700444
-0.183756	0.991222	-0.544778	0.0608222	1.33111	0.469556	0.773111	0.202889	0.350778	0.893	-0.392556	0.505222	0.186544	0.679
-0.144422	1.05511	-0.475222	0.0912667	1.37222	0.507556	0.788556	0.207111	0.374444	0.953	-0.414111	0.474111	0.237711	0.668889
-0.0972	1.09522	-0.397367	0.119822	1.41556	0.53	0.804444	0.205333	0.391667	0.997889	-0.434778	0.447778	0.279222	0.659667
-0.0412	1.14167	-0.31773	0.139678	1.45556	0.539111	0.816889	0.203	0.402111	1.03156	-0.455222	0.420444	0.316667	0.653556
0.0170222	1.18889	-0.240241	0.147056	1.48333	0.547111	0.825111	0.204889	0.407333	1.06056	-0.469778	0.386333	0.349556	0.657
0.0648	1.22444	-0.166208	0.138554	1.49889	0.563	0.827556	0.213	0.400778	1.08233	-0.478444	0.342	0.382111	0.643444
0.100689	1.24778	-0.0965411	0.118543	1.50222	0.577778	0.830111	0.225333	0.378222	1.09944	-0.480333	0.291089	0.406222	0.61
0.127967	1.26111	-0.0336522	0.0920211	1.49556	0.581111	0.836333	0.243333	0.345778	1.10256	-0.474556	0.246244	0.423889	0.570111
0.141033	1.27667	0.0197922	0.0624989	1.48111	0.568222	0.846556	0.261333	0.308667	1.09489	-0.460667	0.213033	0.433333	0.550444
0.149556	1.29444	0.0703478	0.0304989	1.45556	0.539778	0.852111	0.280778	0.267222	1.08156	-0.443	0.185811	0.433	0.544111
0.160556	1.31778	0.117014	-5.66667e-05	1.42444	0.498222	0.847556	0.303667	0.224378	1.06933	-0.429444	0.160944	0.424	0.537667
0.177556	1.35111	0.161603	-0.0296344	1.37889	0.452556	0.831667	0.328556	0.182582	1.06378	-0.415222	0.129844	0.400111	0.526667
0.192556	1.36667	0.206967	-0.0551122	1.31044	0.405967	0.807889	0.342889	0.142949	1.056	-0.398444	0.0936111	0.357567	0.518556
0.204778	1.37222	0.251367	-0.0705678	1.23522	0.352289	0.782444	0.346	0.101716	1.04267	-0.376222	0.0635889	0.304467	0.506444
0.222889	1.37111	0.289667	-0.0749778	1.16089	0.293067	0.754444	0.343778	0.0588267	1.03011	-0.356889	0.0363222	0.251733	0.502444
0.242333	1.35556	0.317	-0.0796	1.08433	0.235678	0.724333	0.337667	0.0173822	1.01989	-0.344	0.00823333	0.205878	0.506556
0.256556	1.34222	0.334	-0.0830444	1.00122	0.187678	0.687556	0.330333	-0.0242844	1.01744	-0.331111	-0.0242556	0.165222	0.522889
0.269556	1.32667	0.357889	-0.0836111	0.920444	0.158233	0.648333	0.322444	-0.0682844	1.011	-0.314333	-0.0609333	0.127667	0.521667
0.280778	1.30667	0.383556	-0.0809444	0.838778	0.1459	0.611	0.307222	-0.114062	0.995222	-0.293111	-0.0989333	0.0992222	0.504222
0.289778	1.28111	0.404	-0.0738778	0.745333	0.144678	0.583111	0.288667	-0.156218	0.971778	-0.272778	-0.139178	0.095	0.487444
0.298222	1.24333	0.412444	-0.0654	0.647667	0.161678	0.565222	0.278556	-0.193533	0.939667	-0.254222	-0.177078	0.113222	0.469111
0.309556	1.20333	0.405556	-0.0584222	0.559444	0.198267	0.557889	0.282333	-0.234456	0.900556	-0.232222	-0.217067	0.1471	0.443778
0.321889	1.15667	0.393444	-0.0578111	0.475889	0.240056	0.552444	0.299222	-0.273889	0.854778	-0.210222	-0.264378	0.190311	0.422778
0.331778	1.10944	0.382222	-0.0622444	0.386789	0.2815	0.542667	0.325667	-0.303556	0.795111	-0.185933	-0.314333	0.233489	0.396889
0.338889	1.07067	0.365	-0.0613222	0.296856	0.323444	0.527444	0.345333	-0.327889	0.728667	-0.157489	-0.360667	0.269011	0.370556
0.344	1.03633	0.350556	-0.0544	0.209633	0.363333	0.504	0.355444	-0.340333	0.659222	-0.138911	-0.402778	0.292333	0.329667
0.353111	0.994222	0.333111	-0.0423667	0.127411	0.403444	0.472222	0.367111	-0.344111	0.587556	-0.130911	-0.440333	0.301111	0.300222
0.360667	0.947111	0.31	-0.0301944	0.0446333	0.440333	0.443	0.387667	-0.334	0.521222	-0.129467	-0.487556	0.293022	0.281333
0.368222	0.902889	0.279778	-0.0227611	-0.0272556	0.474222	0.411556	0.407111	-0.318333	0.460778	-0.122911	-0.544889	0.258678	0.268667
0.370889	0.865778	0.247667	-0.0169833	-0.0941444	0.499111	0.377778	0.41	-0.304333	0.406667	-0.114133	-0.604667	0.204678	0.263556
0.364444	0.831889	0.214067	-0.00889444	-0.157589	0.510222	0.338333	0.396333	-0.284889	0.361889	-0.1088	-0.657444	0.145456	0.261889
0.354333	0.802111	0.187367	-0.00323744	-0.223367	0.517667	0.3	0.370778	-0.268111	0.330778	-0.110022	-0.702	0.0877889	0.249
0.341444	0.781889	0.164922	0.00176256	-0.279489	0.518111	0.268111	0.337667	-0.257556	0.324889	-0.114644	-0.740111	0.0329	0.231989
0.333556	0.768	0.147222	0.004607	-0.327333	0.510111	0.240333	0.308556	-0.251667	0.338222	-0.124644	-0.775778	-0.0173222	0.213078
0.327444	0.747778	0.1267	0.00827367	-0.365111	0.492556	0.226444	0.287111	-0.249778	0.361556	-0.132556	-0.811222	-0.0759889	0.201322
0.312778	0.723667	0.100678	0.00790922	-0.403	0.468889	0.222111	0.271667	-0.246222	0.390444	-0.143	-0.846	-0.135433	0.188989
0.294444	0.688333	0.0804	0.0111259	-0.432333	0.452889	0.209222	0.253	-0.240111	0.411222	-0.152667	-0.868556	-0.182456	0.172322
0.271333	0.635111	0.0699556	0.0203592	-0.455556	0.451889	0.195889	0.236222	-0.236667	0.423333	-0.165333	-0.873444	-0.218889	0.141822
0.253556	0.571778	0.0668778	0.0366814	-0.465444	0.459778	0.184333	0.229	-0.226889	0.431889	-0.177556	-0.872	-0.241444	0.102256
0.247556	0.510778	0.0692222	0.0482037	-0.469667	0.475333	0.177889	0.224333	-0.217778	0.438556	-0.188556	-0.872778	-0.253222	0.0608111
0.245889	0.459333	0.0637889	0.0614133	-0.466556	0.495889	0.167189	0.215667	-0.203111	0.443778	-0.202	-0.878889	-0.260111	0.0312333
0.244222	0.411	0.0563	0.0675356	-0.462778	0.525	0.147256	0.206	-0.1772	0.441444	-0.216444	-0.879667	-0.269111	0.0129222
0.241	0.365444	0.0522333	0.0669022	-0.455889	0.563333	0.118511	0.203667	-0.142566	0.426111	-0.230667	-0.869667	-0.278444	-0.0047
0.240333	0.327333	0.0543444	0.0599911	-0.447333	0.606778	0.0781778	0.207111	-0.104421	0.399556	-0.247889	-0.856	-0.275556	-0.0238778
0.250667	0.288778	0.0561889	0.0611556	-0.427889	0.648	0.0298444	0.209667	-0.06531	0.372556	-0.262222	-0.853667	-0.257444	-0.0325111
0.268667	0.264444	0.0529789	0.0661778	-0.402556	0.678556	-0.0103778	0.216889	-0.0319767	0.351556	-0.271444	-0.856889	-0.231111	-0.0316222
0.280111	0.240556	0.0448011	0.0623333	-0.376667	0.696444	-0.0433778	0.227667	0.00191222	0.336778	-0.275111	-0.867111	-0.191867	-0.0235667
0.276667	0.212989	0.0321567	0.0456	-0.353111	0.698	-0.0774889	0.237667	0.03269	0.322222	-0.276889	-0.869444	-0.146311	-0.0157278
0.260778	0.181333	0.00852333	0.0317444	-0.321556	0.687	-0.115378	0.242889	0.0632456	0.304444	-0.279333	-0.865222	-0.105978	-0.0115389
0.238889	0.135222	-0.0163433	0.01779	-0.286111	0.674444	-0.155011	0.245111	0.0922456	0.284556	-0.271444	-0.862556	-0.0765222	-0.00945
0.219778	0.0918667	-0.0391878	0.01399	-0.242444	0.660889	-0.192744	0.237478	0.112446	0.264778	-0.256	-0.870222	-0.0518111	-0.0196833
0.1929	0.0478667	-0.0607544	0.0180689	-0.189256	0.635778	-0.226222	0.218356	0.1257	0.248556	-0.237556	-0.883333	-0.0323222	-0.0412611
0.165289	-0.00868889	-0.0768878	0.0241011	-0.127811	0.604667	-0.255111	0.195589	0.132111	0.238444	-0.216111	-0.892556	-0.0124444	-0.0582167
0.141878	-0.0643556	-0.08089	0.0220534	-0.0691444	0.568222	-0.269556	0.1732	0.130433	0.223333	-0.191667	-0.881778	0.0019	-0.0914722
0.116211	-0.112911	-0.0819889	0.0150312	-0.00681111	0.526111	-0.279333	0.147556	0.131433	0.207778	-0.174778	-0.858	0.00692222	-0.132472
0.0958778	-0.1448	-0.0795333	0.0115757	0.0519667	0.481667	-0.288556	0.116678	0.141656	0.187333	-0.169	-0.822667	-0.00932222	-0.156694
0.0856333	-0.1599	-0.07679	0.0190868	0.106856	0.446778	-0.296111	0.0857667	0.154544	0.166611	-0.168778	-0.796778	-0.0418778	-0.163133
0.0828556	-0.166022	-0.0648789	0.0320534	0.160744	0.418778	-0.304	0.0682444	0.166656	0.153967	-0.162889	-0.776556	-0.0723222	-0.162944
0.0761778	-0.157356	-0.0430944	0.046119	0.216189	0.391	-0.314444	0.0573111	0.176322	0.149189	-0.160111	-0.750556	-0.093	-0.164122
0.0599	-0.152756	-0.0198611	0.050419	0.265744	0.359889	-0.327556	0.0544333	0.183989	0.147856	-0.158556	-0.720444	-0.108156	-0.158456
0.0454	-0.140578	-0.00223889	0.0549179	0.309222	0.330333	-0.337444	0.0532222	0.193656	0.149856	-0.156	-0.684222	-0.122422	-0.134367
0.0335	-0.110478	0.0140722	0.059519	0.344111	0.303556	-0.34	0.0454556	0.202656	0.151856	-0.1495	-0.642778	-0.134856	-0.112444
0.0122444	-0.0699222	0.0237744	0.0619	0.379778	0.280667	-0.351556	0.0332111	0.210444	0.160856	-0.142089	-0.603111	-0.137522	-0.0822333
-0.0137556	-0.0396889	0.0315389	0.0591	0.405111	0.259556	-0.37	0.0137778	0.214	0.169411	-0.129022	-0.568778	-0.128572	-0.0555222
-0.0386444	-0.0274667	0.03565	0.0450444	0.429	0.237111	-0.391667	-0.0154556	0.209667	0.178078	-0.110022	-0.537667	-0.103894	-0.0471
-0.0583222	-0.0319111	0.0424622	0.0223778	0.453667	0.2043	-0.406889	-0.0455444	0.208556	0.183578	-0.0861556	-0.504444	-0.0740167	-0.0558222
-0.0765444	-0.0402444	0.0571289	0.00242222	0.469889	0.164367	-0.415556	-0.0812444	0.211444	0.179267	-0.0688	-0.467889	-0.0505056	-0.0777556
-0.0880222	-0.0658	0.0672556	-0.0171222	0.476222	0.114478	-0.416778	-0.113867	0.215444	0.171389	-0.0539778	-0.431889	-0.0339944	-0.0970889
-0.0944111	-0.0983778	0.0643111	-0.0320333	0.478778	0.0637	-0.404444	-0.144133	0.225667	0.160278	-0.0418289	-0.404667	-0.01715	-0.118311
-0.0968111	-0.131778	0.0578	-0.0491111	0.478111	0.0221444	-0.385	-0.1688	0.234556	0.140844	-0.0245067	-0.388444	0.01185	-0.146733
-0.101744	-0.168767	0.0449556	-0.0643889	0.48	-0.0117778	-0.369222	-0.188156	0.242111	0.114078	-0.00489556	-0.375667	0.0445167	-0.176211
-0.104078	-0.213544	0.0311111	-0.0789111	0.475111	-0.0431111	-0.35	-0.2113	0.245556	0.0787889	0.0117044	-0.355556	0.0738389	-0.217089
-0.107411	-0.255889	0.0123778	-0.0900556	0.466111	-0.0704444	-0.330667	-0.229667	0.249333	0.0419444	0.0265267	-0.331111	0.102422	-0.255133
-0.115633	-0.283556	-0.0142333	-0.0933222	0.453333	-0.0925556	-0.313444	-0.231	0.256778	0.00427778	0.0376711	-0.306667	0.125633	-0.286444
-0.135822	-0.295556	-0.0449556	-0.0955444	0.443222	-0.110078	-0.302111	-0.223444	0.258667	-0.0305	0.04336	-0.2727	0.145756	-0.304111
-0.159156	-0.304222	-0.0754222	-0.106033	0.43	-0.122811	-0.301111	-0.207222	0.254444	-0.0597667	0.0466867	-0.230022	0.161244	-0.309111
-0.178667	-0.299333	-0.107	-0.114489	0.415778	-0.1317	-0.305333	-0.187978	0.246444	-0.0911111	0.0476644	-0.185244	0.180511	-0.316444
-0.195	-0.286889	-0.127511	-0.116933	0.403111	-0.141478	-0.309667	-0.171756	0.227889	-0.123667	0.0491044	-0.115022	0.196444	-0.330222
-0.211667	-0.273	-0.139067	-0.114678	0.391556	-0.158367	-0.317444	-0.166867	0.212	-0.150789	0.0421278	-0.0273556	0.187244	-0.347
-0.230111	-0.260222	-0.149544	-0.110456	0.369778	-0.181444	-0.318222	-0.169867	0.204444	-0.171133	0.0325611	0.0664222	0.164522	-0.356
-0.243333	-0.244778	-0.160111	-0.1074	0.344444	-0.209222	-0.321333	-0.172978	0.205556	-0.184289	0.02965	0.1492	0.1379	-0.361889
-0.250333	-0.222556	-0.159278	-0.102156	0.324	-0.238	-0.329222	-0.176422	0.200778	-0.195333	0.0332056	0.216978	0.0991556	-0.363444
-0.254111	-0.193	-0.147311	-0.0895956	0.308444	-0.279	-0.353667	-0.186756	0.185333	-0.199556	0.0390611	0.273089	0.0460444	-0.369556
-0.248889	-0.163822	-0.131444	-0.0789956	0.287111	-0.325	-0.392556	-0.201422	0.164622	-0.196444	0.0472833	0.310122	-0.0100667	-0.380556
-0.246444	-0.131891	-0.116622	-0.0711511	0.269889	-0.364333	-0.425	-0.217422	0.147056	-0.189	0.05839	0.330889	-0.0592889	-0.386778
-0.245	-0.101124	-0.0909444	-0.0614067	0.259333	-0.391667	-0.442222	-0.227778	0.133567	-0.183667	0.0753678	0.349	-0.103511	-0.395
-0.245667	-0.0597907	-0.0676778	-0.0529844	0.247778	-0.404222	-0.455111	-0.2273	0.1301	-0.180444	0.0883344	0.355222	-0.147733	-0.387667
-0.252	-0.0185684	-0.0556889	-0.0515622	0.227222	-0.408333	-0.463222	-0.217978	0.122344	-0.182444	0.0977667	0.353222	-0.178422	-0.371222
-0.257333	0.00943156	-0.0554667	-0.05874	0.211222	-0.414222	-0.468889	-0.202867	0.103378	-0.190222	0.104811	0.345111	-0.197033	-0.353444
-0.267111	0.0301649	-0.0549111	-0.0677956	0.196311	-0.415889	-0.459778	-0.1812	0.0797967	-0.201	0.0970511	0.338444	-0.217078	-0.341444
-0.274667	0.0523093	-0.0507556	-0.0788178	0.1774	-0.416222	-0.432889	-0.162422	0.0595722	-0.212222	0.0791956	0.333778	-0.221889	-0.327889
-0.278444	0.0798649	-0.0415211	-0.0937111	0.151999	-0.404889	-0.385433	-0.143644	0.0446011	-0.220556	0.0599289	0.334111	-0.208833	-0.310111
-0.289111	0.102465	-0.0323037	-0.0994333	0.123699	-0.387667	-0.327989	-0.128311	0.0385344	-0.229111	0.04074	0.342	-0.187144	-0.294333
-0.299111	0.114644	-0.0268748	-0.0958778	0.0991544	-0.378556	-0.275544	-0.110322	0.0316567	-0.242667	0.0280511	0.361222	-0.168589	-0.270556
-0.312333	0.115967	-0.0338637	-0.0917122	0.0818544	-0.373667	-0.234767	-0.0967667	0.0296122	-0.258778	0.01034	0.378778	-0.151589	-0.229078
-0.324222	0.0990878	-0.0396248	-0.0897233	0.0632544	-0.375556	-0.206989	-0.0914889	0.0246233	-0.273333	-0.00454889	0.389556	-0.125289	-0.204744
-0.329	0.0772611	-0.0412692	-0.0871344	0.0521989	-0.385778	-0.192989	-0.0951444	0.0234789	-0.279667	-0.0145722	0.389	-0.0897556	-0.189078
-0.330444	0.0734167	-0.0426026	-0.0805344	0.0441322	-0.389556	-0.187767	-0.107144	0.0251567	-0.283	-0.0306722	0.377	-0.0607222	-0.167722
-0.331333	0.08835	-0.0446026	-0.0693122	0.0468211	-0.389667	-0.188878	-0.122033	0.02236	-0.289778	-0.0450122	0.362	-0.0344756	-0.134044
-0.333333	0.11265	-0.048047	-0.0639789	0.0622878	-0.391333	-0.188433	-0.1337	0.0144622	-0.297222	-0.05549	0.352222	-0.0183367	-0.107392
-0.337889	0.127761	-0.0548037	-0.0605344	0.0856889	-0.390333	-0.173767	-0.141922	0.00377778	-0.307444	-0.0611122	0.339556	0.00190778	-0.0862478
-0.338889	0.142317	-0.0621544	-0.0576678	0.113656	-0.376111	-0.150267	-0.142811	-0.00915556	-0.320111	-0.0646122	0.329444	0.02933	-0.0591922
-0.336111	0.156983	-0.07065	-0.0585789	0.136533	-0.343222	-0.121567	-0.142056	-0.0145889	-0.331333	-0.0761567	0.310222	0.0569967	-0.0380478
-0.330556	0.16645	-0.0742722	-0.0593111	0.153056	-0.302311	-0.0942333	-0.139078	-0.0162	-0.333667	-0.0876678	0.291444	0.0824411	-0.0302033
-0.324778	0.176651	-0.0734229	-0.0528222	0.1761	-0.2647	-0.0693667	-0.134149	-0.0116667	-0.327111	-0.0962567	0.281778	0.10603	-0.00393667
-0.322556	0.1927	-0.0664562	-0.0410556	0.198156	-0.230667	-0.0419556	-0.12183	-0.00454444	-0.319778	-0.102189	0.286222	0.120497	0.0208522
-0.321667	0.207211	-0.0532562	-0.0325778	0.215889	-0.203	-0.0174778	-0.104952	0.0107444	-0.303222	-0.1012	0.298444	0.127241	0.0312633
-0.318222	0.220433	-0.0424007	-0.0273	0.226556	-0.180889	-0.000888889	-0.08743	0.0316778	-0.273911	-0.0915333	0.305778	0.126641	0.0377189
-0.309444	0.225878	-0.0399673	-0.0102444	0.235222	-0.161778	0.00196667	-0.0705744	0.0586889	-0.241144	-0.0847222	0.312333	0.117391	0.0346222
-0.295333	0.2321	-0.0359007	0.0185333	0.245444	-0.145111	-0.0109444	-0.0562522	0.0840111	-0.212811	-0.0859444	0.320778	0.0985244	0.0397778
-0.279556	0.245989	-0.0227784	0.0426778	0.252778	-0.131667	-0.0211333	-0.0485967	0.107611	-0.183189	-0.0955889	0.326778	0.0738467	0.0468333
-0.26	0.269433	-0.00456733	0.0638556	0.256	-0.129444	-0.0259111	-0.0513411	0.128267	-0.147733	-0.103922	0.34	0.0521133	0.0456667
-0.238889	0.306656	0.00428822	0.0772333	0.253111	-0.133656	-0.0241667	-0.0552967	0.144522	-0.116733	-0.112256	0.356222	0.0320869	0.0572333
-0.217556	0.343333	0.00604444	0.0773111	0.248111	-0.133544	-0.0125111	-0.0587256	0.156444	-0.0955889	-0.120889	0.364778	0.00916467	0.0696333
-0.1897	0.371222	0.00302444	0.0671222	0.248778	-0.118756	0.00285556	-0.0643333	0.170222	-0.0793	-0.129933	0.360667	-0.00489089	0.0759556
-0.157244	0.392333	0.00505	0.0518222	0.258222	-0.0983111	0.0193778	-0.0606147	0.181889	-0.0680778	-0.139522	0.347	0.000109111	0.0712
-0.121611	0.397222	0.0219722	0.0419889	0.261889	-0.0712333	0.0412333	-0.0491924	0.193889	-0.0578444	-0.147411	0.327222	0.0161291	0.0615
-0.0935222	0.384778	0.0421056	0.0283222	0.251333	-0.0375889	0.0682667	-0.030048	0.207333	-0.0457333	-0.151111	0.302111	0.0406847	0.0646522
-0.0725633	0.358111	0.0537611	0.00554444	0.238333	-0.00804444	0.0967222	-0.00692578	0.225	-0.0301	-0.151111	0.273333	0.0716958	0.0700856
-0.0558967	0.320978	0.0539167	-0.0142444	0.224667	0.0124	0.120856	0.0168631	0.237556	-0.0178222	-0.146556	0.244544	0.101374	0.0711522
-0.0459744	0.282533	0.0550611	-0.0332556	0.211333	0.0311889	0.144822	0.0385631	0.248556	-0.0116056	-0.140111	0.210778	0.130329	0.0696967
-0.0401744	0.245089	0.0646944	-0.0443111	0.202333	0.0437889	0.164856	0.0487742	0.265	-0.0123278	-0.133778	0.172611	0.152911	0.0561411
-0.0375189	0.217756	0.07525	-0.0416333	0.193444	0.0507778	0.181333	0.0451964	0.280889	-0.0184722	-0.133889	0.136067	0.172167	0.0388633
-0.0388189	0.188422	0.0896256	-0.0239222	0.177333	0.0482889	0.202	0.0360409	0.284222	-0.0292056	-0.137111	0.101139	0.185222	0.0450856
-0.0492744	0.153511	0.0986222	0.0149667	0.1516	0.0445444	0.225	0.0168889	0.281	-0.0433167	-0.137444	0.0698944	0.188	0.07263
-0.0659078	0.131956	0.100956	0.0633	0.139267	0.0381333	0.244222	-0.00661111	0.279222	-0.0704167	-0.140667	0.0466389	0.177044	0.0963078
-0.07053	0.128733	0.108067	0.1128	0.140378	0.0285778	0.258333	-0.0347222	0.272556	-0.107406	-0.145222	0.0195278	0.155711	0.114489
-0.0654333	0.142178	0.118011	0.153356	0.138711	0.0184	0.266333	-0.0706111	0.262778	-0.152706	-0.149111	-0.00725	0.121711	0.126978
-0.0493222	0.163644	0.124111	0.177811	0.1306	0.00968889	0.263556	-0.110389	0.261556	-0.201606	-0.150667	-0.0286833	0.0853778	0.143356
-0.0221333	0.178978	0.131	0.192489	0.122522	0.00787778	0.247444	-0.144422	0.265556	-0.246389	-0.148444	-0.0477389	0.0484889	0.163944
0.00751111	0.189311	0.141222	0.196278	0.116333	0.0203556	0.232011	-0.171322	0.263778	-0.277444	-0.139856	-0.07135	0.00293333	0.177389
0.0428556	0.192533	0.155222	0.191718	0.110389	0.0380889	0.221789	-0.189111	0.263222	-0.297111	-0.125056	-0.10325	-0.0492889	0.1777
0.0777444	0.1932	0.169889	0.177847	0.107978	0.0529778	0.211344	-0.195222	0.268444	-0.312889	-0.112089	-0.140656	-0.100511	0.165644
0.114744	0.198222	0.186778	0.148313	0.112822	0.0619444	0.206789	-0.194111	0.274333	-0.329889	-0.103911	-0.179967	-0.141511	0.13718
0.147967	0.198778	0.193333	0.103958	0.110267	0.0720556	0.202456	-0.194556	0.279111	-0.343667	-0.0996889	-0.226044	-0.161556	0.104169
0.172056	0.189889	0.193667	0.0608689	0.107822	0.0832	0.197011	-0.204111	0.283667	-0.352	-0.0976889	-0.268711	-0.169111	0.0821467
0.19	0.174156	0.193	0.0331689	0.106378	0.0922333	0.1959	-0.214222	0.291	-0.352333	-0.0922444	-0.309489	-0.164633	0.0583356
0.206444	0.148	0.200667	0.02728	0.110822	0.0973778	0.200233	-0.213667	0.292	-0.346778	-0.0896889	-0.352822	-0.1577	0.0243578
0.219778	0.109822	0.204222	0.0289467	0.122456	0.0846667	0.206344	-0.203222	0.275222	-0.346444	-0.0911333	-0.401889	-0.151356	-0.0106422
0.230111	0.0703778	0.203333	0.0349022	0.135867	0.0596667	0.200022	-0.177727	0.247922	-0.353778	-0.0997222	-0.453556	-0.131789	-0.0326644
0.239333	0.0367667	0.199667	0.0469178	0.147478	0.0334667	0.179944	-0.146204	0.221233	-0.366667	-0.1103	-0.493333	-0.0932778	-0.03865
0.245111	-0.00167778	0.191556	0.0585667	0.151778	0.0178444	0.152911	-0.123004	0.2019	-0.384556	-0.113967	-0.518333	-0.0540667	-0.03625
0.248111	-0.0435667	0.184111	0.0705111	0.143556	0.0134	0.122634	-0.105992	0.187344	-0.405778	-0.122144	-0.537444	-0.0225778	-0.0225633
0.251556	-0.0805667	0.178667	0.0879	0.127644	0.0198444	0.0950011	-0.0921367	0.172789	-0.429778	-0.130367	-0.556556	0.00486667	0.00822556
0.254667	-0.108344	0.169567	0.105767	0.112033	0.0372778	0.0716233	-0.07367	0.165011	-0.453556	-0.134144	-0.58	0.0364222	0.0301367
0.261222	-0.129833	0.1565	0.116244	0.102189	0.0676556	0.0462267	-0.05227	0.159233	-0.475	-0.138256	-0.606778	0.0677222	0.04177
0.262556	-0.148678	0.140456	0.118578	0.0947333	0.102667	0.0315933	-0.03807	0.156011	-0.495	-0.140367	-0.638889	0.0890111	0.0568478
0.263333	-0.160722	0.128278	0.121356	0.0830667	0.139511	0.0361489	-0.0398478	0.161456	-0.511333	-0.1477	-0.668333	0.109333	0.09107
0.265333	-0.1665	0.112844	0.136556	0.0601667	0.162067	0.0581267	-0.0561211	0.169867	-0.521889	-0.150922	-0.686111	0.130544	0.127537
0.260125	-0.176125	0.10145	0.139125	0.0441875	0.187925	0.069855	-0.0698488	0.17925	-0.536125	-0.153663	-0.695	0.138412	0.1433
0.269375	-0.173125	0.0862125	0.1555	0.02655	0.203	0.104892	-0.0903238	0.17825	-0.53975	-0.164	-0.7255	0.14855	0.167412
0.283375	-0.168	0.0745125	0.167038	0.028425	0.2275	0.129204	-0.106838	0.181625	-0.542	-0.17075	-0.757125	0.154	0.175662
0.293125	-0.161625	0.0608375	0.177625	0.0408125	0.245875	0.135329	-0.1147	0.18875	-0.53875	-0.16625	-0.778	0.15875	0.158525
0.2975	-0.15725	0.053625	0.18	0.0468	0.253	0.132432	-0.11715	0.1915	-0.537	-0.1635	-0.7835	0.165	0.148325
L_C24_S_K1
-0.154	0.00423111	0.0278622	0.466667	0.00418889	0.190111	0.118589	-0.240244	0.123333	0.3465	-0.401667	-0.139467	0.178333	0.0771111
-0.159778	0.00557556	0.0299733	0.469556	0.0015	0.189556	0.129256	-0.233967	0.131	0.347389	-0.397444	-0.139389	0.179778	0.0578222
-0.170444	0.0120867	0.0465511	0.481	-0.00705556	0.192556	0.154478	-0.216556	0.147	0.348611	-0.388556	-0.138833	0.182778	0.0313667
-0.185333	0.0205933	0.0750844	0.494111	-0.00448889	0.193333	0.197256	-0.185333	0.164667	0.349389	-0.372	-0.138722	0.178778	0.0130778
-0.202444	0.0282822	0.100673	0.505	0.00598333	0.187556	0.255767	-0.1558	0.173333	0.370389	-0.347889	-0.135722	0.170222	-0.000211111
-0.214111	0.0317489	0.122856	0.516444	0.00727222	0.179744	0.321044	-0.128544	0.178222	0.413444	-0.318556	-0.1425	0.154452	-0.00251111
-0.215444	0.0279378	0.147778	0.519	0.0103056	0.160611	0.374333	-0.107544	0.188444	0.431778	-0.288889	-0.161056	0.127686	-0.0142556
-0.206844	0.0222778	0.176311	0.515667	0.0229722	0.145611	0.411778	-0.0976556	0.211444	0.424778	-0.265778	-0.1915	0.100163	-0.0391667
-0.189422	0.0218778	0.188778	0.508889	0.0386389	0.134644	0.442	-0.0971	0.243444	0.416444	-0.249444	-0.224167	0.08343	-0.0676222
-0.164856	0.0235333	0.187889	0.495667	0.0441278	0.122311	0.460556	-0.103144	0.275889	0.417111	-0.239778	-0.261711	0.0758522	-0.0911
-0.133011	0.0266222	0.176778	0.488111	0.0475611	0.116533	0.47	-0.117467	0.304556	0.416778	-0.246778	-0.295222	0.0679522	-0.0908111
-0.100444	0.0270778	0.1606	0.487667	0.0549167	0.116756	0.466333	-0.127767	0.330333	0.399889	-0.269333	-0.324889	0.0533967	-0.0682778
-0.0705144	0.0217444	0.146533	0.496111	0.0478944	0.120533	0.451889	-0.1352	0.359222	0.368111	-0.299222	-0.353778	0.0357967	-0.0446778
-0.0418478	0.0130556	0.134533	0.510222	0.0398333	0.127089	0.435556	-0.134511	0.391667	0.327567	-0.337556	-0.380889	0.0294078	-0.0183556
-0.0212922	0.00998889	0.123644	0.520444	0.0523444	0.137789	0.429667	-0.129111	0.424667	0.287411	-0.380667	-0.396889	0.0451778	0.000788889
-0.02507	0.0184778	0.121089	0.523444	0.0788	0.153478	0.433222	-0.117933	0.453444	0.242022	-0.421222	-0.402333	0.0679444	0.0230111
-0.0431144	0.0447556	0.129422	0.526778	0.0860222	0.167811	0.442556	-0.0936756	0.471333	0.199761	-0.454	-0.399889	0.0915778	0.0572333
-0.0656478	0.0771	0.148867	0.531778	0.0798	0.179111	0.445556	-0.0629422	0.471333	0.159146	-0.482333	-0.398111	0.1062	0.0937889
-0.0872144	0.111389	0.168867	0.533444	0.0891333	0.185222	0.447444	-0.03472	0.462333	0.110079	-0.503667	-0.389667	0.113111	0.117478
-0.107837	0.148456	0.1922	0.529444	0.103433	0.180889	0.433889	-0.00967556	0.443556	0.0580233	-0.509556	-0.375444	0.117233	0.129077
-0.124103	0.191322	0.2056	0.526889	0.113078	0.165289	0.411444	0.0142689	0.419111	0.0115789	-0.507333	-0.354667	0.125122	0.111766
-0.128533	0.238656	0.1994	0.521889	0.113756	0.143922	0.390111	0.0338244	0.379333	-0.0261989	-0.506111	-0.326889	0.139278	0.0793211
-0.117511	0.279067	0.176733	0.512667	0.105278	0.119878	0.360444	0.04968	0.328244	-0.05621	-0.493889	-0.296	0.154667	0.0369878
-0.0919556	0.3096	0.153067	0.506222	0.0878889	0.0985744	0.315444	0.0652467	0.265733	-0.0841656	-0.469333	-0.2611	0.163	-0.0162344
-0.0578444	0.332222	0.127311	0.498778	0.06909	0.0741411	0.260989	0.08218	0.190622	-0.107666	-0.433333	-0.213989	0.164333	-0.0725678
-0.0232889	0.341444	0.0943222	0.481333	0.0524456	0.0475856	0.197789	0.0900333	0.108289	-0.126516	-0.3901	-0.155322	0.150322	-0.126679
-0.000922222	0.336111	0.0483889	0.453333	0.0456122	0.0161411	0.131567	0.0794778	0.0255111	-0.140567	-0.337722	-0.0852111	0.122111	-0.184457
-0.00358889	0.311111	-0.000833333	0.423556	0.0405011	-0.0198589	0.0629	0.0542556	-0.0603778	-0.143067	-0.273089	-0.0158778	0.0887778	-0.24059
-0.0268111	0.265767	-0.0489444	0.389667	0.03839	-0.0515256	0.00156667	0.0231	-0.150933	-0.136533	-0.205311	0.0494556	0.0564444	-0.296444
-0.0637778	0.201767	-0.0861667	0.347778	0.0415011	-0.0759256	-0.0471	-0.00651111	-0.241378	-0.123682	-0.136644	0.114456	0.0211111	-0.337556
-0.109611	0.124322	-0.105567	0.310556	0.0592789	-0.0965589	-0.0896556	-0.0330778	-0.320044	-0.0920156	-0.0690889	0.181678	-0.0115556	-0.374
-0.1573	0.0453222	-0.112344	0.279111	0.0823344	-0.122514	-0.119211	-0.0680444	-0.384289	-0.0511267	-0.0181222	0.251789	-0.0422	-0.400333
-0.206078	-0.0257889	-0.1149	0.257556	0.100701	-0.154878	-0.133689	-0.101822	-0.429	-0.0145711	0.0114556	0.317111	-0.0638444	-0.422778
-0.247633	-0.0939	-0.120067	0.251	0.1059	-0.180111	-0.133956	-0.1356	-0.456222	0.01624	0.0255333	0.369333	-0.0699556	-0.445889
-0.286189	-0.157122	-0.120567	0.258444	0.113989	-0.195889	-0.121856	-0.163044	-0.461222	0.0412511	0.0240889	0.402667	-0.0684667	-0.478333
-0.317667	-0.209456	-0.113067	0.272222	0.119822	-0.207889	-0.0948556	-0.180556	-0.451667	0.0553911	0.0129333	0.421778	-0.0606222	-0.495889
-0.330222	-0.239344	-0.110733	0.281556	0.125822	-0.215667	-0.0549667	-0.180444	-0.435556	0.0591022	-0.00681111	0.431	-0.0550667	-0.489667
-0.321778	-0.241844	-0.1184	0.287889	0.128489	-0.221222	-0.0145333	-0.156508	-0.405	0.0484022	-0.0296222	0.423444	-0.0527333	-0.465333
-0.297556	-0.223578	-0.1224	0.291444	0.137044	-0.226	0.0131889	-0.129019	-0.367	0.0256622	-0.0549556	0.394778	-0.0506222	-0.427889
-0.269222	-0.193667	-0.119844	0.278556	0.148378	-0.222333	0.0174111	-0.110163	-0.329556	-0.01856	-0.0795111	0.343779	-0.0502889	-0.378611
-0.243778	-0.156278	-0.110511	0.254711	0.150711	-0.207111	-0.00625556	-0.0868767	-0.291444	-0.07056	-0.0964778	0.273557	-0.0500667	-0.333433
-0.224556	-0.119401	-0.0989444	0.214533	0.137156	-0.1788	-0.0513333	-0.0672989	-0.2491	-0.116671	-0.101611	0.189112	-0.0529589	-0.288267
-0.215222	-0.0847122	-0.0818333	0.166533	0.104311	-0.149733	-0.107944	-0.0625211	-0.204233	-0.15926	-0.105644	0.0855567	-0.0544144	-0.240933
-0.207667	-0.0573789	-0.0633444	0.128644	0.0560889	-0.123578	-0.166956	-0.0533433	-0.167447	-0.206716	-0.1061	-0.0382211	-0.0435589	-0.194267
-0.200667	-0.0357233	-0.0422444	0.109422	0.00386667	-0.0937444	-0.223622	-0.0279656	-0.143747	-0.254967	-0.101833	-0.165554	-0.0167478	-0.155489
-0.189778	-0.0158456	-0.0184667	0.1122	-0.0440222	-0.0594	-0.2764	-0.00207667	-0.123402	-0.301	-0.0983	-0.280332	0.02503	-0.129044
-0.185222	0.000887778	0.0145	0.121089	-0.0850222	-0.0270222	-0.328278	0.00733111	-0.111402	-0.336444	-0.0940111	-0.368888	0.0799189	-0.109822
-0.194444	0.0201767	0.0466111	0.135644	-0.139244	-0.0006	-0.376556	0.0102533	-0.106624	-0.356667	-0.0826667	-0.420888	0.14203	-0.108822
-0.211111	0.0469322	0.0722889	0.165089	-0.219356	0.0101667	-0.408667	0.0129089	-0.109847	-0.367222	-0.0599778	-0.431156	0.203363	-0.139878
-0.232889	0.0743211	0.0891778	0.201044	-0.2903	0.0129222	-0.418778	0.00511111	-0.128624	-0.372778	-0.0238667	-0.401822	0.253452	-0.183722
-0.261	0.0991111	0.0918286	0.241333	-0.333333	0.00676667	-0.423333	-0.0111333	-0.165191	-0.381	0.0168	-0.332822	0.285322	-0.228333
-0.294556	0.119422	0.0744619	0.270778	-0.354333	-0.00452222	-0.436111	-0.0202444	-0.220391	-0.390444	0.0563111	-0.219711	0.286778	-0.263444
-0.339111	0.139089	0.0349063	0.279889	-0.375	-0.0232333	-0.455111	-0.0365333	-0.287511	-0.398667	0.0917556	-0.0783778	0.263967	-0.278556
-0.385333	0.159544	-0.0192048	0.261231	-0.392889	-0.0477333	-0.493556	-0.0651333	-0.350878	-0.407222	0.119378	0.0636222	0.224633	-0.299333
-0.436444	0.173	-0.0726492	0.223343	-0.407667	-0.0788556	-0.544889	-0.0926889	-0.408333	-0.413778	0.146178	0.187178	0.174522	-0.322556
-0.485667	0.178	-0.120283	0.180743	-0.421778	-0.117011	-0.597444	-0.0951556	-0.455	-0.416667	0.1717	0.287511	0.104078	-0.348889
-0.528667	0.174556	-0.166171	0.133065	-0.429778	-0.153322	-0.642778	-0.0809	-0.487889	-0.418667	0.191356	0.362289	0.0199667	-0.374
-0.560333	0.165111	-0.207071	0.0776537	-0.411778	-0.181533	-0.685444	-0.0516333	-0.509111	-0.418667	0.201667	0.410667	-0.0682556	-0.377333
-0.588111	0.16	-0.240405	0.0329615	-0.389778	-0.205289	-0.720556	-0.0167889	-0.521111	-0.423778	0.200889	0.435889	-0.150144	-0.359778
-0.605889	0.155556	-0.262289	0.00383927	-0.395	-0.222	-0.744	0.0204333	-0.525222	-0.425222	0.199333	0.428	-0.215589	-0.327
-0.605667	0.155889	-0.271778	-0.0163563	-0.420556	-0.232667	-0.752333	0.0524	-0.516333	-0.422	0.198	0.381222	-0.250922	-0.283589
-0.585111	0.155333	-0.264556	-0.039023	-0.437778	-0.232	-0.760667	0.0796	-0.496444	-0.417333	0.204222	0.317267	-0.264	-0.248678
-0.550222	0.141793	-0.243667	-0.0695878	-0.457	-0.225889	-0.769333	0.107689	-0.466222	-0.410556	0.224	0.246411	-0.257144	-0.2101
-0.505444	0.115049	-0.217	-0.108477	-0.507333	-0.218111	-0.779	0.130467	-0.430556	-0.410778	0.249778	0.164189	-0.2408	-0.1805
-0.452333	0.0875267	-0.193556	-0.153432	-0.585111	-0.207444	-0.779778	0.117989	-0.402889	-0.419667	0.274778	0.0707444	-0.210139	-0.149533
-0.389778	0.0605933	-0.172333	-0.195866	-0.668	-0.194778	-0.773889	0.0782111	-0.386889	-0.437778	0.299667	-0.0302556	-0.165928	-0.120644
-0.327456	0.0356489	-0.157778	-0.229788	-0.753556	-0.181111	-0.758778	0.0264333	-0.375889	-0.457111	0.310222	-0.133811	-0.116583	-0.107422
-0.265078	0.00920444	-0.148889	-0.266762	-0.838778	-0.169444	-0.729889	-0.0222333	-0.368111	-0.476	0.301889	-0.238033	-0.0730611	-0.105311
-0.205589	-0.0117644	-0.146444	-0.299418	-0.907667	-0.165778	-0.677667	-0.0601222	-0.371889	-0.497111	0.2724	-0.329256	-0.0450167	-0.118867
-0.150383	-0.0282278	-0.150333	-0.310833	-0.960111	-0.170333	-0.601022	-0.0814222	-0.380444	-0.511778	0.228622	-0.395922	-0.0248278	-0.150056
-0.108283	-0.0468611	-0.157222	-0.2975	-1.00322	-0.190111	-0.488467	-0.0957333	-0.389222	-0.514556	0.179289	-0.430411	0.00228333	-0.178411
-0.0810722	-0.0659878	-0.161111	-0.263267	-1.02211	-0.22	-0.3348	-0.1073	-0.401	-0.506889	0.120511	-0.423278	0.04165	-0.1961
-0.0689611	-0.0786878	-0.160889	-0.217046	-1.00367	-0.252778	-0.1488	-0.110589	-0.409556	-0.485	0.0500667	-0.348722	0.0889722	-0.196533
-0.0639611	-0.0923878	-0.158778	-0.161592	-0.941778	-0.281889	0.0590889	-0.0913222	-0.407889	-0.446111	-0.0270444	-0.195944	0.136533	-0.183656
-0.0726278	-0.10701	-0.164667	-0.112748	-0.839778	-0.308	0.279422	-0.0557667	-0.396556	-0.393789	-0.1046	0.0132778	0.181433	-0.148544
-0.0943944	-0.128288	-0.173333	-0.0727478	-0.704444	-0.336333	0.495867	-0.0112111	-0.382333	-0.339944	-0.167711	0.259389	0.227089	-0.0805444
-0.124883	-0.15751	-0.185111	-0.0363956	-0.551667	-0.361444	0.6932	0.0394556	-0.362667	-0.2867	-0.214378	0.5315	0.279122	0.0069
-0.159039	-0.194541	-0.201333	-0.0111644	-0.394111	-0.38	0.863422	0.0916778	-0.331667	-0.235189	-0.254333	0.808056	0.338633	0.104122
-0.198133	-0.234967	-0.216	-0.000848889	-0.226	-0.392222	1.00489	0.140344	-0.294111	-0.197189	-0.295778	1.07239	0.390444	0.209011
-0.2289	-0.275111	-0.230333	-0.00193778	-0.0502222	-0.392889	1.12067	0.183233	-0.253444	-0.168522	-0.349778	1.30072	0.415222	0.311011
-0.255889	-0.298333	-0.247222	-0.00223778	0.121556	-0.380111	1.20644	0.2136	-0.208444	-0.140856	-0.414444	1.48489	0.401667	0.407011
-0.269111	-0.300778	-0.264222	0.00511889	0.299111	-0.355444	1.26933	0.229333	-0.176478	-0.112444	-0.482889	1.61644	0.362967	0.493956
-0.280556	-0.287	-0.279111	0.0186656	0.468667	-0.325222	1.31111	0.234333	-0.153467	-0.0888222	-0.554778	1.67667	0.309689	0.572111
-0.288444	-0.259578	-0.283222	0.0469322	0.605556	-0.294444	1.32778	0.228333	-0.136033	-0.0638111	-0.629	1.67222	0.243022	0.630333
-0.284889	-0.223367	-0.276333	0.0851544	0.709111	-0.258133	1.32667	0.215444	-0.116789	-0.0354333	-0.698	1.61444	0.164356	0.669778
-0.265	-0.179256	-0.258322	0.131469	0.805222	-0.210756	1.30333	0.206	-0.0979667	0.00143333	-0.759	1.51756	0.0748	0.684111
-0.230389	-0.122144	-0.226522	0.181238	0.916556	-0.159267	1.26156	0.198222	-0.0732722	0.0507	-0.807	1.40189	-0.0169778	0.685556
-0.179833	-0.0528111	-0.188733	0.2322	1.03178	-0.0990444	1.20844	0.196778	-0.0487278	0.112589	-0.827667	1.29178	-0.107089	0.68
-0.120833	0.0309667	-0.145733	0.283178	1.15267	-0.0297111	1.14133	0.204889	-0.0241056	0.179256	-0.814	1.20389	-0.183311	0.679778
-0.0528333	0.115189	-0.0984	0.328356	1.27011	0.0451778	1.07756	0.221222	-0.00443889	0.2507	-0.770222	1.13267	-0.234533	0.686778
0.0189444	0.193189	-0.0526222	0.365	1.37444	0.123511	1.02056	0.247	0.0207056	0.323067	-0.700222	1.07044	-0.264833	0.693222
0.0978333	0.2683	-0.00106667	0.390222	1.46222	0.200956	0.960889	0.273556	0.04325	0.392556	-0.602844	1.00656	-0.281222	0.687222
0.179056	0.343989	0.0542667	0.391778	1.52556	0.275289	0.900111	0.305556	0.0576944	0.462333	-0.478067	0.941778	-0.290889	0.683444
0.262944	0.423	0.112489	0.368667	1.55222	0.341533	0.838222	0.338333	0.0669167	0.538667	-0.345289	0.870333	-0.289	0.683556
0.342389	0.500222	0.175144	0.329289	1.54111	0.393156	0.772778	0.368778	0.0761278	0.617778	-0.208178	0.781333	-0.272556	0.691889
0.41	0.572889	0.238456	0.276322	1.52111	0.433667	0.703222	0.392222	0.0799222	0.693889	-0.0646222	0.669433	-0.241522	0.702
0.463111	0.637333	0.314333	0.216444	1.50778	0.462778	0.620556	0.403333	0.0824222	0.770889	0.0767111	0.517544	-0.197967	0.701889
0.508222	0.688889	0.394444	0.164079	1.46333	0.474111	0.519	0.401667	0.0763556	0.855667	0.201044	0.327878	-0.143078	0.681333
0.552111	0.731222	0.463333	0.127301	1.38333	0.459	0.401333	0.394778	0.0612889	0.938	0.3096	0.113656	-0.0878556	0.636556
0.587778	0.767667	0.527222	0.100634	1.28189	0.420444	0.278889	0.372667	0.0350444	1.01367	0.406489	-0.120789	-0.0468556	0.587889
0.612444	0.783	0.585222	0.0943009	1.18633	0.368444	0.159667	0.347	0.0076	1.07733	0.482778	-0.362456	-0.0121889	0.552
0.644444	0.771	0.631333	0.113523	1.123	0.310567	0.0536667	0.317778	-0.00793333	1.12278	0.534111	-0.601011	0.0264778	0.518889
0.685	0.742667	0.660444	0.159523	1.10411	0.250967	-0.0277667	0.284111	-0.0160667	1.14533	0.563556	-0.818456	0.0588111	0.483667
0.724556	0.707556	0.675222	0.212568	1.123	0.193956	-0.0780111	0.246222	-0.0161778	1.15333	0.573667	-1.0059	0.0810444	0.445778
0.766	0.671	0.676	0.272201	1.13411	0.1457	-0.0957889	0.213778	-0.00844444	1.14611	0.568222	-1.165	0.0947556	0.408667
0.811222	0.639889	0.657667	0.324856	1.13411	0.0997222	-0.0845667	0.182667	0.0024	1.122	0.543444	-1.27967	0.106311	0.368333
0.855222	0.616222	0.618444	0.358333	1.15856	0.0654556	-0.0363444	0.158222	0.0197333	1.072	0.505444	-1.35322	0.114756	0.334222
0.898111	0.593222	0.580222	0.389333	1.21522	0.0519	0.0346556	0.146778	0.0466889	0.996444	0.457	-1.39222	0.122867	0.313111
0.944111	0.557333	0.547889	0.413889	1.26333	0.0567889	0.1031	0.157444	0.0942667	0.900556	0.397556	-1.40111	0.138533	0.294333
0.991444	0.525667	0.516333	0.417	1.30111	0.0741222	0.156989	0.179	0.1636	0.793556	0.335133	-1.38	0.160422	0.270444
1.02578	0.503778	0.486556	0.398889	1.33889	0.105556	0.195989	0.215556	0.241478	0.679556	0.264622	-1.33333	0.189089	0.240333
1.03278	0.491778	0.456111	0.369444	1.37667	0.147156	0.218756	0.263778	0.3227	0.561722	0.194667	-1.27244	0.225867	0.203733
1.02422	0.491111	0.422556	0.338444	1.40333	0.190056	0.226889	0.314778	0.408333	0.442756	0.121333	-1.19967	0.2613	0.173956
1.00756	0.492556	0.397556	0.309778	1.40667	0.228644	0.219556	0.348889	0.496667	0.324156	0.0441111	-1.11656	0.290778	0.149733
0.973667	0.489	0.376778	0.297889	1.38444	0.269956	0.204956	0.380667	0.588556	0.208156	-0.0396667	-1.03911	0.310222	0.134144
0.917222	0.484444	0.364667	0.299222	1.33156	0.312	0.180111	0.416333	0.677333	0.0997111	-0.121222	-0.965	0.322333	0.123511
0.846667	0.482444	0.350222	0.286556	1.25244	0.359333	0.146767	0.445111	0.757556	0.00637778	-0.197444	-0.894667	0.332667	0.117511
0.770111	0.487778	0.329889	0.263444	1.18633	0.408444	0.115178	0.454222	0.822	-0.0706222	-0.271667	-0.823111	0.344222	0.109311
0.688667	0.492	0.304111	0.246889	1.12744	0.452556	0.100511	0.452444	0.867333	-0.139844	-0.345467	-0.745444	0.359778	0.09051
0.600444	0.497889	0.282333	0.237556	1.06233	0.490222	0.0947333	0.443667	0.898111	-0.209622	-0.4094	-0.652778	0.380778	0.0653878
0.509444	0.501111	0.263889	0.221333	0.986222	0.527889	0.0890667	0.433444	0.916	-0.279567	-0.451778	-0.545878	0.409111	0.0277656
0.415184	0.496333	0.245778	0.197522	0.919	0.564556	0.0845333	0.423111	0.918333	-0.357933	-0.461556	-0.4231	0.443889	-0.02479
0.307073	0.480556	0.219567	0.173211	0.880444	0.599444	0.0854222	0.419778	0.905444	-0.447667	-0.449111	-0.278433	0.482222	-0.0819011
0.18874	0.463333	0.183957	0.149367	0.860333	0.627333	0.0990222	0.411778	0.874778	-0.540889	-0.414967	-0.116322	0.523444	-0.122868
0.0729622	0.442111	0.138179	0.125922	0.858889	0.642111	0.1202	0.390444	0.841889	-0.634667	-0.370167	0.0523444	0.556333	-0.154679
-0.0468156	0.413222	0.0872904	0.113478	0.864	0.631667	0.143322	0.353	0.811667	-0.734667	-0.319089	0.221122	0.569444	-0.189123
-0.17426	0.378778	0.0275127	0.111367	0.855889	0.607444	0.174022	0.324556	0.777667	-0.847333	-0.262478	0.388456	0.573111	-0.22459
-0.311816	0.341444	-0.0318207	0.113478	0.844444	0.584667	0.209467	0.308333	0.742556	-0.962222	-0.199589	0.5519	0.567111	-0.257344
-0.44726	0.300433	-0.0975984	0.114367	0.834333	0.566222	0.255356	0.281778	0.702889	-1.06956	-0.134179	0.703678	0.545333	-0.289667
-0.572482	0.251167	-0.166487	0.1187	0.838556	0.550556	0.308244	0.239811	0.662111	-1.17067	-0.0701794	0.848111	0.507222	-0.32
-0.689111	0.196756	-0.241821	0.1255	0.825556	0.533778	0.368889	0.197322	0.616667	-1.27333	-0.0130683	0.984778	0.464667	-0.343222
-0.786111	0.142533	-0.317276	0.123277	0.777444	0.516	0.423778	0.155511	0.570333	-1.37667	0.0440428	1.10922	0.423333	-0.361667
-0.861333	0.0799778	-0.387111	0.10751	0.714333	0.497889	0.451556	0.111967	0.521111	-1.47778	0.102121	1.22522	0.389667	-0.385556
-0.925778	0.00864444	-0.454778	0.07751	0.637	0.477444	0.452667	0.0684111	0.461778	-1.57778	0.172543	1.34356	0.374111	-0.421778
-0.976556	-0.0712444	-0.519556	0.0320656	0.558667	0.463	0.429233	0.0239667	0.388922	-1.67667	0.253687	1.46333	0.382444	-0.463556
-1.027	-0.160356	-0.565667	-0.0129344	0.496889	0.442889	0.368233	-0.0299222	0.311178	-1.76667	0.342521	1.57111	0.398222	-0.502778
-1.07133	-0.251244	-0.605444	-0.0656011	0.429222	0.413778	0.268678	-0.0919222	0.224067	-1.84333	0.424965	1.66222	0.412667	-0.542333
-1.101	-0.352456	-0.648	-0.11349	0.349156	0.369311	0.142122	-0.158589	0.1284	-1.91	0.503889	1.73556	0.428556	-0.588667
-1.12	-0.461633	-0.691111	-0.153712	0.240489	0.306244	0.00734444	-0.226622	0.0228444	-1.96778	0.572444	1.78333	0.446333	-0.620889
-1.13444	-0.574778	-0.736889	-0.189701	0.122711	0.231244	-0.130989	-0.3028	-0.0909333	-2.00778	0.633556	1.80222	0.462667	-0.645222
-1.14444	-0.693667	-0.791667	-0.215278	0.0152667	0.151244	-0.260322	-0.375433	-0.214378	-2.02	0.684556	1.79111	0.473667	-0.666333
-1.14111	-0.817444	-0.852889	-0.231667	-0.103511	0.0663556	-0.3821	-0.445333	-0.343711	-2.02111	0.729667	1.74333	0.470222	-0.685444
-1.12444	-0.938889	-0.916667	-0.247556	-0.230067	-0.0165333	-0.492544	-0.513222	-0.470489	-2.01667	0.757111	1.65444	0.447556	-0.696778
-1.099	-1.062	-0.974889	-0.257667	-0.366622	-0.102311	-0.583444	-0.567556	-0.590967	-2.00778	0.770111	1.52778	0.407222	-0.702889
-1.05944	-1.18622	-1.03167	-0.272556	-0.519511	-0.195756	-0.645	-0.608222	-0.709778	-1.99556	0.774556	1.37889	0.357222	-0.702778
-1.00956	-1.30478	-1.08589	-0.291778	-0.679289	-0.303311	-0.687667	-0.653111	-0.818778	-1.97889	0.788778	1.21922	0.300069	-0.710667
-0.968556	-1.41589	-1.13389	-0.325778	-0.850667	-0.423511	-0.732333	-0.701	-0.911778	-1.94889	0.805111	1.05767	0.235402	-0.711778
-0.933778	-1.51889	-1.17422	-0.374556	-1.02011	-0.546667	-0.798667	-0.741111	-0.993444	-1.90889	0.821222	0.902667	0.171991	-0.705556
-0.893889	-1.61	-1.21	-0.424556	-1.19211	-0.672889	-0.883333	-0.769889	-1.06744	-1.86667	0.830333	0.751556	0.116447	-0.701778
-0.855333	-1.69333	-1.24333	-0.471444	-1.368	-0.813111	-0.977778	-0.794778	-1.13222	-1.82889	0.835778	0.606333	0.0616133	-0.695889
-0.830111	-1.77667	-1.27556	-0.520111	-1.53822	-0.964778	-1.07044	-0.806222	-1.17156	-1.79222	0.838222	0.473667	0.00794667	-0.694333
-0.815222	-1.86	-1.29778	-0.559889	-1.70222	-1.12489	-1.16144	-0.802333	-1.18778	-1.75	0.843222	0.350178	-0.0358311	-0.703778
-0.814111	-1.92667	-1.31778	-0.595111	-1.86111	-1.28622	-1.25089	-0.794	-1.18444	-1.69667	0.842444	0.238511	-0.0712756	-0.708889
-0.819333	-1.96889	-1.34	-0.626	-2.01444	-1.44033	-1.32867	-0.789667	-1.15967	-1.63667	0.829	0.144956	-0.10272	-0.708667
-0.822222	-1.99778	-1.37	-0.651889	-2.15556	-1.58	-1.37778	-0.790222	-1.12733	-1.58111	0.801556	0.0684	-0.132678	-0.680111
-0.815222	-2.01556	-1.39889	-0.673778	-2.27111	-1.70778	-1.39	-0.781556	-1.09167	-1.54111	0.765111	-0.00304444	-0.162456	-0.641333
-0.803333	-2.02	-1.42889	-0.689	-2.37333	-1.83333	-1.37333	-0.766333	-1.04878	-1.50667	0.725222	-0.0788222	-0.197378	-0.612556
-0.777333	-2.02	-1.44444	-0.699333	-2.46111	-1.95111	-1.34556	-0.753556	-0.993778	-1.47	0.683333	-0.152156	-0.247278	-0.595889
-0.741222	-2.01111	-1.44	-0.706889	-2.53444	-2.04778	-1.31444	-0.741222	-0.929333	-1.42889	0.637	-0.208044	-0.304333	-0.594444
-0.696778	-1.98667	-1.41444	-0.708222	-2.58889	-2.11889	-1.27333	-0.731667	-0.876444	-1.38111	0.589778	-0.243378	-0.363333	-0.592778
-0.638667	-1.94889	-1.37667	-0.705667	-2.63444	-2.16667	-1.22	-0.732778	-0.837778	-1.32444	0.544556	-0.265556	-0.430222	-0.577778
-0.565889	-1.9	-1.33111	-0.702778	-2.67	-2.19111	-1.16	-0.746889	-0.806889	-1.26133	0.498	-0.278	-0.501778	-0.565778
-0.484556	-1.85333	-1.28889	-0.703444	-2.70111	-2.18556	-1.10578	-0.761556	-0.787778	-1.18422	0.455333	-0.295889	-0.575889	-0.565778
-0.399289	-1.81444	-1.23411	-0.709444	-2.73333	-2.15111	-1.06156	-0.759222	-0.779556	-1.08889	0.415778	-0.321889	-0.647556	-0.575667
-0.319567	-1.78	-1.17078	-0.711333	-2.77333	-2.08444	-1.03	-0.741333	-0.774556	-0.975222	0.377889	-0.349556	-0.710667	-0.581778
-0.243911	-1.74889	-1.09856	-0.712333	-2.79556	-1.98667	-0.995556	-0.719222	-0.764778	-0.847667	0.335667	-0.373222	-0.764222	-0.582667
-0.185867	-1.72111	-1.02733	-0.708	-2.78889	-1.86444	-0.948444	-0.691	-0.749667	-0.706289	0.285556	-0.390667	-0.803333	-0.571222
-0.139167	-1.69556	-0.958889	-0.691778	-2.75778	-1.72444	-0.887222	-0.661444	-0.735778	-0.5514	0.225544	-0.409444	-0.834556	-0.551889
-0.094	-1.67	-0.893889	-0.663778	-2.71222	-1.57656	-0.814556	-0.633222	-0.720222	-0.387511	0.157322	-0.434556	-0.858778	-0.525222
-0.0615244	-1.63111	-0.823444	-0.632	-2.65333	-1.418	-0.734667	-0.592444	-0.694111	-0.223178	0.0816556	-0.451556	-0.872222	-0.496111
-0.0447133	-1.57778	-0.751111	-0.590222	-2.57889	-1.25256	-0.649222	-0.539778	-0.665667	-0.0616222	0.0107667	-0.449	-0.876556	-0.458111
-0.0426022	-1.51111	-0.674889	-0.533889	-2.48889	-1.08356	-0.564889	-0.484	-0.627667	0.0939333	-0.0539	-0.426333	-0.869556	-0.395811
-0.0456356	-1.43889	-0.601667	-0.470333	-2.38667	-0.917	-0.482	-0.426889	-0.571222	0.2396	-0.119122	-0.393222	-0.849889	-0.319811
-0.0383044	-1.36344	-0.529889	-0.408111	-2.25667	-0.757111	-0.401778	-0.373222	-0.504111	0.374156	-0.186678	-0.352222	-0.831778	-0.251144
-0.0207822	-1.279	-0.459778	-0.351778	-2.11	-0.599978	-0.318022	-0.328222	-0.428189	0.492933	-0.251344	-0.311222	-0.811667	-0.174922
0.00395111	-1.18067	-0.385667	-0.315222	-1.94556	-0.441533	-0.232978	-0.287778	-0.342856	0.599444	-0.306789	-0.272333	-0.793667	-0.105589
0.0330289	-1.06522	-0.314122	-0.307778	-1.77233	-0.284978	-0.152422	-0.245533	-0.249856	0.695667	-0.351556	-0.239222	-0.779667	-0.0273667
0.0687511	-0.939889	-0.247711	-0.320333	-1.60256	-0.1262	-0.0775333	-0.198556	-0.148078	0.781778	-0.392222	-0.205111	-0.773444	0.0484111
0.114609	-0.826778	-0.186811	-0.339667	-1.44444	0.0321333	-0.0153111	-0.149544	-0.0447444	0.857444	-0.426	-0.172889	-0.775667	0.117189
0.18102	-0.726333	-0.128144	-0.358	-1.28644	0.185689	0.0241556	-0.0966556	0.0697	0.922778	-0.448667	-0.155333	-0.778222	0.184411
0.268798	-0.635333	-0.0749222	-0.369111	-1.11533	0.329467	0.0401889	-0.0418778	0.192367	0.980111	-0.468	-0.157111	-0.782667	0.248111
0.362009	-0.547778	-0.0252556	-0.367778	-0.921111	0.464244	0.0415222	0.00678889	0.315256	1.03133	-0.486222	-0.161667	-0.790222	0.298556
0.449511	-0.461333	0.0295222	-0.356667	-0.724067	0.594356	0.0424111	0.0422333	0.429033	1.072	-0.502	-0.166556	-0.789222	0.358778
0.523778	-0.381111	0.0847444	-0.341222	-0.531956	0.720556	0.0369889	0.0741222	0.530333	1.11011	-0.521444	-0.165667	-0.791556	0.420778
0.592556	-0.307556	0.134078	-0.316667	-0.346511	0.842111	0.0322444	0.0980333	0.616889	1.14	-0.546889	-0.166	-0.796	0.495556
0.658333	-0.242264	0.183756	-0.275222	-0.149289	0.957778	0.0325778	0.110722	0.695444	1.15889	-0.578778	-0.159333	-0.788444	0.573667
0.720556	-0.177153	0.2339	-0.219211	0.0520444	1.06444	0.0426889	0.117822	0.764	1.17333	-0.608111	-0.140689	-0.773889	0.654444
0.784	-0.105598	0.277	-0.157867	0.257267	1.16089	0.0702444	0.115333	0.816667	1.19	-0.641444	-0.114578	-0.753333	0.732889
0.833667	-0.0299311	0.313111	-0.110071	0.461489	1.25411	0.121333	0.110389	0.851444	1.21222	-0.684333	-0.0853556	-0.732333	0.791889
0.867778	0.0464022	0.352778	-0.0828156	0.663711	1.34022	0.196633	0.102167	0.868333	1.23333	-0.731111	-0.0453556	-0.709	0.826111
0.900889	0.12018	0.388778	-0.0650289	0.857267	1.42333	0.272189	0.0925	0.879	1.25556	-0.777333	-0.00391111	-0.687556	0.856333
0.931667	0.196069	0.421444	-0.0507178	1.038	1.50222	0.328856	0.0913889	0.893444	1.28333	-0.818	0.0314222	-0.669667	0.884333
0.966444	0.270958	0.455111	-0.0343044	1.20144	1.56556	0.364522	0.0890556	0.914667	1.31222	-0.852333	0.0513889	-0.643778	0.903333
0.994556	0.351069	0.487222	-0.0116156	1.35156	1.61111	0.381333	0.0834778	0.937111	1.33889	-0.878111	0.0568333	-0.602778	0.911889
1.01611	0.430889	0.510444	0.0110511	1.48333	1.64333	0.385444	0.0753333	0.958333	1.36444	-0.890444	0.0366111	-0.548222	0.909778
1.03556	0.511444	0.525111	0.0236067	1.60444	1.66556	0.376222	0.0670667	0.984	1.39111	-0.894222	0.000411111	-0.480133	0.901
1.04633	0.593	0.536333	0.0339289	1.72111	1.67222	0.361	0.0630911	1.01878	1.41222	-0.884667	-0.0454778	-0.417467	0.901333
1.04744	0.662667	0.547222	0.0544667	1.82889	1.65889	0.347333	0.0566911	1.058	1.42222	-0.856	-0.0992556	-0.367133	0.923444
1.04689	0.725333	0.551444	0.0848778	1.94	1.63	0.338111	0.04888	1.09767	1.42	-0.803	-0.156811	-0.325911	0.956667
1.04244	0.785111	0.556333	0.121091	2.04444	1.58667	0.343778	0.0450689	1.12822	1.40333	-0.733667	-0.218589	-0.295244	0.978556
1.038	0.846222	0.555222	0.173669	2.13667	1.52667	0.362222	0.0415133	1.14778	1.37444	-0.651667	-0.282367	-0.266467	0.989111
1.02111	0.904444	0.544556	0.234478	2.23	1.46111	0.391111	0.0456244	1.15222	1.33556	-0.565111	-0.335556	-0.237133	1.00933
0.998111	0.952444	0.534111	0.291233	2.30889	1.39	0.415	0.0589578	1.14333	1.28622	-0.478333	-0.374111	-0.213467	1.02822
0.967444	0.997444	0.529778	0.339344	2.36667	1.31222	0.422444	0.0817244	1.12756	1.22211	-0.390889	-0.394333	-0.1997	1.038
0.924444	1.02311	0.523444	0.385667	2.41778	1.22678	0.421222	0.110136	1.10056	1.13356	-0.308444	-0.404667	-0.190272	1.04133
0.883778	1.03022	0.515889	0.422889	2.46333	1.13322	0.414889	0.139367	1.05978	1.02533	-0.238778	-0.410444	-0.171061	1.02378
0.850222	1.02133	0.508222	0.437444	2.49	1.03622	0.404778	0.160933	1.01322	0.913667	-0.189667	-0.406444	-0.143294	0.978333
0.815889	0.991556	0.503778	0.429222	2.47556	0.939889	0.386333	0.1713	0.961222	0.807111	-0.167	-0.390333	-0.105628	0.912
0.775	0.953111	0.495222	0.405	2.43	0.842556	0.366667	0.169189	0.905111	0.710778	-0.161556	-0.362556	-0.0441833	0.855556
0.725111	0.908556	0.48	0.361889	2.37889	0.746444	0.353222	0.166856	0.849222	0.625444	-0.168	-0.327222	0.0340389	0.807
0.678778	0.857444	0.466556	0.312556	2.32222	0.645444	0.343667	0.1693	0.792333	0.551222	-0.168444	-0.287333	0.112261	0.742333
0.629778	0.805667	0.454889	0.2636	2.25778	0.540111	0.337444	0.173633	0.734667	0.495111	-0.159189	-0.247444	0.185372	0.677889
0.583111	0.744778	0.449222	0.2177	2.17889	0.436478	0.345	0.180411	0.671333	0.461889	-0.152322	-0.208667	0.252717	0.620556
0.536444	0.679111	0.448667	0.172789	2.07778	0.335489	0.357	0.178522	0.609556	0.455222	-0.145944	-0.167228	0.305422	0.560667
0.476778	0.607111	0.447333	0.133178	1.97889	0.242478	0.363222	0.161856	0.554778	0.47	-0.141133	-0.123383	0.340878	0.501
0.404711	0.535222	0.446889	0.105133	1.88667	0.155256	0.361333	0.140811	0.5	0.494	-0.130856	-0.0792167	0.369333	0.445889
0.327847	0.472111	0.443	0.0889778	1.79111	0.0720333	0.358444	0.123078	0.441556	0.522111	-0.110367	-0.0354389	0.397444	0.396111
0.249569	0.4095	0.436222	0.0754056	1.67889	-0.0117444	0.348889	0.106378	0.382667	0.543333	-0.0810467	-0.00055	0.419222	0.337156
0.174569	0.34112	0.428667	0.0629056	1.55522	-0.0970778	0.335333	0.0874222	0.320789	0.554333	-0.0459244	0.0282278	0.425667	0.2639
0.104458	0.275209	0.419111	0.0514669	1.42022	-0.1803	0.319444	0.0651889	0.250056	0.555333	-0.0150356	0.0521167	0.421778	0.194789
0.04568	0.209997	0.397667	0.0442891	1.273	-0.258967	0.309667	0.0416778	0.178944	0.540556	0.0167089	0.0702167	0.409556	0.1373
-0.00420889	0.148163	0.367444	0.0477447	1.11656	-0.336333	0.301444	0.0142444	0.115167	0.503889	0.0643978	0.0801889	0.390667	0.0873222
-0.0455422	0.0933744	0.337556	0.0549891	0.959889	-0.411122	0.291111	-0.0115222	0.0591667	0.449333	0.124687	0.07455	0.377556	0.0532889
-0.08132	0.0454856	0.306111	0.0564891	0.787844	-0.482333	0.278444	-0.0313	0.00494444	0.385133	0.198653	0.0636611	0.381889	0.0252444
-0.108476	0.00315222	0.260233	0.0373113	0.613689	-0.553111	0.262	-0.0427667	-0.0473889	0.307944	0.27382	0.0491167	0.387667	0.00428889
-0.130722	-0.0355144	0.205156	-0.000866444	0.4518	-0.624778	0.242	-0.0533667	-0.0919444	0.218611	0.346442	0.0170056	0.385667	-0.00806
-0.144556	-0.0672367	0.152278	-0.0546276	0.294022	-0.690889	0.216111	-0.0526889	-0.1275	0.129278	0.408678	-0.0191056	0.380556	-0.0139267
-0.149444	-0.0863011	0.101611	-0.121572	0.128467	-0.746444	0.191556	-0.0444589	-0.156178	0.0389444	0.455889	-0.0534389	0.376222	-0.0164489
-0.147156	-0.09839	0.0509444	-0.196689	-0.0469778	-0.793222	0.176222	-0.0465922	-0.176	-0.0485	0.485778	-0.0856611	0.371222	-0.0160044
-0.143156	-0.100144	0.0162556	-0.275222	-0.219311	-0.829889	0.167	-0.05797	-0.186333	-0.127722	0.496222	-0.10765	0.372	-0.0277378
-0.138789	-0.0981556	-0.00266667	-0.358111	-0.376311	-0.853333	0.161111	-0.0671478	-0.195333	-0.197389	0.484778	-0.119733	0.374444	-0.0425378
-0.132956	-0.101544	-0.00177778	-0.443222	-0.510867	-0.865333	0.158889	-0.0699033	-0.205333	-0.258722	0.456889	-0.126978	0.369556	-0.0500933
-0.121589	-0.1111	0.005	-0.515	-0.623044	-0.871667	0.160556	-0.0738256	-0.221889	-0.315633	0.419	-0.1376	0.353333	-0.0499711
-0.0984889	-0.118211	0.0146556	-0.562556	-0.735556	-0.874111	0.156333	-0.0731033	-0.245667	-0.359	0.376111	-0.145667	0.338889	-0.0551933
-0.0747956	-0.119433	0.0246333	-0.592	-0.850333	-0.869333	0.144856	-0.0630256	-0.273	-0.393333	0.328778	-0.145333	0.334667	-0.05531
-0.0671289	-0.1161	0.0377	-0.61	-0.949222	-0.866889	0.125722	-0.0558922	-0.305556	-0.426778	0.284889	-0.141	0.330778	-0.0464322
-0.0755733	-0.112767	0.0522667	-0.614667	-1.02778	-0.870111	0.0890556	-0.0594667	-0.341556	-0.449556	0.246667	-0.134444	0.326889	-0.0368878
-0.0980844	-0.0994111	0.0708111	-0.616778	-1.10178	-0.869556	0.0385	-0.0606	-0.382556	-0.464222	0.218667	-0.128667	0.325889	-0.0314211
-0.127307	-0.0862444	0.0817	-0.615111	-1.17333	-0.863111	-0.0137222	-0.04841	-0.432778	-0.470778	0.199778	-0.124333	0.327889	-0.0335322
-0.158118	-0.0732889	0.0841778	-0.601333	-1.24322	-0.852111	-0.0612778	-0.0309878	-0.486222	-0.462444	0.186333	-0.120344	0.331667	-0.0601989
-0.187396	-0.0507778	0.0717111	-0.573556	-1.31422	-0.833	-0.101611	-0.01421	-0.544444	-0.432333	0.172556	-0.112222	0.336667	-0.111721
-0.215651	-0.0215556	0.0549889	-0.544667	-1.38667	-0.802444	-0.131411	0.00993444	-0.602333	-0.386022	0.151489	-0.105833	0.334222	-0.172577
-0.251196	0.00854444	0.0453222	-0.515333	-1.45	-0.764111	-0.14	0.0340567	-0.654222	-0.331944	0.128431	-0.108167	0.324	-0.225177
-0.278444	0.0381222	0.0524556	-0.478667	-1.49778	-0.720333	-0.127633	0.0606456	-0.701222	-0.2669	0.10792	-0.1155	0.298911	-0.277933
-0.28	0.0600333	0.0587556	-0.433778	-1.53	-0.665556	-0.0976111	0.0820122	-0.745889	-0.192567	0.0924089	-0.125278	0.268867	-0.341211
-0.255918	0.0760733	0.0577778	-0.386778	-1.56222	-0.605778	-0.0538333	0.100646	-0.785667	-0.123678	0.07862	-0.137722	0.238689	-0.3942
-0.21224	0.0823178	0.0471889	-0.329	-1.57889	-0.541889	-0.00172222	0.131257	-0.807444	-0.0599333	0.0677089	-0.156278	0.203344	-0.432333
-0.158907	0.0848956	0.0386	-0.271222	-1.58111	-0.482222	0.0490556	0.151289	-0.815556	-0.00702222	0.0589867	-0.183833	0.160289	-0.467333
-0.114118	0.0942289	0.0323096	-0.230556	-1.58667	-0.429889	0.0825778	0.151633	-0.815	0.027	0.05632	-0.214378	0.1198	-0.48
-0.0818289	0.113451	0.0183873	-0.205333	-1.60333	-0.387333	0.102267	0.140943	-0.803222	0.0401556	0.0649867	-0.239944	0.0885889	-0.461111
-0.05534	0.142673	0.00478733	-0.185333	-1.62	-0.354	0.103789	0.120877	-0.776	0.0356667	0.0904978	-0.255778	0.0782556	-0.424222
-0.0340844	0.184907	0.000178444	-0.162067	-1.62889	-0.322667	0.0744889	0.0910989	-0.734667	0.0211444	0.121444	-0.247189	0.0884778	-0.377567
-0.0174511	0.230551	-0.00661044	-0.132833	-1.62556	-0.290778	0.0282667	0.0535433	-0.683556	0.00358889	0.149067	-0.220344	0.115456	-0.329933
-0.00327111	0.276862	-0.00938822	-0.0940556	-1.61111	-0.257167	-0.0265111	0.0227656	-0.631444	-0.0134778	0.175578	-0.185956	0.148722	-0.269267
0.00163556	0.317489	0.00591178	-0.0546111	-1.57778	-0.217678	-0.0818444	-0.00367889	-0.574778	-0.0226	0.198033	-0.1525	0.174344	-0.217611
0.000391111	0.353667	0.039734	-0.0250667	-1.53556	-0.178873	-0.137178	-0.04179	-0.516778	-0.0268889	0.210278	-0.111989	0.188467	-0.175
-0.000386667	0.388111	0.0813451	-0.000644444	-1.49111	-0.135362	-0.188733	-0.0762344	-0.452889	-0.025	0.214667	-0.0741	0.201522	-0.1314
0.00826889	0.420444	0.122191	0.0217889	-1.41433	-0.0866956	-0.223367	-0.0949456	-0.385111	-0.0116556	0.215111	-0.0508778	0.214122	-0.0894
0.0227578	0.450444	0.168358	0.0421444	-1.30278	-0.0363622	-0.246389	-0.0993556	-0.323556	0.00896667	0.213222	-0.0502111	0.229333	-0.0620667
0.0391356	0.479667	0.222458	0.0561333	-1.18056	0.0183044	-0.254111	-0.0826222	-0.275111	0.0383667	0.206	-0.0621	0.241222	-0.0495
0.0577689	0.489222	0.267511	0.0707111	-1.06633	0.0785267	-0.238278	-0.0517333	-0.240111	0.0752556	0.199667	-0.0964667	0.246222	-0.0558222
0.0759244	0.487	0.307489	0.0805889	-0.967778	0.139971	-0.223389	-0.0112889	-0.213444	0.120433	0.200333	-0.137756	0.241667	-0.0774556
0.0949667	0.495	0.348667	0.0880333	-0.87	0.198804	-0.211722	0.0424889	-0.181	0.167722	0.196778	-0.171144	0.228778	-0.112789
0.109756	0.511222	0.383667	0.101256	-0.768889	0.251316	-0.201389	0.103822	-0.150478	0.218178	0.194333	-0.195933	0.212222	-0.151333
0.119211	0.526111	0.410222	0.124711	-0.665556	0.299067	-0.1935	0.159378	-0.12261	0.275056	0.2	-0.217	0.202444	-0.190389
0.123544	0.533222	0.428222	0.151733	-0.569111	0.342556	-0.181278	0.215822	-0.0956322	0.339033	0.216333	-0.223767	0.192544	-0.2091
0.1311	0.537222	0.438222	0.1783	-0.491778	0.379889	-0.1755	0.270933	-0.0675211	0.405	0.229889	-0.218611	0.176867	-0.2151
0.1421	0.531889	0.441778	0.202833	-0.422222	0.413222	-0.176278	0.321778	-0.0312989	0.464667	0.235444	-0.205167	0.157811	-0.222556
0.156789	0.518778	0.433444	0.225067	-0.362	0.432556	-0.173622	0.353111	0.0101456	0.513667	0.231333	-0.200167	0.133444	-0.221156
0.1829	0.514111	0.426111	0.234	-0.298222	0.440333	-0.1598	0.374111	0.05959	0.549889	0.218889	-0.200833	0.1087	-0.206072
0.211556	0.519667	0.418444	0.231478	-0.228522	0.444111	-0.139	0.387889	0.118034	0.574667	0.203333	-0.215056	0.0828333	-0.17075
0.223667	0.526222	0.407	0.222033	-0.164867	0.45	-0.116567	0.382444	0.17659	0.586111	0.194333	-0.245167	0.0535111	-0.129339
0.229556	0.540889	0.394778	0.202378	-0.116078	0.460556	-0.0932222	0.367556	0.233512	0.583556	0.193667	-0.283944	0.0295333	-0.0697833
0.233556	0.562444	0.384	0.172956	-0.0809333	0.473333	-0.0678889	0.360556	0.2862	0.567111	0.201222	-0.3205	0.0157	-0.0187722
0.238667	0.581667	0.38	0.136739	-0.0452889	0.485444	-0.0410778	0.351556	0.329	0.534889	0.209111	-0.355956	0.00382222	0.0151611
0.237667	0.594444	0.383778	0.0935722	0.0111556	0.494222	-0.00774444	0.337222	0.364778	0.492	0.219	-0.391778	-0.0141667	0.0312578
0.2237	0.608889	0.390444	0.0472389	0.0836	0.495444	0.0270333	0.316222	0.394778	0.447111	0.232667	-0.426889	-0.048	0.0356467
0.203189	0.617	0.408444	-0.00209444	0.168711	0.499889	0.0448444	0.308889	0.420444	0.411333	0.250222	-0.451111	-0.0919667	0.0387244
0.173278	0.616	0.431778	-0.0423167	0.248044	0.507333	0.0445111	0.315667	0.438	0.386	0.270333	-0.467333	-0.143222	0.0310744
0.143133	0.612556	0.464333	-0.0744611	0.313456	0.514889	0.0386856	0.330444	0.443333	0.362889	0.281889	-0.477556	-0.196578	0.00764111
0.126356	0.606778	0.499556	-0.107461	0.366244	0.515222	0.0310856	0.345	0.441667	0.348	0.282333	-0.477778	-0.236811	-0.0151033
0.117244	0.596667	0.530778	-0.138806	0.406567	0.512222	0.0219633	0.351778	0.434889	0.343444	0.273556	-0.469889	-0.2655	-0.0353367
0.109244	0.586333	0.554333	-0.165272	0.443533	0.509778	0.0101856	0.356111	0.415444	0.345556	0.252922	-0.463667	-0.289556	-0.0400367
0.104689	0.579	0.569333	-0.1925	0.487111	0.508	-0.0106256	0.360222	0.387889	0.357778	0.223122	-0.461	-0.302111	-0.0443144
0.108133	0.561222	0.575222	-0.213333	0.528667	0.506	-0.0447367	0.355333	0.358556	0.374	0.189822	-0.452556	-0.302444	-0.0452522
0.122211	0.537222	0.574	-0.222111	0.564556	0.502	-0.0858478	0.343333	0.324556	0.390667	0.156878	-0.432556	-0.285556	-0.0363522
0.136944	0.523778	0.559889	-0.215889	0.594333	0.492444	-0.117759	0.322222	0.289778	0.402778	0.127644	-0.403111	-0.253067	-0.02273
0.147633	0.524111	0.537222	-0.206444	0.620444	0.475556	-0.13367	0.290556	0.254556	0.406889	0.104044	-0.370222	-0.217322	-0.0141033
0.153556	0.529444	0.502222	-0.200778	0.649556	0.456	-0.134583	0.238978	0.219478	0.410222	0.0875444	-0.337111	-0.184767	-0.00748111
0.151222	0.534333	0.463667	-0.191333	0.68	0.439556	-0.125672	0.179222	0.182356	0.417111	0.0758444	-0.309333	-0.162767	-0.00275889
0.138333	0.530667	0.425889	-0.184556	0.723889	0.426333	-0.114886	0.123778	0.147478	0.426	0.0648444	-0.283	-0.150989	-0.00331444
0.118433	0.515778	0.393889	-0.183	0.781111	0.414667	-0.103819	0.0812222	0.120267	0.425444	0.0565	-0.256444	-0.151433	-0.00412556
0.0911556	0.498556	0.366111	-0.172778	0.827111	0.400333	-0.101708	0.0541889	0.103156	0.414	0.0489044	-0.227222	-0.166433	0.00120778
0.0673333	0.483667	0.342	-0.157333	0.840333	0.379778	-0.0970411	0.0450778	0.0913444	0.398556	0.0459822	-0.189098	-0.185767	0.00867111
0.0531222	0.466	0.329222	-0.138611	0.829889	0.358667	-0.0833744	0.0421556	0.0924556	0.382111	0.0497378	-0.159353	-0.215544	0.00561778
0.0474556	0.440778	0.323333	-0.122833	0.815667	0.345222	-0.0730411	0.0355222	0.105789	0.365778	0.0589711	-0.142409	-0.260144	-0.0164156
0.0366375	0.4335	0.32	-0.123188	0.8125	0.34625	-0.0705088	0.0235875	0.105388	0.366625	0.0556425	-0.13071	-0.282	-0.01891
0.0386375	0.39875	0.324875	-0.107188	0.809125	0.338125	-0.0855775	0.0279	0.1241	0.3505	0.063205	-0.111022	-0.323625	-0.0208975
0.034775	0.36825	0.33075	-0.097125	0.804	0.328625	-0.104165	0.0489625	0.137112	0.330375	0.06753	-0.085185	-0.34975	-0.0098325
0.02835	0.35025	0.334375	-0.093375	0.792875	0.3245	-0.12255	0.0800875	0.139563	0.308125	0.06853	-0.061045	-0.36575	0.002755
0.02305	0.3475	0.33675	-0.089625	0.7855	0.32425	-0.13325	0.094175	0.140675	0.299	0.067185	-0.05517	-0.3735	0.007055
L_C24_S_K21
0.0117867	0.125067	0.362111	-0.196778	0.00257778	0.0262444	-0.197411	-0.207778	0.162556	0.103044	-0.07756	-0.233667	-0.00772444	0.0770922
0.00594222	0.124511	0.372	-0.192144	0.00291111	0.0324	-0.197856	-0.1952	0.159222	0.0952	-0.0773478	-0.235556	-0.00164667	0.0792811
-0.00506889	0.127733	0.395333	-0.178711	0.0006	0.0388556	-0.192967	-0.165733	0.154889	0.0681333	-0.07467	-0.245556	0.0130867	0.0844367
-0.0196244	0.139844	0.421444	-0.164078	-0.0005	0.0478556	-0.181444	-0.139044	0.157444	0.0203556	-0.0798367	-0.261556	0.0257822	0.0828811
-0.0319133	0.162333	0.458222	-0.147144	-0.000155556	0.0574111	-0.169989	-0.116689	0.160667	-0.0362	-0.0900589	-0.284889	0.0365267	0.0958256
-0.0508778	0.1874	0.492222	-0.125989	0.00741111	0.0591889	-0.162167	-0.0927811	0.162444	-0.0858667	-0.102281	-0.304111	0.0423933	0.107822
-0.0701667	0.201222	0.519778	-0.102056	0.00827778	0.0741889	-0.138178	-0.0663922	0.162889	-0.136978	-0.141059	-0.330222	0.0552489	0.104121
-0.0906111	0.202111	0.543556	-0.07965	0.00542222	0.0965	-0.106667	-0.0327922	0.159111	-0.180756	-0.199114	-0.355	0.0656222	0.0736767
-0.104967	0.202222	0.561778	-0.0570389	-0.00902222	0.116856	-0.0657778	0.00743	0.152889	-0.202378	-0.260637	-0.372556	0.0746667	0.0568433
-0.115356	0.204111	0.573333	-0.03015	-0.0371333	0.133844	-0.0153333	0.0387633	0.145556	-0.198833	-0.327723	-0.387556	0.0820778	0.0468356
-0.118656	0.213222	0.569667	0.00355	-0.0669111	0.147678	0.0303333	0.04753	0.137889	-0.180697	-0.392022	-0.402	0.0860111	0.0373356
-0.116967	0.222111	0.551889	0.0393389	-0.0749667	0.157244	0.0585111	0.0396967	0.1274	-0.157352	-0.444333	-0.409111	0.0840222	0.0335356
-0.113233	0.220889	0.536	0.0799278	-0.0831556	0.162889	0.0724333	0.0419222	0.115067	-0.125808	-0.484333	-0.417444	0.0745444	0.0332022
-0.105989	0.206333	0.510222	0.116439	-0.0929333	0.166	0.0749222	0.0463111	0.105978	-0.0917078	-0.509444	-0.431222	0.0657222	0.02148
-0.0994333	0.177778	0.485111	0.139617	-0.103944	0.164222	0.0675667	0.0342922	0.101267	-0.0580189	-0.515778	-0.448444	0.0549444	0.0146356
-0.0952111	0.144222	0.464333	0.144761	-0.109244	0.1535	0.0558333	0.00445889	0.0975111	-0.0283856	-0.491222	-0.464111	0.0318	0.00625889
-0.0972111	0.104778	0.443778	0.149756	-0.117122	0.135933	0.0427333	-0.0361411	0.0922222	-0.00373	-0.443333	-0.482444	0.00512222	0.0120144
-0.104633	0.0638889	0.430222	0.151933	-0.123633	0.120733	0.0262444	-0.0814744	0.0775344	0.0158589	-0.392778	-0.511556	-0.0178778	0.0138922
-0.116533	0.0205556	0.421889	0.145167	-0.126633	0.114956	0.00905556	-0.125808	0.0565456	0.0272144	-0.341778	-0.541111	-0.0379	0.0175
-0.133789	-0.0291111	0.414111	0.132678	-0.134189	0.107511	-0.00777778	-0.156152	0.0391233	0.0302444	-0.291111	-0.556444	-0.0585222	0.0125889
-0.153022	-0.0736667	0.406	0.119344	-0.147556	0.102511	-0.0288444	-0.17123	0.0231678	0.0314444	-0.242344	-0.566	-0.0770889	0.00781111
-0.169978	-0.109122	0.396444	0.102456	-0.144478	0.0973333	-0.0561778	-0.189367	-0.00561	0.0271289	-0.190613	-0.564444	-0.0820222	-2.22222e-05
-0.183	-0.130889	0.392111	0.0884556	-0.138122	0.0887111	-0.0846778	-0.201122	-0.0388544	0.0172956	-0.132191	-0.549444	-0.0756889	-0.00943333
-0.190444	-0.1434	0.390111	0.0900111	-0.134011	0.083	-0.1154	-0.194111	-0.0674767	-0.00206	-0.0711908	-0.521333	-0.0748667	-0.0270333
-0.197667	-0.151622	0.390444	0.1076	-0.144011	0.0851889	-0.143878	-0.160878	-0.0883878	-0.0272489	-0.0159686	-0.496333	-0.0687333	-0.0367889
-0.206444	-0.157733	0.396222	0.130422	-0.159122	0.0901111	-0.159622	-0.109433	-0.104899	-0.05546	0.0273648	-0.469	-0.0622778	-0.0433222
-0.216333	-0.166622	0.407333	0.160744	-0.167567	0.0863111	-0.164789	-0.0506556	-0.115156	-0.0838267	0.062587	-0.441778	-0.0532778	-0.0507667
-0.220889	-0.168289	0.420778	0.1924	-0.164456	0.0777111	-0.161022	0.00201111	-0.121733	-0.10446	0.0936981	-0.422667	-0.0382556	-0.0728444
-0.215444	-0.156544	0.436444	0.218	-0.14078	0.0712444	-0.133078	0.0414556	-0.126211	-0.117338	0.121143	-0.416	-0.0153556	-0.0997667
-0.202111	-0.145256	0.450667	0.239333	-0.109113	0.0729111	-0.0787444	0.0707222	-0.122511	-0.126882	0.144376	-0.405778	0.00973333	-0.135744
-0.183833	-0.134738	0.464111	0.264556	-0.0981356	0.0842	-0.00641111	0.0924778	-0.0998756	-0.133011	0.159422	-0.389222	0.0241444	-0.157578
-0.159167	-0.120582	0.478	0.295333	-0.10338	0.1106	0.0792556	0.108744	-0.0687533	-0.137278	0.161333	-0.368222	0.0298556	-0.160844
-0.1225	-0.104171	0.486111	0.323111	-0.107047	0.139533	0.176589	0.125511	-0.0477867	-0.139833	0.148733	-0.352	0.0449222	-0.132289
-0.0782778	-0.0894156	0.484667	0.354778	-0.0965133	0.166622	0.270922	0.1282	-0.0363289	-0.136056	0.125633	-0.324333	0.0601556	-0.0720667
-0.0342778	-0.0733044	0.471	0.381444	-0.0734467	0.185933	0.338256	0.112094	-0.0271733	-0.1285	0.0986911	-0.290467	0.0756889	-0.00495556
0.00353333	-0.0561933	0.453444	0.399556	-0.0519578	0.201489	0.3898	0.0794944	-0.02214	-0.116167	0.0741356	-0.252756	0.0860367	0.0494889
0.0336111	-0.0455267	0.436556	0.405	-0.0335467	0.216089	0.432	0.0429056	-0.0168733	-0.1018	0.0501578	-0.219644	0.08137	0.112267
0.0523656	-0.0506044	0.417889	0.403444	-0.0162222	0.227333	0.455111	0.00857222	-0.0135289	-0.0844778	0.0296689	-0.190422	0.0635256	0.186378
0.06131	-0.0666711	0.409	0.400111	-0.00222222	0.227333	0.457778	-0.0269167	-0.0102289	-0.0620333	0.0102244	-0.171089	0.0371922	0.258378
0.0630989	-0.0881778	0.407111	0.390444	0.0192778	0.217667	0.443556	-0.0576722	-0.00510889	-0.0390222	-0.00483978	-0.1672	0.00352556	0.308156
0.0459878	-0.119011	0.409556	0.382333	0.0472778	0.191344	0.407111	-0.0892611	0.00254667	-0.0135778	-0.0203953	-0.168867	-0.0491411	0.344333
0.00743222	-0.147467	0.420222	0.371667	0.0743889	0.154678	0.344929	-0.136706	0.0171356	0.0111889	-0.0385731	-0.168422	-0.105697	0.352333
-0.0385678	-0.164	0.441556	0.344556	0.106633	0.110122	0.271596	-0.186072	0.0305667	0.0327556	-0.0550287	-0.174644	-0.14403	0.341333
-0.0874567	-0.175111	0.464667	0.314	0.1409	0.0640111	0.209818	-0.236744	0.0435444	0.0559778	-0.0709753	-0.189178	-0.161574	0.323
-0.132934	-0.192778	0.486667	0.289	0.177967	0.0190111	0.161562	-0.287922	0.0588556	0.0734444	-0.0878642	-0.211444	-0.164244	0.325222
-0.163012	-0.226556	0.505667	0.282889	0.222444	-0.0255444	0.116762	-0.325111	0.0762667	0.0822889	-0.10422	-0.237333	-0.154667	0.317222
-0.177322	-0.271444	0.523667	0.290222	0.254889	-0.0681	0.0672089	-0.337444	0.0950444	0.0860889	-0.119509	-0.278778	-0.1364	0.298667
-0.185711	-0.315889	0.527667	0.298222	0.263889	-0.0983222	0.0102089	-0.326444	0.109711	0.0838667	-0.127353	-0.333111	-0.109067	0.283
-0.193444	-0.347444	0.517889	0.315556	0.268667	-0.1149	-0.0561244	-0.312111	0.1158	0.0797556	-0.125678	-0.391333	-0.0694	0.278444
-0.195667	-0.370667	0.505667	0.334667	0.284	-0.118378	-0.126902	-0.299667	0.114578	0.0706778	-0.111678	-0.452889	-0.0256778	0.280778
-0.184144	-0.392111	0.494444	0.354222	0.299222	-0.110811	-0.190609	-0.274589	0.110244	0.0531556	-0.0775667	-0.514667	0.00593333	0.271333
-0.166589	-0.406333	0.476111	0.371222	0.295	-0.0951333	-0.240387	-0.241944	0.106656	0.0289222	-0.0302333	-0.569556	0.0197111	0.240209
-0.146367	-0.412667	0.458333	0.374	0.2617	-0.0689444	-0.292831	-0.195789	0.0990667	-0.00952222	0.0341	-0.612667	0.0213889	0.199798
-0.127033	-0.409444	0.435667	0.362667	0.213144	-0.0350444	-0.36302	-0.139606	0.0931333	-0.0584333	0.110878	-0.638556	0.00882222	0.141576
-0.122922	-0.397778	0.406667	0.333522	0.151922	-0.00283333	-0.447331	-0.0940056	0.0960222	-0.116756	0.187544	-0.632333	-0.0178889	0.0744644
-0.128922	-0.383333	0.383333	0.279522	0.0940556	0.0274444	-0.531444	-0.0655278	0.102911	-0.186722	0.2561	-0.587778	-0.0526556	0.00713111
-0.138144	-0.368	0.367667	0.210633	0.0498444	0.0445	-0.607667	-0.0480056	0.111133	-0.264722	0.3085	-0.503722	-0.0979889	-0.0697578
-0.149256	-0.372222	0.352444	0.129522	0.0102889	0.0464	-0.672111	-0.03125	0.120067	-0.342611	0.341333	-0.386611	-0.154433	-0.144758
-0.154144	-0.384111	0.336889	0.0419667	-0.0292667	0.0342556	-0.721778	-0.0104278	0.130622	-0.419867	0.357889	-0.250722	-0.212267	-0.222424
-0.163111	-0.396222	0.313556	-0.0398111	-0.0798222	0.00757778	-0.762111	0.0132722	0.144733	-0.485222	0.354667	-0.109944	-0.270544	-0.278091
-0.176333	-0.414333	0.288444	-0.101033	-0.136933	-0.0288778	-0.805333	0.0461833	0.167544	-0.534889	0.331667	0.0258333	-0.322211	-0.302856
-0.192444	-0.437	0.255967	-0.128312	-0.193856	-0.0784	-0.843	0.0786944	0.205022	-0.568778	0.289322	0.157167	-0.378	-0.304378
-0.209333	-0.463	0.2229	-0.126645	-0.2723	-0.131411	-0.872222	0.100289	0.245444	-0.589444	0.235687	0.275833	-0.436556	-0.28956
-0.230889	-0.487222	0.192944	-0.099612	-0.384411	-0.178289	-0.898444	0.104867	0.269444	-0.599	0.18222	0.366722	-0.488889	-0.261904
-0.258778	-0.500889	0.160711	-0.0487231	-0.539211	-0.226678	-0.924111	0.0968111	0.281556	-0.595333	0.130931	0.431278	-0.533556	-0.224893
-0.292111	-0.507111	0.128633	0.0148324	-0.713222	-0.2744	-0.947333	0.0682889	0.288	-0.585222	0.07922	0.450111	-0.568222	-0.173081
-0.332667	-0.497111	0.0984444	0.0810547	-0.888	-0.324278	-0.961333	0.0295333	0.285222	-0.572333	0.0361867	0.414211	-0.591	-0.124981
-0.385	-0.465889	0.06932	0.144499	-1.05522	-0.370778	-0.969111	-0.0218444	0.275667	-0.542111	0.00389778	0.330878	-0.598444	-0.07517
-0.436444	-0.421556	0.05232	0.192277	-1.205	-0.403444	-0.972667	-0.0859556	0.255644	-0.504556	-0.0262133	0.212767	-0.601667	-0.0333478
-0.480556	-0.3639	0.0392644	0.220077	-1.32822	-0.418556	-0.974333	-0.162733	0.220844	-0.470778	-0.0554356	0.0694333	-0.611667	-0.00581444
-0.512667	-0.289233	0.03522	0.2155	-1.41167	-0.415889	-0.979444	-0.246622	0.175922	-0.438333	-0.0800911	-0.0920111	-0.619444	0.00854111
-0.538333	-0.196567	0.0371978	0.184722	-1.43	-0.398556	-0.987778	-0.323733	0.131417	-0.407556	-0.0986778	-0.264122	-0.612667	0.02639
-0.556	-0.0903444	0.0404311	0.138611	-1.38267	-0.383333	-0.995556	-0.366467	0.0964944	-0.371778	-0.109878	-0.438233	-0.592889	0.0570678
-0.567778	0.0245444	0.0480644	0.0990789	-1.27378	-0.365778	-0.994	-0.378333	0.0678722	-0.326867	-0.129144	-0.608678	-0.571111	0.0899456
-0.560444	0.147989	0.0513533	0.0770789	-1.11489	-0.344667	-0.966556	-0.367	0.0462611	-0.270311	-0.152211	-0.769344	-0.546	0.1258
-0.529222	0.279322	0.0524033	0.0633011	-0.9314	-0.308	-0.906333	-0.343122	0.0385722	-0.203978	-0.180511	-0.900778	-0.512778	0.168256
-0.488778	0.403878	0.0499611	0.0496344	-0.739733	-0.266222	-0.812778	-0.314233	0.0347611	-0.131089	-0.209222	-0.997556	-0.467111	0.222111
-0.445667	0.515767	0.0488278	0.0418456	-0.539622	-0.228556	-0.690889	-0.275789	0.0318389	-0.0478667	-0.224222	-1.06333	-0.404644	0.302178
-0.395778	0.608667	0.0547722	0.0453789	-0.328178	-0.204889	-0.541333	-0.231011	0.03332	0.0369111	-0.227111	-1.09856	-0.328744	0.391644
-0.344322	0.686333	0.05445	0.0596678	-0.1174	-0.197222	-0.358333	-0.179589	0.0288978	0.123133	-0.221556	-1.10644	-0.248744	0.477111
-0.294856	0.755333	0.0435489	0.0713709	0.0768222	-0.209111	-0.140667	-0.125867	0.0142922	0.214022	-0.211211	-1.08256	-0.164633	0.551778
-0.249078	0.815889	0.0346522	0.081382	0.258489	-0.235444	0.113778	-0.077	-0.00756333	0.299689	-0.195011	-1.02767	-0.0781889	0.629111
-0.201189	0.861	0.02983	0.0848253	0.4496	-0.268778	0.392667	-0.0431111	-0.0347189	0.368667	-0.161644	-0.957	0.00992222	0.725444
-0.153	0.879333	0.0373967	0.0771809	0.638489	-0.304444	0.661889	-0.0161111	-0.06833	0.422111	-0.113756	-0.867556	0.0914778	0.835
-0.113589	0.871667	0.0543133	0.063992	0.826111	-0.346	0.892778	0.000688889	-0.109863	0.461667	-0.0568667	-0.769667	0.162367	0.950778
-0.0664778	0.837222	0.0739911	0.051192	1.00444	-0.383889	1.08356	0.0160689	-0.14883	0.490444	-0.00297778	-0.686667	0.211367	1.06322
-0.00914444	0.785778	0.08968	0.0459142	1.18211	-0.409222	1.24889	0.0262689	-0.179997	0.511889	0.0393556	-0.631111	0.241456	1.16244
0.0484111	0.725	0.103458	0.0431809	1.35844	-0.411333	1.38444	0.03118	-0.204567	0.529778	0.0733556	-0.595	0.256556	1.255
0.109511	0.648556	0.115413	0.0362809	1.54211	-0.380493	1.49322	0.0327689	-0.221222	0.541889	0.0902333	-0.569222	0.2616	1.36344
0.181711	0.546533	0.124759	0.0307444	1.75567	-0.31616	1.57333	0.02988	-0.233	0.551222	0.0846667	-0.562889	0.246789	1.47844
0.266044	0.426533	0.130756	0.0278556	1.99111	-0.21816	1.62222	0.0130356	-0.245444	0.562889	0.0526889	-0.573778	0.212767	1.57556
0.3556	0.304422	0.130644	0.0200111	2.22	-0.0957156	1.64222	-0.00294222	-0.256111	0.576556	-0.00156667	-0.592667	0.167144	1.64889
0.436522	0.190422	0.126044	0.0106556	2.42222	0.03784	1.64111	-0.01596	-0.259444	0.586889	-0.0720111	-0.623889	0.120389	1.69222
0.520889	0.0780889	0.115678	0.00512222	2.59333	0.177729	1.62	-0.0172822	-0.253556	0.596222	-0.152567	-0.675	0.0773567	1.70222
0.605222	-0.0312444	0.101078	0.00151556	2.73667	0.314062	1.57667	-0.00940667	-0.246778	0.594667	-0.231789	-0.724111	0.0552456	1.69
0.682889	-0.126689	0.0851889	-0.0039	2.84556	0.444284	1.50122	0.01006	-0.238778	0.576556	-0.307122	-0.756	0.0563567	1.66222
0.747333	-0.210467	0.0682111	-0.00835556	2.91111	0.561507	1.40944	0.0347044	-0.224778	0.549556	-0.376011	-0.774889	0.0748011	1.61556
0.791444	-0.281911	0.0628778	0.00166667	2.92	0.657889	1.30767	0.0480267	-0.208211	0.517667	-0.429222	-0.791889	0.10309	1.54111
0.815778	-0.336444	0.0720778	0.0216111	2.86444	0.729889	1.19544	0.0471822	-0.186822	0.467556	-0.466778	-0.805889	0.142234	1.46556
0.825889	-0.366111	0.0870333	0.0320556	2.75556	0.783667	1.07789	0.0456489	-0.156622	0.397322	-0.490111	-0.811333	0.18359	1.37889
0.83	-0.371889	0.100344	0.0295111	2.59444	0.826111	0.953	0.0492592	-0.117144	0.317456	-0.507667	-0.810667	0.226657	1.27333
0.837222	-0.361667	0.112944	0.0145111	2.40778	0.869889	0.823667	0.0629437	-0.0700333	0.242222	-0.524333	-0.794444	0.26519	1.15211
0.844111	-0.336589	0.133089	-0.00865556	2.22556	0.914778	0.702111	0.0768103	-0.0228111	0.175589	-0.540667	-0.752	0.292778	1.03256
0.844	-0.286011	0.165133	-0.0300267	2.04778	0.966444	0.601222	0.0851103	0.0198556	0.121722	-0.553667	-0.686778	0.296333	0.904
0.834778	-0.2129	0.198911	-0.0457667	1.87778	1.02111	0.513556	0.0773881	0.0560778	0.0829556	-0.556667	-0.606889	0.272333	0.753433
0.824	-0.117233	0.235	-0.0625778	1.71	1.07978	0.428822	0.0649659	0.0821889	0.0566222	-0.548667	-0.508733	0.223778	0.592878
0.822222	-0.00256667	0.271222	-0.0814889	1.54367	1.13911	0.339222	0.0687437	0.106289	0.0372889	-0.527444	-0.384289	0.168667	0.419989
0.829667	0.130767	0.297778	-0.102044	1.34911	1.19911	0.254933	0.0896437	0.124233	0.0197622	-0.485367	-0.227289	0.112778	0.219656
0.840667	0.273989	0.314	-0.118611	1.11322	1.25033	0.172978	0.115377	0.135922	0.000773333	-0.422533	-0.0622889	0.0621111	0.0225444
0.841556	0.407211	0.328	-0.134578	0.856222	1.28667	0.0996556	0.124322	0.136822	-0.0209156	-0.337311	0.1006	0.00966667	-0.162789
0.826667	0.527211	0.338889	-0.153244	0.593667	1.30333	0.04823	0.111433	0.130733	-0.0572378	-0.228756	0.2696	-0.0417778	-0.324789
0.797444	0.6328	0.338667	-0.1738	0.302556	1.28678	0.0136411	0.0864889	0.120611	-0.115493	-0.1002	0.437044	-0.0878889	-0.477678
0.760333	0.699889	0.324	-0.198022	-0.00522222	1.23689	-0.0104256	0.0531556	0.1155	-0.199293	0.0365778	0.595711	-0.127	-0.601456
0.714556	0.718556	0.295622	-0.233133	-0.327444	1.157	-0.0139811	0.0158778	0.116611	-0.30186	0.168467	0.7466	-0.151333	-0.690444
0.658111	0.696889	0.249578	-0.276689	-0.653	1.04911	0.00441889	-0.0219222	0.1245	-0.409638	0.288689	0.883444	-0.162333	-0.755222
0.594333	0.6427	0.184133	-0.325222	-0.965556	0.925556	0.0427967	-0.0568111	0.133278	-0.518638	0.393356	0.991444	-0.167222	-0.802
0.529778	0.556156	0.115689	-0.370444	-1.24989	0.790667	0.0901967	-0.0891444	0.148167	-0.620444	0.481944	1.069	-0.17	-0.830444
0.468778	0.437489	0.0429111	-0.411333	-1.50622	0.651	0.142263	-0.124144	0.167278	-0.708778	0.557889	1.12878	-0.165344	-0.856222
0.412333	0.299044	-0.0439778	-0.444111	-1.72478	0.507033	0.194363	-0.1615	0.191344	-0.785778	0.623556	1.17678	-0.150867	-0.879778
0.356111	0.146711	-0.143089	-0.465778	-1.91556	0.368333	0.246344	-0.196389	0.208878	-0.844667	0.678	1.20667	-0.122822	-0.898778
0.301444	-0.0151778	-0.253978	-0.479556	-2.08667	0.250056	0.303044	-0.219556	0.222	-0.892111	0.722667	1.22667	-0.0881556	-0.903
0.240032	-0.166289	-0.369533	-0.482889	-2.24444	0.150167	0.361	-0.219222	0.226667	-0.918333	0.756667	1.23111	-0.0410444	-0.917444
0.179821	-0.295733	-0.4796	-0.476889	-2.38222	0.0547222	0.410667	-0.206889	0.218011	-0.927667	0.781556	1.21333	0.00762222	-0.938444
0.133532	-0.416511	-0.576111	-0.466222	-2.49444	-0.0368333	0.449111	-0.198333	0.200133	-0.920556	0.802222	1.17	0.0522889	-0.949556
0.09781	-0.530989	-0.658889	-0.452	-2.57556	-0.130167	0.471444	-0.199667	0.177789	-0.896889	0.821111	1.09544	0.0835556	-0.94
0.0615767	-0.632556	-0.737222	-0.438556	-2.63778	-0.228722	0.471333	-0.200333	0.152444	-0.859	0.839556	0.993667	0.105933	-0.924778
0.0231322	-0.719444	-0.805	-0.425667	-2.67111	-0.331389	0.453667	-0.185011	0.130844	-0.817778	0.851556	0.876444	0.117411	-0.898667
-0.00927889	-0.789778	-0.850667	-0.411556	-2.68444	-0.431756	0.417467	-0.142122	0.119733	-0.775778	0.858667	0.754556	0.114633	-0.852556
-0.0359567	-0.843778	-0.882444	-0.393889	-2.67333	-0.540833	0.354144	-0.0847889	0.115956	-0.733444	0.859333	0.628889	0.103444	-0.795889
-0.0661789	-0.881444	-0.898889	-0.370889	-2.61778	-0.653778	0.269589	-0.0333444	0.117733	-0.688333	0.848889	0.499989	0.0838	-0.728333
-0.0845444	-0.904556	-0.908889	-0.344333	-2.51333	-0.766222	0.172033	0.00498889	0.128733	-0.647	0.828444	0.372444	0.0511667	-0.653222
-0.0912222	-0.913556	-0.913444	-0.322222	-2.37333	-0.863111	0.0743667	0.0457667	0.152056	-0.600556	0.801333	0.2522	0.0180667	-0.572667
-0.0950444	-0.902778	-0.917111	-0.312556	-2.21	-0.944778	-0.0169667	0.0879889	0.176378	-0.558667	0.763111	0.143533	-0.00415667	-0.510444
-0.0984333	-0.865	-0.916222	-0.321889	-2.03444	-1.00678	-0.0995222	0.124878	0.195167	-0.527556	0.710889	0.0609778	-0.0132122	-0.472111
-0.103422	-0.816444	-0.908778	-0.336444	-1.83378	-1.05333	-0.169967	0.154767	0.201622	-0.495111	0.648333	-0.00557778	-0.0199011	-0.434556
-0.102233	-0.764	-0.896222	-0.346556	-1.609	-1.08322	-0.2343	0.170444	0.191607	-0.454333	0.588111	-0.0689111	-0.0283567	-0.393889
-0.0945333	-0.711444	-0.889111	-0.351333	-1.36511	-1.09889	-0.280767	0.160911	0.162962	-0.407889	0.526778	-0.132467	-0.03439	-0.353778
-0.0901111	-0.654444	-0.882667	-0.36	-1.12167	-1.08856	-0.300889	0.141222	0.128673	-0.361444	0.456556	-0.190356	-0.0451344	-0.330333
-0.0862222	-0.585556	-0.871889	-0.371889	-0.889522	-1.06489	-0.301889	0.123578	0.0841178	-0.309556	0.387	-0.242011	-0.0579344	-0.332111
-0.0868889	-0.497444	-0.852222	-0.393333	-0.671411	-1.02822	-0.295	0.1032	0.0291178	-0.249889	0.3206	-0.282244	-0.0669678	-0.343111
-0.0913333	-0.405844	-0.834	-0.407	-0.471411	-0.979556	-0.289444	0.0737556	-0.0284378	-0.196211	0.254441	-0.317778	-0.07019	-0.356667
-0.0984444	-0.315311	-0.822222	-0.405667	-0.286633	-0.921667	-0.291111	0.0392	-0.0752156	-0.146756	0.190797	-0.347667	-0.0704111	-0.352111
-0.11	-0.241367	-0.816889	-0.390889	-0.119856	-0.862333	-0.304889	0.0144333	-0.106138	-0.0923111	0.136241	-0.367111	-0.0659222	-0.343889
-0.120778	-0.176289	-0.814778	-0.379	0.0233667	-0.789889	-0.323	-0.000377778	-0.120349	-0.0406444	0.0869078	-0.367	-0.0490556	-0.329333
-0.1343	-0.120244	-0.805333	-0.370444	0.142144	-0.707667	-0.336444	-0.0130233	-0.1234	0.00391111	0.0286856	-0.352111	-0.0237333	-0.321889
-0.153256	-0.0723222	-0.775333	-0.353778	0.238922	-0.616444	-0.348	-0.0178338	-0.116007	0.0493556	-0.0324256	-0.321444	0.0123778	-0.338333
-0.159889	-0.0339	-0.729	-0.326556	0.304478	-0.5218	-0.369889	-0.0126671	-0.106451	0.0948	-0.08787	-0.289556	0.0629333	-0.371444
-0.147071	-0.00751111	-0.678667	-0.298444	0.351	-0.420967	-0.397667	-0.00491156	-0.0891622	0.142244	-0.147759	-0.256844	0.125489	-0.410444
-0.12126	0.00256667	-0.630444	-0.271	0.397444	-0.313967	-0.418556	0.00602178	-0.06464	0.189689	-0.210359	-0.221833	0.187378	-0.444667
-0.08726	0.00455333	-0.578222	-0.255222	0.454	-0.200411	-0.428889	0.0220218	-0.0389544	0.231567	-0.264422	-0.180011	0.231033	-0.482
-0.0495933	0.00477556	-0.513444	-0.240111	0.514889	-0.0791889	-0.431	0.044544	-0.0167322	0.265444	-0.310556	-0.134058	0.2577	-0.524333
-0.00337111	0.0119422	-0.431333	-0.230889	0.583444	0.0503667	-0.425	0.0575329	-0.00529889	0.291111	-0.348	-0.0991022	0.271222	-0.540889
0.0460733	0.03242	-0.339544	-0.225444	0.659556	0.179922	-0.413111	0.0560996	0.00154556	0.322111	-0.381667	-0.0780578	0.272444	-0.551111
0.08774	0.0643756	-0.241878	-0.22	0.726	0.310367	-0.400667	0.049634	0.00360556	0.370889	-0.400667	-0.0527689	0.256744	-0.553333
0.12074	0.106009	-0.152767	-0.223889	0.768111	0.442256	-0.389889	0.0378667	0.00197889	0.423222	-0.409333	-0.0192133	0.229278	-0.546667
0.150518	0.155809	-0.0734333	-0.241444	0.806778	0.571722	-0.373556	0.00983333	-0.000776667	0.480111	-0.406667	0.0275644	0.186122	-0.512222
0.181589	0.201087	0.00123333	-0.261556	0.837778	0.701667	-0.352222	-0.0182778	-0.00561	0.540667	-0.390889	0.0807422	0.133733	-0.461111
0.218444	0.231453	0.0783444	-0.272889	0.862889	0.829111	-0.334111	-0.0384333	-0.0157989	0.598667	-0.359111	0.137176	0.0812889	-0.422889
0.255889	0.256978	0.159456	-0.266667	0.867778	0.946889	-0.326333	-0.0542778	-0.0190289	0.659222	-0.315767	0.198909	0.0407889	-0.391333
0.288111	0.282889	0.2369	-0.261444	0.863222	1.05222	-0.330333	-0.0660111	-0.0230611	0.712667	-0.262676	0.274067	0.00916667	-0.357667
0.318667	0.305333	0.302678	-0.254667	0.843222	1.14	-0.340111	-0.0673889	-0.0245644	0.752556	-0.210987	0.369222	-0.0191556	-0.337889
0.346111	0.315778	0.356444	-0.230667	0.798444	1.21467	-0.350444	-0.0600333	-0.0230422	0.772444	-0.164742	0.474956	-0.0419	-0.325889
0.372111	0.323444	0.387667	-0.198911	0.750333	1.272	-0.356889	-0.0566111	-0.0202356	0.762889	-0.129187	0.584222	-0.0429667	-0.310111
0.395	0.335111	0.403	-0.1549	0.703667	1.30667	-0.359889	-0.0651667	-0.0123467	0.733333	-0.100509	0.688778	-0.0311667	-0.285556
0.41	0.350222	0.405889	-0.101122	0.649889	1.31556	-0.350667	-0.0763889	0.00276444	0.692111	-0.0781978	0.772556	-0.0123444	-0.268
0.408556	0.378222	0.400556	-0.0497889	0.597556	1.30222	-0.334889	-0.0971667	0.0237533	0.637	-0.0596644	0.839444	0.0206	-0.263
0.387111	0.417667	0.381556	-0.0079	0.529889	1.26678	-0.316889	-0.129456	0.0513089	0.571778	-0.0506756	0.894111	0.0722667	-0.252333
0.344478	0.463444	0.353222	0.0296556	0.447944	1.213	-0.292133	-0.158944	0.0750756	0.503	-0.0521311	0.946333	0.135433	-0.250111
0.288511	0.508444	0.321556	0.0725444	0.354244	1.138	-0.260167	-0.189733	0.0989967	0.447333	-0.0624444	0.990444	0.201944	-0.255556
0.222122	0.548333	0.286667	0.124767	0.253356	1.04578	-0.225611	-0.227911	0.1221	0.407667	-0.0682778	1.02244	0.268933	-0.263667
0.1571	0.584222	0.253	0.164878	0.157133	0.937111	-0.193167	-0.269911	0.139167	0.373778	-0.0618778	1.04389	0.331011	-0.272778
0.0958778	0.612667	0.231667	0.193456	0.0648	0.812667	-0.166611	-0.292667	0.158189	0.351111	-0.0474222	1.045	0.384667	-0.29
0.0395444	0.630222	0.218778	0.208	-0.0144222	0.685333	-0.137611	-0.282989	0.175622	0.335222	-0.0218778	1.02333	0.430667	-0.310778
-0.0141222	0.638556	0.206889	0.214333	-0.0733111	0.5628	-0.109247	-0.250856	0.190778	0.317333	0.0163667	0.996889	0.460667	-0.319889
-0.0622333	0.634556	0.193667	0.211333	-0.135533	0.443922	-0.0744689	-0.209756	0.199667	0.294556	0.0605	0.970778	0.465222	-0.306167
-0.109789	0.621222	0.190778	0.205322	-0.203978	0.330133	-0.03158	-0.176811	0.204222	0.261822	0.109733	0.945556	0.441556	-0.289722
-0.153933	0.595444	0.193111	0.190956	-0.259256	0.223689	0.0147756	-0.153056	0.204111	0.221689	0.1624	0.912889	0.391533	-0.269611
-0.1853	0.560778	0.194111	0.170456	-0.317667	0.132433	0.0610311	-0.129322	0.2	0.1728	0.216178	0.865889	0.332241	-0.251611
-0.211467	0.518333	0.190667	0.147867	-0.370889	0.0491	0.113364	-0.0999667	0.198222	0.112689	0.259433	0.816	0.270697	-0.232611
-0.253444	0.481667	0.190111	0.135978	-0.416444	-0.0194556	0.166476	-0.0688	0.196778	0.0484667	0.289789	0.762556	0.211774	-0.217944
-0.316667	0.455778	0.185333	0.125978	-0.458	-0.0739	0.219587	-0.0514556	0.19	-0.0192	0.312444	0.707667	0.153552	-0.201833
-0.395556	0.436667	0.176333	0.119978	-0.508556	-0.121678	0.260587	-0.0510444	0.178778	-0.0855333	0.324111	0.654556	0.0985889	-0.196722
-0.488778	0.407222	0.167889	0.124533	-0.570444	-0.170033	0.281667	-0.0677333	0.155711	-0.145311	0.330556	0.602889	0.0518444	-0.198167
-0.591778	0.365222	0.164111	0.142533	-0.623889	-0.223822	0.278222	-0.0788444	0.126344	-0.1962	0.334778	0.544667	0.0184778	-0.213333
-0.697444	0.3169	0.157889	0.166656	-0.664444	-0.2857	0.255667	-0.0765	0.0989444	-0.226356	0.338667	0.477222	-0.000666667	-0.217556
-0.800333	0.270544	0.140733	0.186689	-0.696222	-0.357033	0.2198	-0.0752889	0.0705667	-0.234667	0.341556	0.412444	-0.00358889	-0.201978
-0.900889	0.226578	0.117211	0.2033	-0.705556	-0.436111	0.177467	-0.0670689	0.0377889	-0.232111	0.344889	0.363	-0.00538111	-0.187533
-0.997778	0.189656	0.0973667	0.207333	-0.709444	-0.507222	0.132356	-0.0548244	-0.00243333	-0.220844	0.349444	0.310889	-0.00428111	-0.178756
-1.06544	0.145233	0.0680333	0.201889	-0.725333	-0.585556	0.0881222	-0.0490056	-0.0422111	-0.206733	0.360222	0.260667	-0.000634444	-0.181644
-1.09489	0.0882222	0.0330333	0.193489	-0.743222	-0.668889	0.0435667	-0.0407167	-0.0831	-0.1924	0.378556	0.216	0.00415444	-0.195644
-1.09644	0.0211111	0.00223333	0.182867	-0.753667	-0.753778	0.00267778	-0.0284611	-0.122656	-0.176511	0.399667	0.179244	0.01114	-0.203089
-1.08044	-0.0471111	-0.0231889	0.164533	-0.754333	-0.829556	-0.0354333	-0.00289444	-0.157144	-0.1634	0.414	0.154356	0.0214622	-0.208089
-1.05144	-0.107333	-0.0454222	0.134974	-0.744	-0.898	-0.0647667	0.0188944	-0.188111	-0.1544	0.420333	0.141133	0.0189511	-0.210422
-1.00856	-0.156233	-0.0702	0.0937744	-0.726111	-0.958	-0.0807778	0.0357167	-0.219267	-0.1564	0.416889	0.139467	0.00376222	-0.2262
-0.953111	-0.202544	-0.0874889	0.05133	-0.702778	-0.999778	-0.0847244	0.0450511	-0.248667	-0.174067	0.401222	0.133589	-0.02096	-0.263667
-0.892667	-0.249911	-0.0964111	0.0154856	-0.684222	-1.02889	-0.0778356	0.0403756	-0.267222	-0.199511	0.376667	0.118844	-0.0399867	-0.288111
-0.834556	-0.292211	-0.107233	-0.0141811	-0.663889	-1.05333	-0.0703133	0.0292978	-0.267889	-0.222667	0.348778	0.1041	-0.0516533	-0.297333
-0.787444	-0.3269	-0.114122	-0.0531811	-0.628111	-1.06667	-0.0651022	0.0293689	-0.266111	-0.240222	0.316667	0.0907889	-0.0634889	-0.300778
-0.750667	-0.353	-0.115344	-0.09467	-0.592333	-1.06233	-0.0517644	0.0369022	-0.254667	-0.252889	0.2716	0.0836	-0.0813889	-0.293667
-0.721778	-0.370111	-0.117767	-0.133714	-0.533333	-1.04067	-0.0378133	0.0511133	-0.235989	-0.263556	0.218389	0.0760333	-0.108189	-0.285222
-0.698111	-0.375556	-0.125678	-0.171381	-0.447522	-1.01111	-0.0238467	0.0717689	-0.213056	-0.264889	0.160722	0.0642333	-0.141878	-0.305556
-0.677	-0.379889	-0.136111	-0.201378	-0.357167	-0.970556	-0.00952778	0.0852133	-0.187833	-0.2498	0.0997222	0.0524778	-0.169778	-0.336444
-0.652222	-0.391444	-0.142222	-0.221622	-0.271389	-0.919	-0.00122778	0.0897689	-0.163722	-0.221978	0.0395	0.0377889	-0.197778	-0.342889
-0.622667	-0.404667	-0.147222	-0.239733	-0.202633	-0.864556	-0.00261444	0.10369	-0.147722	-0.192511	-0.00761111	0.0305889	-0.219778	-0.323222
-0.592111	-0.410778	-0.151889	-0.254667	-0.131633	-0.806111	-0.0137922	0.124634	-0.143944	-0.160611	-0.0421667	0.0232667	-0.244222	-0.309222
-0.562	-0.418	-0.151111	-0.255	-0.0605222	-0.745111	-0.0315367	0.150334	-0.158611	-0.1251	-0.0680556	0.008	-0.274889	-0.307
-0.533	-0.432889	-0.143067	-0.243333	0.0112556	-0.683667	-0.0476256	0.179944	-0.176722	-0.0906556	-0.0850444	-0.0140222	-0.307333	-0.310333
-0.501778	-0.451889	-0.135567	-0.224	0.0820333	-0.620111	-0.0658522	0.211889	-0.196056	-0.0575333	-0.0916367	-0.0440556	-0.334778	-0.309444
-0.466111	-0.484444	-0.126133	-0.208	0.1357	-0.560444	-0.0715144	0.240333	-0.216289	-0.0235222	-0.08837	-0.0747333	-0.352111	-0.290033
-0.418556	-0.528111	-0.108053	-0.193	0.171556	-0.503556	-0.0639367	0.249778	-0.235333	0.00581111	-0.0807589	-0.108378	-0.361444	-0.235311
-0.371111	-0.561667	-0.0925422	-0.171367	0.201311	-0.446444	-0.0567333	0.253333	-0.246778	0.0263889	-0.0623367	-0.143733	-0.367111	-0.1681
-0.336444	-0.572667	-0.0804533	-0.142131	0.232756	-0.385556	-0.0538111	0.263889	-0.247889	0.0444556	-0.0390922	-0.165378	-0.366778	-0.120411
-0.313	-0.563889	-0.0689089	-0.102831	0.265778	-0.322111	-0.0426889	0.274889	-0.230822	0.0722111	-0.0242811	-0.170756	-0.360333	-0.105222
-0.297	-0.556333	-0.0556533	-0.0623867	0.291889	-0.263922	-0.0157333	0.284222	-0.202616	0.0992	-0.0185589	-0.167144	-0.338778	-0.104333
-0.279111	-0.550778	-0.0485867	-0.0269422	0.321222	-0.210256	0.0314889	0.292667	-0.171727	0.123911	-0.0188922	-0.152567	-0.301511	-0.110444
-0.262778	-0.541667	-0.0498533	0.0126133	0.343889	-0.157122	0.0882667	0.284	-0.139593	0.154911	-0.0228811	-0.132356	-0.2634	-0.106222
-0.249667	-0.536111	-0.0514311	0.0506133	0.360333	-0.1171	0.140267	0.248711	-0.107671	0.187567	-0.0293	-0.104178	-0.227922	-0.0994444
-0.240556	-0.516222	-0.0568978	0.0785022	0.38	-0.0936556	0.179978	0.196744	-0.0798156	0.218556	-0.0363444	-0.0765944	-0.2027	-0.108078
-0.237667	-0.478333	-0.0687556	0.0978133	0.405778	-0.0842111	0.203211	0.146067	-0.0540378	0.247778	-0.0385111	-0.05125	-0.1827	-0.127244
-0.229333	-0.438778	-0.0817111	0.10388	0.419556	-0.0883222	0.215244	0.106056	-0.02976	0.275222	-0.0422044	-0.0330278	-0.162922	-0.151567
-0.2118	-0.407444	-0.0931333	0.0984444	0.412	-0.101322	0.222589	0.0731111	-0.0155644	0.299333	-0.0444878	-0.0354722	-0.142033	-0.176478
-0.179978	-0.397111	-0.101567	0.0815889	0.397222	-0.1201	0.2195	0.0469311	-0.0118511	0.318556	-0.0387211	-0.0619056	-0.121922	-0.180889
-0.137533	-0.399333	-0.1106	0.0465889	0.380111	-0.132178	0.198244	0.0335978	-0.0143133	0.341778	-0.0297322	-0.10145	-0.1157	-0.178111
-0.0945333	-0.405444	-0.111289	-0.00507778	0.359444	-0.138867	0.158389	0.0185978	-0.0157689	0.366444	-0.0260433	-0.145461	-0.130744	-0.168222
-0.0524222	-0.414333	-0.103578	-0.0629667	0.342	-0.147322	0.0996111	0.0107089	-0.0148689	0.389	-0.0274878	-0.186117	-0.149078	-0.158889
-0.0072	-0.42	-0.0904444	-0.113633	0.330778	-0.145122	0.0331667	0.0235533	-0.0198356	0.407667	-0.0262656	-0.22685	-0.167333	-0.157444
0.0373556	-0.430667	-0.0727667	-0.153411	0.308222	-0.130256	-0.0403889	0.0500756	-0.0251911	0.422333	-0.02311	-0.264878	-0.185222	-0.145411
0.0778	-0.446889	-0.0472111	-0.180278	0.257178	-0.103178	-0.118278	0.0745311	-0.0278022	0.437333	-0.0249656	-0.304	-0.195111	-0.121711
0.113911	-0.465111	-0.0135444	-0.192089	0.213	-0.0727444	-0.1965	0.0978756	-0.0325689	0.454	-0.0299722	-0.333333	-0.200111	-0.0922667
0.148044	-0.486667	0.0222333	-0.188622	0.186711	-0.0458378	-0.2725	0.110809	-0.0348644	0.475667	-0.0355889	-0.344333	-0.206	-0.0646778
0.168222	-0.503222	0.0630111	-0.180644	0.170556	-0.0241711	-0.342	0.113156	-0.0332778	0.501667	-0.0404	-0.337889	-0.214667	-0.0438333
0.169	-0.504556	0.105456	-0.162544	0.155522	-0.0125378	-0.393411	0.105778	-0.0282222	0.525778	-0.0475667	-0.313667	-0.221556	-0.0237844
0.154589	-0.495	0.139411	-0.132811	0.124398	-0.00709333	-0.428556	0.100433	-0.0218778	0.546222	-0.0499889	-0.279111	-0.226111	0.00144889
0.134867	-0.476444	0.1687	-0.09921	0.0925978	-0.00281556	-0.441	0.0980333	-0.0184656	0.564444	-0.0493	-0.241111	-0.228	0.0170822
0.108033	-0.450444	0.186978	-0.0672656	0.0627533	-0.00509333	-0.445444	0.0919667	-0.00629889	0.579	-0.0442067	-0.206567	-0.223667	0.0101933
0.0824333	-0.416667	0.2	-0.0336433	0.0358089	-0.00904889	-0.439111	0.082	0.00974556	0.583556	-0.03164	-0.175378	-0.214	-0.0173956
0.0612556	-0.372556	0.209333	0.00257889	0.0288789	-0.0147167	-0.413	0.0744667	0.0271344	0.574222	-0.0110067	-0.142933	-0.1993	-0.0557622
0.0455778	-0.320544	0.216556	0.04169	0.0305344	-0.01305	-0.367556	0.0623556	0.0411344	0.558556	0.0109378	-0.109933	-0.1705	-0.0914289
0.0284111	-0.267367	0.221111	0.0759789	0.0322678	-0.00671222	-0.311278	0.0612444	0.0494456	0.534	0.0345933	-0.0794778	-0.133611	-0.107518
0.0160889	-0.215656	0.207111	0.100334	0.01009	0.00388778	-0.256944	0.0726333	0.0453233	0.497667	0.0538267	-0.0539889	-0.102311	-0.118329
0.0152	-0.166722	0.181233	0.119457	-0.0366544	0.0113656	-0.212133	0.0802333	0.0348678	0.455667	0.0745044	-0.0421111	-0.0726333	-0.119336
0.0256111	-0.120967	0.160122	0.131879	-0.0808633	0.0144033	-0.167872	0.0791444	0.0178678	0.404111	0.102904	-0.0354778	-0.0419778	-0.109458
0.0477778	-0.0695222	0.134079	0.135444	-0.118397	0.0124256	-0.12165	0.0760667	-0.00324444	0.349	0.13586	-0.0291667	-0.0154033	-0.0864244
0.0753889	-0.0225222	0.113812	0.1401	-0.145108	0.00723667	-0.0638722	0.0617444	-0.0310333	0.299556	0.157622	-0.0253333	0.0118522	-0.0278689
0.101211	0.0208111	0.0925261	0.141622	-0.160274	0.00653667	-0.0115389	0.0414222	-0.0620222	0.262	0.163111	-0.0245778	0.0522967	0.04802
0.124167	0.0527	0.0666039	0.137444	-0.175078	0.00329333	0.0175944	0.0330911	-0.0898	0.232444	0.149644	-0.0197333	0.0942633	0.122909
0.139178	0.0740222	0.0374817	0.123778	-0.196889	-0.00187222	0.0195944	0.0426467	-0.110033	0.201533	0.126889	-0.0175333	0.127797	0.183909
0.154233	0.0896556	0.00779278	0.102167	-0.221111	-0.00612778	-0.00535	0.0561022	-0.122433	0.175311	0.0948889	-0.0107333	0.159797	0.223853
0.167	0.106367	-0.0160961	0.0905	-0.226889	-0.0158022	-0.0454611	0.0635467	-0.128822	0.156533	0.0647778	0.00522222	0.192386	0.261153
0.181778	0.117244	-0.0335517	0.0896111	-0.201767	-0.0181578	-0.0864944	0.0719911	-0.137944	0.144756	0.034	0.0376778	0.219819	0.289778
0.196222	0.124678	-0.0524406	0.0970111	-0.164978	-0.00740667	-0.125867	0.0785356	-0.146389	0.142867	-0.00444444	0.0734889	0.242719	0.304222
0.201333	0.123122	-0.0670639	0.114289	-0.120978	0.01406	-0.166422	0.0743133	-0.153278	0.139756	-0.0544444	0.105178	0.257256	0.308222
0.196333	0.121789	-0.0836861	0.127133	-0.0676444	0.0439711	-0.210089	0.0838467	-0.162722	0.134756	-0.101	0.1358	0.256789	0.287667
0.191444	0.118789	-0.1014	0.146544	-0.0135333	0.0673156	-0.247533	0.105913	-0.174611	0.130089	-0.142333	0.1713	0.227956	0.250167
0.193	0.113344	-0.116256	0.171611	0.0413556	0.0920378	-0.273889	0.126889	-0.187833	0.1272	-0.170533	0.200122	0.183289	0.208189
0.196	0.106911	-0.123578	0.199833	0.0763556	0.109881	-0.276111	0.131111	-0.196667	0.122678	-0.192778	0.220811	0.132511	0.1701
0.196333	0.1151	-0.129111	0.235444	0.102356	0.120781	-0.252733	0.128667	-0.204478	0.115467	-0.214556	0.223567	0.0903778	0.1426
0.202111	0.1379	-0.135333	0.274	0.134133	0.131511	-0.208033	0.131333	-0.209889	0.106978	-0.238667	0.208711	0.0590778	0.127711
0.210333	0.170978	-0.145444	0.309778	0.167567	0.1412	-0.161511	0.136778	-0.209111	0.0963778	-0.256111	0.180678	0.0378556	0.117489
0.222333	0.208789	-0.159222	0.352778	0.211778	0.144211	-0.131389	0.145333	-0.203222	0.0839	-0.268444	0.158344	0.0277444	0.0892556
0.238333	0.249011	-0.179222	0.391222	0.257667	0.137878	-0.120722	0.149522	-0.195889	0.0761889	-0.266333	0.146567	0.0325222	0.0574556
0.261778	0.291567	-0.203667	0.418889	0.286778	0.122978	-0.123167	0.141611	-0.180111	0.0705556	-0.255111	0.146456	0.0496222	0.0250111
0.284	0.3359	-0.226667	0.434667	0.308111	0.109056	-0.137833	0.124156	-0.160667	0.0610111	-0.236067	0.157678	0.0847889	0.000511111
0.295889	0.384011	-0.256667	0.441556	0.329333	0.0988333	-0.146944	0.10535	-0.148889	0.0521556	-0.210308	0.182678	0.126344	-0.0140333
0.301667	0.438222	-0.295	0.447111	0.369667	0.0967222	-0.157278	0.0911944	-0.150222	0.0467189	-0.184763	0.220011	0.166567	-0.0224444
0.307111	0.488111	-0.335222	0.441333	0.431222	0.0961667	-0.165878	0.0754056	-0.160667	0.03543	-0.156486	0.267222	0.195033	-0.0338333
0.308778	0.525556	-0.375444	0.421111	0.495222	0.0947667	-0.16256	0.0466278	-0.170778	0.0123633	-0.129786	0.319856	0.212222	-0.051225
0.306778	0.542111	-0.414	0.391222	0.540778	0.0893667	-0.14086	0.0106389	-0.181111	-0.01737	-0.113674	0.368222	0.223	-0.0691972
0.308	0.539444	-0.445111	0.348444	0.568444	0.0762356	-0.0965378	-0.0216944	-0.186889	-0.0494478	-0.102341	0.401111	0.233444	-0.0675194
0.311333	0.524667	-0.467667	0.307	0.579111	0.0668056	-0.0334267	-0.0205833	-0.180667	-0.0816256	-0.100786	0.417333	0.243444	-0.0424972
0.312889	0.504667	-0.480556	0.272222	0.578667	0.0649278	0.0435733	0.00418333	-0.178778	-0.115881	-0.101674	0.436	0.248667	-0.00538611
0.316889	0.482	-0.492111	0.242556	0.570556	0.0622056	0.126462	0.0420833	-0.184333	-0.146559	-0.10783	0.458556	0.244667	0.0365028
0.328667	0.457556	-0.497	0.215111	0.555889	0.0530944	0.204684	0.0756667	-0.188778	-0.168259	-0.121033	0.488444	0.243111	0.0732472
0.344667	0.429444	-0.490778	0.184444	0.539222	0.0415722	0.266796	0.105822	-0.189556	-0.173844	-0.129689	0.526556	0.249222	0.0953028
0.359111	0.396	-0.479444	0.157444	0.504778	0.0349833	0.311907	0.138389	-0.180222	-0.168078	-0.136633	0.562222	0.255111	0.120081
0.368222	0.365222	-0.468111	0.138256	0.461222	0.0354944	0.333778	0.173722	-0.1644	-0.150817	-0.149444	0.584778	0.258444	0.138361
0.375222	0.35	-0.459444	0.1206	0.421444	0.04145	0.332	0.206489	-0.141578	-0.127274	-0.156889	0.602333	0.253	0.155667
0.379444	0.347	-0.453889	0.0991	0.378333	0.0509922	0.311111	0.224911	-0.1158	-0.105541	-0.157556	0.623333	0.234078	0.163778
0.383444	0.352	-0.439111	0.0785	0.327211	0.0594222	0.278	0.21626	-0.0955	-0.0928078	-0.151111	0.651333	0.212478	0.159444
0.396778	0.359	-0.422333	0.0587667	0.280233	0.0649556	0.2361	0.196893	-0.0740556	-0.0863633	-0.145611	0.661556	0.190733	0.150567
0.417222	0.366	-0.406333	0.0349111	0.239333	0.0758222	0.188589	0.171538	-0.0456222	-0.0825856	-0.13231	0.652222	0.172978	0.130211
0.430778	0.377333	-0.389333	0.00324444	0.201267	0.0883778	0.139339	0.148093	-0.0176889	-0.08703	-0.113799	0.623667	0.157644	0.100033
0.441222	0.390556	-0.373889	-0.0366444	0.163533	0.103678	0.104106	0.122182	0.0138111	-0.109908	-0.0951878	0.576444	0.143756	0.0863144
0.449222	0.405333	-0.357667	-0.0819778	0.130333	0.117267	0.0831389	0.0874889	0.0408667	-0.139397	-0.0762322	0.519889	0.140311	0.0794256
0.457222	0.418	-0.333778	-0.127344	0.0937111	0.122833	0.0743611	0.0533111	0.0643778	-0.170547	-0.04981	0.465556	0.1472	0.0895367
0.468111	0.425333	-0.305333	-0.165578	0.0486	0.118033	0.0738056	0.0248222	0.0855556	-0.199756	-0.0303989	0.413556	0.163756	0.0995367
0.470111	0.421222	-0.278222	-0.187856	0.00604444	0.109189	0.07825	0.00724444	0.101556	-0.219933	-0.0242878	0.359	0.190233	0.131203
0.46	0.408778	-0.259778	-0.202256	-0.0317222	0.0942333	0.0856944	-0.00200444	0.1147	-0.231889	-0.0358433	0.301778	0.221056	0.174648
0.437889	0.39	-0.25	-0.209411	-0.0706333	0.0685889	0.0984833	0.00117333	0.127367	-0.238	-0.0594544	0.251644	0.256578	0.220637
0.404778	0.365556	-0.251111	-0.221222	-0.111622	0.0258111	0.117328	0.0118622	0.138711	-0.250111	-0.0968667	0.204578	0.287444	0.266992
0.372556	0.337444	-0.259	-0.231444	-0.147	-0.0185222	0.137578	0.0220844	0.149778	-0.264333	-0.139933	0.153844	0.299667	0.316726
0.338111	0.306	-0.278556	-0.231667	-0.181489	-0.0675222	0.1537	0.0446622	0.148356	-0.265333	-0.186878	0.0988444	0.304	0.360667
0.303667	0.273	-0.306	-0.224111	-0.214511	-0.113189	0.164667	0.0832444	0.141156	-0.260778	-0.226167	0.0480667	0.298556	0.391222
0.268444	0.241444	-0.341889	-0.210778	-0.231	-0.146744	0.164444	0.120867	0.1279	-0.253222	-0.260589	0.00528889	0.286778	0.402667
0.2264	0.223444	-0.380333	-0.200667	-0.229556	-0.169611	0.160667	0.1508	0.110161	-0.236333	-0.283889	-0.0254889	0.266111	0.409111
0.190322	0.222889	-0.412222	-0.206111	-0.223444	-0.178544	0.160778	0.179067	0.0920178	-0.2096	-0.298111	-0.0510333	0.233211	0.395667
0.174363	0.2145	-0.436375	-0.212125	-0.219375	-0.193162	0.159375	0.212662	0.082395	-0.210425	-0.30575	-0.0719125	0.217988	0.38225
0.149525	0.22725	-0.47175	-0.23225	-0.199625	-0.183325	0.154125	0.22775	0.0607337	-0.1826	-0.300375	-0.095875	0.172475	0.354625
0.128225	0.23975	-0.5	-0.234	-0.178	-0.1687	0.143	0.2355	0.0385275	-0.160225	-0.2905	-0.116925	0.146975	0.339125
0.112225	0.2425	-0.51775	-0.227	-0.16875	-0.157075	0.134125	0.249	0.01949	-0.14585	-0.284	-0.133975	0.146975	0.332875
0.106225	0.24325	-0.52175	-0.2255	-0.16925	-0.153075	0.13225	0.25775	0.013865	-0.1421	-0.27825	-0.139225	0.148475	0.33125
L_C24_S_K22
0.0565356	-0.0666667	0.000888889	-0.296444	-0.0424578	-0.0609111	-0.206467	-0.123367	0.0914444	0.124556	-0.242444	-0.119333	0.00597111	0.208222
0.0573211	-0.0633667	-0.00277778	-0.298556	-0.04468	-0.0570778	-0.202911	-0.126478	0.0737333	0.128889	-0.243444	-0.117189	0.00489333	0.203222
0.0537322	-0.0567	-0.00974444	-0.303222	-0.03496	-0.0514656	-0.195133	-0.127256	0.0302222	0.134	-0.243444	-0.111644	-0.00374222	0.191667
0.04081	-0.0534778	-0.0181222	-0.291111	-0.0140933	-0.0391544	-0.179589	-0.131367	-0.0257778	0.139056	-0.238667	-0.110422	-0.0201867	0.174722
0.0125878	-0.0498111	-0.0233556	-0.268556	0.00446333	-0.0217989	-0.170633	-0.133478	-0.0845556	0.132611	-0.234667	-0.1142	-0.0423533	0.153767
-0.0220789	-0.0519222	-0.0240889	-0.239667	0.0117856	-0.00491	-0.1805	-0.144778	-0.136333	0.117422	-0.231667	-0.119867	-0.0703422	0.122767
-0.0473011	-0.0690333	-0.0185444	-0.204544	0.0167533	0.0210456	-0.184722	-0.160111	-0.185444	0.105809	-0.222444	-0.142867	-0.0965089	0.0920556
-0.0614567	-0.103478	-0.00977778	-0.1721	0.0225533	0.0476122	-0.1795	-0.165333	-0.223444	0.0950911	-0.206467	-0.165867	-0.120509	0.0642
-0.07299	-0.145178	-0.00161111	-0.157767	0.0322267	0.0761789	-0.173167	-0.158322	-0.244289	0.0765689	-0.188833	-0.181311	-0.1465	0.0359556
-0.0872911	-0.200589	0.0128778	-0.158211	0.0480378	0.107768	-0.168722	-0.152322	-0.242167	0.0577133	-0.173167	-0.195867	-0.173222	0.0214111
-0.106711	-0.266633	0.0309222	-0.151989	0.0679044	0.136523	-0.175167	-0.150878	-0.223444	0.0356822	-0.156722	-0.200344	-0.206089	0.0222
-0.1261	-0.327222	0.0460556	-0.133433	0.0639733	0.160589	-0.193389	-0.153322	-0.197622	0.0175378	-0.145944	-0.186356	-0.244111	0.0207556
-0.140222	-0.372444	0.0672333	-0.121878	0.0333067	0.175178	-0.225267	-0.150322	-0.168522	0.00727111	-0.142722	-0.159022	-0.276778	0.0247222
-0.143667	-0.407222	0.0845444	-0.118367	-0.00236	0.177856	-0.255111	-0.143722	-0.139311	0.0119711	-0.1395	-0.123578	-0.301444	0.0382333
-0.146889	-0.427111	0.100322	-0.122989	-0.02296	0.167622	-0.267444	-0.1299	-0.114144	0.02516	-0.135389	-0.0714667	-0.313667	0.0605667
-0.15	-0.419556	0.110744	-0.122092	-0.02996	0.15064	-0.274	-0.110789	-0.0910667	0.0344511	-0.127944	-0.00624444	-0.316	0.0776111
-0.149678	-0.384778	0.114778	-0.119748	-0.0181156	0.12794	-0.282222	-0.0962333	-0.0762222	0.0443578	-0.121633	0.0527556	-0.315667	0.0883556
-0.140111	-0.345378	0.111744	-0.105814	0.003	0.0956956	-0.284889	-0.0956667	-0.0707444	0.0629911	-0.11267	0.100867	-0.308667	0.0939333
-0.121367	-0.306567	0.106967	-0.0816811	0.0135222	0.05714	-0.278111	-0.0916444	-0.0759889	0.0839578	-0.0958589	0.149311	-0.295778	0.0965
-0.0983667	-0.251522	0.1033	-0.0658811	-0.000533333	0.0195956	-0.271	-0.0919778	-0.0830444	0.104433	-0.0817811	0.186867	-0.274667	0.0955222
-0.0737222	-0.1793	0.1043	-0.06277	-0.0210889	-0.0116378	-0.266444	-0.0953111	-0.0887556	0.121022	-0.0694256	0.198444	-0.243667	0.0985222
-0.0565667	-0.0998556	0.1053	-0.0577811	-0.0302	-0.0389933	-0.258667	-0.0963111	-0.0896333	0.1334	-0.0593033	0.195333	-0.205389	0.107722
-0.0485111	-0.0235222	0.114189	-0.0457811	-0.0319778	-0.0571044	-0.254111	-0.0890611	-0.0846	0.139478	-0.0565256	0.179811	-0.168944	0.0987667
-0.0427333	0.0455889	0.117856	-0.0325033	-0.0378889	-0.0649378	-0.257333	-0.07455	-0.0751	0.143811	-0.0585256	0.146944	-0.146611	0.0845778
-0.0416222	0.103367	0.114867	-0.0183	-0.0523	-0.0718	-0.258333	-0.0598278	-0.0677889	0.146689	-0.07397	0.107033	-0.138278	0.0717278
-0.0431667	0.148478	0.118089	-0.000422222	-0.0780333	-0.0723111	-0.251	-0.0519167	-0.0621667	0.149667	-0.101037	0.0668111	-0.133611	0.0687722
-0.0504111	0.188744	0.129678	0.0169778	-0.0958333	-0.0621144	-0.246667	-0.0370167	-0.0545489	0.144644	-0.128078	0.0153667	-0.135611	0.0724167
-0.0652667	0.240156	0.1379	0.0395111	-0.0990556	-0.05012	-0.242333	-0.0164833	-0.0416711	0.136867	-0.149778	-0.0409667	-0.144167	0.0816167
-0.0755778	0.292111	0.140344	0.0691556	-0.0848556	-0.0389756	-0.221689	0.02085	-0.0223933	0.123489	-0.161744	-0.0916333	-0.155389	0.0838056
-0.0782989	0.328778	0.141344	0.103711	-0.0526111	-0.02292	-0.193444	0.0639611	-0.00119333	0.097	-0.164411	-0.127078	-0.165389	0.0856944
-0.07001	0.332778	0.146678	0.130722	-0.0231222	-0.00814222	-0.162411	0.104294	0.0145511	0.0608889	-0.154311	-0.152744	-0.176444	0.0709278
-0.0524433	0.316667	0.148344	0.144989	-0.00777778	0.00314667	-0.136544	0.136222	0.0218289	0.0271111	-0.134422	-0.171778	-0.181333	0.0658056
-0.0303544	0.292211	0.152344	0.154778	0.00636667	0.0101356	-0.1143	0.159889	0.0252511	-0.00266667	-0.115356	-0.180244	-0.171067	0.0741056
-0.00491	0.260911	0.158111	0.153667	0.0306778	0.0264689	-0.0940667	0.190833	0.03064	-0.0276667	-0.0936	-0.184667	-0.1545	0.102956
0.0273122	0.227107	0.153344	0.153444	0.0621889	0.04258	-0.0734778	0.2297	0.0352733	-0.0494222	-0.0724667	-0.180111	-0.142622	0.139244
0.0682122	0.19393	0.137933	0.156111	0.0851	0.0510167	-0.0499333	0.279111	0.0370667	-0.0565222	-0.0631333	-0.162778	-0.132333	0.171711
0.11699	0.15633	0.121067	0.153556	0.0861	0.0556444	-0.0273556	0.330667	0.0388889	-0.0503	-0.0764667	-0.144778	-0.119333	0.187933
0.155634	0.120997	0.105276	0.157333	0.0843556	0.0580111	-0.0171556	0.383222	0.0357333	-0.0307	-0.107244	-0.137889	-0.106778	0.200489
0.185378	0.0925522	0.0917656	0.170889	0.0792889	0.0573222	-0.00935556	0.427778	0.0344	0.00923333	-0.148933	-0.140556	-0.0968889	0.200711
0.208156	0.0856633	0.0751411	0.191889	0.0794556	0.0619333	-0.00407778	0.457778	0.0373	0.0549	-0.203378	-0.155333	-0.0800667	0.210811
0.224756	0.100886	0.0553012	0.217	0.0934778	0.0674222	0.00088	0.473111	0.0406889	0.0893444	-0.2586	-0.184111	-0.0603667	0.220111
0.235667	0.128452	0.0372234	0.246333	0.126	0.0707	0.00806908	0.479556	0.0390667	0.117344	-0.306444	-0.224111	-0.0429667	0.231444
0.233589	0.164974	0.0249234	0.277444	0.1528	0.0649	0.0252802	0.470222	0.0337556	0.138856	-0.343533	-0.271111	-0.0269778	0.231222
0.212744	0.205334	0.0203679	0.305222	0.152689	0.057	0.0398024	0.450778	0.0313911	0.143722	-0.364444	-0.319444	-0.0053	0.233222
0.176744	0.253511	0.0220234	0.321222	0.119789	0.0476033	0.0413135	0.416222	0.0318133	0.1274	-0.368556	-0.367333	0.0306333	0.245778
0.131022	0.296667	0.0366679	0.332778	0.0926778	0.0351478	0.0208469	0.373889	0.0268133	0.0844	-0.351444	-0.410667	0.0783	0.270111
0.0893111	0.321556	0.0652368	0.333111	0.0843222	0.0221589	-0.0226643	0.322333	0.0201467	0.0235111	-0.319	-0.447333	0.131078	0.289111
0.0503778	0.333778	0.0948579	0.321667	0.0859667	0.00470333	-0.0879309	0.264689	0.00565778	-0.0537111	-0.271697	-0.476889	0.184189	0.291667
0.0122667	0.331889	0.122705	0.306	0.0770644	-0.0199967	-0.170686	0.2126	-0.0164311	-0.126711	-0.211819	-0.491	0.222589	0.271944
-0.0292889	0.314444	0.142433	0.291333	0.0581089	-0.0524078	-0.264844	0.155122	-0.03912	-0.179933	-0.14593	-0.480889	0.248667	0.2375
-0.0711778	0.286611	0.1524	0.274778	0.0108867	-0.08783	-0.371944	0.0900111	-0.0590311	-0.2196	-0.0844856	-0.443111	0.261667	0.188167
-0.107989	0.252811	0.153033	0.261111	-0.0326356	-0.122852	-0.499167	0.0355667	-0.0794978	-0.249667	-0.0381078	-0.383387	0.263222	0.125167
-0.139922	0.217511	0.148173	0.245889	-0.0462689	-0.161074	-0.629167	-0.0113222	-0.101789	-0.264889	-0.00336333	-0.311953	0.252867	0.0283889
-0.164144	0.165922	0.13574	0.234778	-0.0103689	-0.1994	-0.738556	-0.0634333	-0.125656	-0.275111	0.0141811	-0.225509	0.226267	-0.0881667
-0.178644	0.102367	0.115518	0.231667	0.0494089	-0.237011	-0.808222	-0.113544	-0.142722	-0.284222	0.0142922	-0.126287	0.187944	-0.212167
-0.188378	0.0367	0.0868411	0.223333	0.122276	-0.279878	-0.841778	-0.1501	-0.152622	-0.295	0.000514444	-0.01362	0.142378	-0.333278
-0.199667	-0.0294111	0.0521078	0.207867	0.200564	-0.325778	-0.847222	-0.166922	-0.153133	-0.301667	-0.0296778	0.109602	0.0908222	-0.423944
-0.204	-0.0933	0.0176522	0.1744	0.306033	-0.370889	-0.822778	-0.161	-0.141611	-0.306778	-0.0727778	0.234824	0.0467444	-0.484222
-0.197489	-0.153522	-0.0105033	0.128511	0.442067	-0.412889	-0.764444	-0.124633	-0.117889	-0.323222	-0.124778	0.34638	0.0142967	-0.516
-0.183011	-0.210689	-0.0341478	0.0708444	0.5954	-0.448556	-0.680556	-0.0600778	-0.0818889	-0.346778	-0.173222	0.425824	-0.0160256	-0.534
-0.160144	-0.267667	-0.05237	0.00917778	0.738478	-0.476111	-0.571178	0.00736667	-0.0324444	-0.366667	-0.206711	0.478656	-0.0426256	-0.528333
-0.129274	-0.323589	-0.0603767	-0.0477111	0.861444	-0.494333	-0.453567	0.0817	0.0213333	-0.375	-0.232344	0.499222	-0.0648256	-0.480144
-0.101222	-0.363778	-0.0629767	-0.0956	0.955778	-0.499111	-0.348391	0.172033	0.0803333	-0.361867	-0.244111	0.470178	-0.0902256	-0.413211
-0.0790589	-0.389111	-0.0639878	-0.137156	1.02833	-0.484889	-0.266702	0.275478	0.141889	-0.323511	-0.240556	0.378067	-0.114014	-0.334322
-0.0531256	-0.395778	-0.0673444	-0.159567	1.06922	-0.458667	-0.193058	0.379478	0.204889	-0.259511	-0.225422	0.225067	-0.127114	-0.245322
-0.0228256	-0.380222	-0.0694444	-0.159289	1.08011	-0.424222	-0.120302	0.476389	0.262911	-0.179956	-0.204622	0.0115111	-0.130226	-0.146322
0.00539667	-0.340144	-0.0723667	-0.126267	1.05533	-0.376222	-0.0595356	0.544556	0.312056	-0.0917333	-0.181289	-0.244933	-0.132592	-0.0415444
0.0407744	-0.275033	-0.0721778	-0.0773778	1.00356	-0.309244	-0.0177356	0.580667	0.346333	0.000822222	-0.159178	-0.528156	-0.140911	0.0490111
0.0827411	-0.1867	-0.0672778	-0.0218222	0.94	-0.236644	0.0199311	0.589222	0.360222	0.0916	-0.137289	-0.818267	-0.143789	0.119567
0.126097	-0.0800333	-0.0586556	0.0337333	0.868111	-0.159533	0.0495533	0.583111	0.355333	0.174267	-0.116311	-1.10271	-0.135511	0.173122
0.165227	0.0427444	-0.0494889	0.0821778	0.789333	-0.0673111	0.07872	0.561556	0.347222	0.239711	-0.0957778	-1.36704	-0.1142	0.214267
0.206063	0.174078	-0.0383444	0.129289	0.704889	0.0333556	0.119544	0.522444	0.332778	0.2838	-0.072	-1.58756	-0.0792556	0.255667
0.254122	0.304189	-0.0316889	0.177511	0.621556	0.127467	0.169744	0.466111	0.312222	0.312889	-0.0382222	-1.74733	-0.0446111	0.276667
0.296967	0.426744	-0.0163778	0.221478	0.558111	0.224244	0.221433	0.394667	0.288556	0.319444	0.00764444	-1.84	-0.0108333	0.288889
0.329222	0.532189	0.00301111	0.258333	0.527	0.319356	0.265789	0.321222	0.263778	0.307222	0.0670667	-1.86556	0.0305	0.293
0.352111	0.622	0.0236111	0.289667	0.518222	0.402133	0.300022	0.265	0.238667	0.280889	0.133289	-1.83556	0.0707222	0.291667
0.358556	0.687556	0.0389667	0.319778	0.514556	0.467267	0.334444	0.220778	0.212	0.247344	0.204622	-1.75111	0.105933	0.285333
0.35	0.717778	0.0535667	0.340333	0.528667	0.525556	0.366	0.181967	0.194111	0.202933	0.266511	-1.62578	0.139244	0.289333
0.341667	0.719778	0.0706111	0.354	0.575889	0.569111	0.387	0.149133	0.186	0.157811	0.3212	-1.47811	0.1669	0.292444
0.336222	0.694778	0.0817444	0.361111	0.645778	0.591667	0.397	0.121511	0.176	0.116422	0.367889	-1.31822	0.1877	0.281111
0.324444	0.649222	0.0923889	0.355667	0.741333	0.597444	0.401111	0.0980333	0.163456	0.0811111	0.400333	-1.15233	0.206867	0.245556
0.301333	0.588667	0.0998333	0.334456	0.860222	0.601333	0.406778	0.0706778	0.1549	0.0556556	0.420778	-0.975222	0.227444	0.221733
0.281	0.511556	0.0945222	0.305233	0.972667	0.601667	0.411889	0.0394556	0.143233	0.0407778	0.426333	-0.801222	0.245111	0.208122
0.272889	0.430611	0.0919333	0.264067	1.07156	0.603667	0.415889	-0.00643333	0.1399	0.046	0.413	-0.633344	0.252444	0.176012
0.275556	0.348756	0.0928222	0.204989	1.15933	0.608444	0.421333	-0.0669889	0.146456	0.0706667	0.382333	-0.475011	0.249556	0.118679
0.292667	0.265401	0.0997667	0.132989	1.23144	0.610667	0.413111	-0.131211	0.167011	0.113878	0.332311	-0.329678	0.243222	0.0694567
0.323556	0.180623	0.110022	0.0667667	1.26533	0.613778	0.389778	-0.1904	0.186456	0.174956	0.2752	-0.203567	0.226278	0.01179
0.354778	0.0885122	0.127467	0.00465556	1.26667	0.620778	0.356667	-0.246122	0.199789	0.238411	0.213978	-0.100789	0.200347	-0.0388767
0.392556	-0.0132656	0.147467	-0.0510111	1.24722	0.617889	0.320856	-0.305167	0.2079	0.300133	0.157089	-0.0143444	0.161236	-0.0770989
0.434333	-0.115266	0.167911	-0.0996778	1.20189	0.602333	0.266011	-0.359911	0.214444	0.356444	0.104311	0.0565	0.108347	-0.08831
0.472556	-0.19871	0.194267	-0.149244	1.11	0.573111	0.191456	-0.4	0.217222	0.398678	0.0487556	0.0989	0.0464578	-0.0863767
0.493778	-0.256821	0.234744	-0.205911	0.977778	0.529333	0.102789	-0.423556	0.219556	0.427889	-0.00657778	0.111867	-0.0279867	-0.105577
0.498222	-0.297099	0.271	-0.261856	0.803111	0.473333	0.00567778	-0.429333	0.214222	0.432222	-0.0559111	0.0964333	-0.105876	-0.1298
0.490222	-0.321688	0.307667	-0.304	0.599	0.408111	-0.0965444	-0.428	0.195356	0.398756	-0.0900111	0.0625444	-0.17732	-0.140467
0.461889	-0.3253	0.349333	-0.333889	0.378667	0.345944	-0.197767	-0.422889	0.1657	0.330978	-0.103644	0.0206556	-0.244209	-0.1598
0.419111	-0.298578	0.387111	-0.354111	0.150889	0.280144	-0.308767	-0.425778	0.134244	0.2392	-0.0994778	-0.0107556	-0.304376	-0.190911
0.370667	-0.242356	0.414222	-0.364778	-0.109111	0.210533	-0.438989	-0.443	0.101567	0.130533	-0.0848333	-0.0158667	-0.354556	-0.245244
0.310889	-0.160689	0.433111	-0.371111	-0.404111	0.1436	-0.586622	-0.463111	0.0690111	0.00275556	-0.0673556	0.00257778	-0.397444	-0.3148
0.244356	-0.0795778	0.447667	-0.372778	-0.729889	0.0766	-0.736889	-0.485667	0.0280111	-0.143244	-0.0402444	0.0380667	-0.439556	-0.398367
0.1744	-0.0212667	0.455	-0.368444	-1.058	0.00837778	-0.879889	-0.523	-0.0294333	-0.302244	-0.00691111	0.0997778	-0.482	-0.496922
0.108289	0.00873333	0.449	-0.362333	-1.36911	-0.0604	-1.01167	-0.582111	-0.0948778	-0.470689	0.0266444	0.198811	-0.518222	-0.596889
0.0422889	0.0144	0.435778	-0.368333	-1.65444	-0.139622	-1.132	-0.648778	-0.161878	-0.639467	0.0633111	0.338589	-0.554	-0.693556
-0.0222667	-0.00504444	0.413222	-0.392556	-1.90922	-0.236067	-1.23244	-0.708778	-0.222789	-0.797778	0.1063	0.5097	-0.591556	-0.796778
-0.0863778	-0.0427444	0.377556	-0.432333	-2.12889	-0.348789	-1.31056	-0.758444	-0.277689	-0.945	0.154289	0.698478	-0.626889	-0.909222
-0.157267	-0.104133	0.338444	-0.485222	-2.32889	-0.474989	-1.34889	-0.786222	-0.333344	-1.08889	0.207567	0.892889	-0.666667	-1.022
-0.238822	-0.195022	0.292022	-0.551889	-2.49667	-0.615378	-1.34333	-0.795556	-0.389667	-1.22578	0.269256	1.08422	-0.721	-1.127
-0.326822	-0.305356	0.242667	-0.624778	-2.63778	-0.764556	-1.29889	-0.800333	-0.442333	-1.35322	0.335222	1.27278	-0.783222	-1.22711
-0.414844	-0.415911	0.183733	-0.706333	-2.76111	-0.910444	-1.22433	-0.801333	-0.485111	-1.46567	0.397889	1.45944	-0.841778	-1.31044
-0.502667	-0.519	0.118511	-0.791667	-2.85889	-1.05956	-1.14111	-0.788111	-0.514556	-1.56111	0.461667	1.62378	-0.892111	-1.38333
-0.588222	-0.621667	0.0544	-0.858222	-2.91778	-1.21111	-1.05489	-0.749	-0.535	-1.63889	0.53	1.74444	-0.932111	-1.43333
-0.654667	-0.737556	-0.0131556	-0.893222	-2.93556	-1.34856	-0.963111	-0.695222	-0.553444	-1.69889	0.597444	1.81667	-0.969333	-1.47556
-0.708556	-0.855889	-0.0889333	-0.899778	-2.93333	-1.45844	-0.873444	-0.646667	-0.572778	-1.73556	0.662	1.84889	-1.00467	-1.49778
-0.755111	-0.979333	-0.1656	-0.886556	-2.92111	-1.54778	-0.784222	-0.598111	-0.596556	-1.75556	0.719889	1.84111	-1.03256	-1.49667
-0.791667	-1.10211	-0.252156	-0.851333	-2.89	-1.62	-0.696222	-0.549333	-0.611556	-1.75889	0.766667	1.78778	-1.04444	-1.45111
-0.816667	-1.21856	-0.336956	-0.793333	-2.84667	-1.67222	-0.611444	-0.489778	-0.617556	-1.75333	0.803889	1.70667	-1.03544	-1.37122
-0.829667	-1.32889	-0.419489	-0.724667	-2.77444	-1.69889	-0.535889	-0.423889	-0.620111	-1.72778	0.832444	1.60222	-1.01	-1.26522
-0.827556	-1.43	-0.491333	-0.657	-2.65333	-1.70778	-0.466889	-0.363222	-0.618333	-1.68444	0.850889	1.47167	-0.976889	-1.15622
-0.808111	-1.51556	-0.554556	-0.590556	-2.5	-1.69222	-0.395	-0.315222	-0.607222	-1.63556	0.851667	1.33167	-0.949111	-1.03722
-0.780222	-1.58333	-0.62	-0.542556	-2.35444	-1.65	-0.310189	-0.276111	-0.591	-1.57333	0.839667	1.20067	-0.927889	-0.908222
-0.756333	-1.63	-0.672556	-0.507222	-2.22111	-1.59222	-0.221078	-0.249667	-0.569111	-1.50556	0.821333	1.07011	-0.901889	-0.759889
-0.741778	-1.66889	-0.707	-0.483444	-2.07889	-1.53111	-0.129189	-0.234333	-0.542778	-1.44333	0.798	0.937667	-0.872778	-0.618889
-0.728667	-1.69111	-0.734333	-0.470556	-1.92111	-1.46667	-0.0373	-0.233444	-0.510222	-1.38111	0.774	0.813111	-0.846556	-0.475889
-0.710111	-1.68333	-0.752556	-0.477778	-1.75256	-1.39556	0.0410333	-0.252333	-0.478889	-1.31222	0.747556	0.707111	-0.821222	-0.331778
-0.690111	-1.64556	-0.768	-0.496444	-1.58022	-1.31444	0.108589	-0.283556	-0.447556	-1.23011	0.709333	0.605111	-0.798333	-0.191667
-0.675444	-1.58889	-0.778889	-0.511444	-1.40978	-1.23322	0.164144	-0.309444	-0.411889	-1.13533	0.666444	0.507556	-0.780222	-0.0587778
-0.667222	-1.52556	-0.780222	-0.513	-1.25067	-1.15211	0.202144	-0.318889	-0.364556	-1.038	0.622667	0.420889	-0.762778	0.0704444
-0.661667	-1.45778	-0.777111	-0.502	-1.10044	-1.07367	0.228033	-0.309	-0.309289	-0.938444	0.582889	0.343444	-0.739667	0.194444
-0.653222	-1.37633	-0.774556	-0.475222	-0.935667	-0.996778	0.246778	-0.282656	-0.254764	-0.840556	0.551	0.271222	-0.712222	0.311667
-0.646111	-1.27722	-0.781556	-0.434444	-0.748522	-0.921667	0.267889	-0.2411	-0.199553	-0.738667	0.517222	0.219222	-0.685556	0.415778
-0.633556	-1.15733	-0.784556	-0.381222	-0.563633	-0.833667	0.287111	-0.180322	-0.143509	-0.630111	0.481667	0.18	-0.656333	0.516556
-0.612667	-1.03778	-0.780222	-0.3193	-0.3833	-0.731667	0.306333	-0.109656	-0.0865089	-0.518778	0.443111	0.143178	-0.625	0.612556
-0.583111	-0.928889	-0.767333	-0.241744	-0.193633	-0.620444	0.343333	-0.0242111	-0.0282867	-0.400622	0.402667	0.109278	-0.598222	0.686
-0.543111	-0.818333	-0.753778	-0.153856	-0.00285556	-0.504333	0.401222	0.0545667	0.0378244	-0.278178	0.363667	0.0813444	-0.571111	0.749222
-0.491333	-0.699667	-0.746111	-0.0666333	0.195589	-0.388667	0.483444	0.121344	0.111491	-0.159956	0.329444	0.0607	-0.537333	0.795444
-0.426556	-0.583333	-0.742556	0.0179222	0.396478	-0.275333	0.595222	0.172122	0.17738	-0.0381778	0.303889	0.0528778	-0.497556	0.815
-0.357424	-0.465389	-0.730556	0.101144	0.591811	-0.166	0.717556	0.2069	0.23078	0.0900444	0.281444	0.0538778	-0.454111	0.822111
-0.290924	-0.3445	-0.707444	0.178256	0.775922	-0.0681111	0.835556	0.214778	0.280367	0.216044	0.248956	0.0621	-0.404222	0.828667
-0.22438	-0.217167	-0.668222	0.247256	0.935444	0.0185556	0.949111	0.206411	0.326044	0.341156	0.210269	0.0747667	-0.3425	0.833667
-0.154369	-0.0892778	-0.627111	0.3017	1.07278	0.0907778	1.06056	0.190822	0.365889	0.462267	0.160491	0.0919889	-0.275778	0.845889
-0.0801467	0.0435	-0.583	0.353778	1.18022	0.148111	1.17022	0.172489	0.397889	0.574378	0.105602	0.118256	-0.214767	0.858111
-0.0149244	0.168833	-0.532111	0.394111	1.26644	0.196667	1.25467	0.1506	0.419889	0.663	0.05438	0.152711	-0.148989	0.880556
0.0432978	0.283056	-0.471778	0.41	1.34667	0.239444	1.31222	0.146267	0.434333	0.724889	0.00593556	0.192533	-0.0822111	0.905111
0.0972978	0.3855	-0.393278	0.410556	1.40333	0.283889	1.34222	0.1596	0.437667	0.769111	-0.0453978	0.234733	-0.0131	0.926667
0.137298	0.489278	-0.3184	0.404111	1.43889	0.332111	1.35333	0.175378	0.436444	0.800778	-0.0970644	0.272	0.0637889	0.953333
0.170833	0.590889	-0.255156	0.395778	1.47111	0.387778	1.35556	0.187822	0.432556	0.823	-0.137176	0.302	0.150456	0.986556
0.209556	0.684444	-0.195256	0.389444	1.48667	0.446	1.34556	0.205156	0.428444	0.841778	-0.157509	0.322778	0.234678	1.006
0.258567	0.764667	-0.148367	0.379778	1.47222	0.506222	1.32	0.233189	0.421556	0.855111	-0.153989	0.333	0.309178	1.023
0.313889	0.828	-0.120811	0.372778	1.45	0.567333	1.28889	0.272444	0.416111	0.864111	-0.136322	0.335111	0.376456	1.04011
0.366111	0.885667	-0.108367	0.362667	1.43111	0.626333	1.24667	0.316	0.416	0.876222	-0.119811	0.341889	0.435	1.05444
0.415556	0.947	-0.110811	0.361667	1.40444	0.672889	1.2	0.353222	0.421444	0.890556	-0.114589	0.346889	0.479778	1.05444
0.463667	1	-0.119811	0.374667	1.36667	0.695111	1.14344	0.374	0.424667	0.909556	-0.114367	0.344778	0.515778	1.04556
0.507556	1.05778	-0.141422	0.389889	1.32778	0.704111	1.08	0.373	0.421	0.928333	-0.1167	0.333778	0.541556	1.03
0.548111	1.11878	-0.170078	0.399778	1.29667	0.705556	1.00433	0.359556	0.411556	0.938778	-0.121589	0.309556	0.554	1.01478
0.582333	1.17367	-0.1951	0.407111	1.25444	0.693667	0.931667	0.345333	0.390667	0.944333	-0.134033	0.282	0.556111	0.977889
0.603333	1.22111	-0.218556	0.406667	1.20667	0.675222	0.872111	0.333889	0.359	0.945111	-0.1591	0.268667	0.556556	0.943556
0.601778	1.27222	-0.240667	0.399444	1.16367	0.654333	0.821	0.316111	0.320456	0.939889	-0.197044	0.264667	0.550667	0.907111
0.583	1.32222	-0.256	0.382111	1.12033	0.620556	0.761889	0.287	0.271456	0.927222	-0.230156	0.259444	0.533778	0.872444
0.561222	1.35111	-0.258444	0.357444	1.07867	0.575778	0.695111	0.25	0.2129	0.909111	-0.247556	0.236111	0.518222	0.835222
0.533667	1.36444	-0.254889	0.317444	1.02978	0.527333	0.635444	0.224111	0.150122	0.892667	-0.240367	0.202278	0.516333	0.788889
0.490222	1.36889	-0.249778	0.2733	0.974222	0.482444	0.600889	0.212222	0.0842333	0.878778	-0.216811	0.165267	0.530889	0.736111
0.437333	1.35111	-0.244556	0.2318	0.913222	0.429889	0.589222	0.213778	0.0263444	0.864	-0.18578	0.129511	0.554444	0.702889
0.384556	1.31667	-0.233111	0.186656	0.829111	0.3697	0.595667	0.239333	-0.0298778	0.848778	-0.156513	0.0978444	0.577667	0.664
0.334889	1.27333	-0.221	0.1291	0.730111	0.3088	0.609	0.274889	-0.0802111	0.824222	-0.123536	0.0679111	0.602889	0.630778
0.293889	1.22478	-0.206889	0.0639889	0.634556	0.253556	0.626	0.309222	-0.120989	0.785111	-0.0827022	0.0311	0.63	0.594
0.267	1.16689	-0.181733	0.00143333	0.544333	0.205	0.646222	0.340111	-0.158222	0.730778	-0.0400244	-0.0116556	0.66	0.559667
0.245667	1.10989	-0.143344	-0.0510111	0.4518	0.173889	0.676	0.365556	-0.194778	0.673333	0.00130889	-0.0441222	0.696333	0.518556
0.218	1.06644	-0.106789	-0.0957889	0.347156	0.159222	0.713222	0.373778	-0.237	0.618333	0.0329756	-0.0731222	0.735889	0.472889
0.195667	1.03278	-0.0694556	-0.129011	0.236489	0.158667	0.744111	0.369889	-0.283444	0.560222	0.0518644	-0.110067	0.770778	0.427333
0.188556	1.01056	-0.0317889	-0.150644	0.134156	0.173778	0.761	0.357333	-0.329333	0.500556	0.0613533	-0.155833	0.790667	0.397556
0.180889	0.998333	0.00665556	-0.159811	0.0389333	0.200667	0.763222	0.342556	-0.380444	0.443333	0.0656111	-0.207856	0.795222	0.361778
0.169367	0.992778	0.0399889	-0.154744	-0.0351778	0.229189	0.745889	0.318556	-0.429	0.388556	0.0717	-0.259633	0.797333	0.336667
0.162656	0.996111	0.0661889	-0.135333	-0.103622	0.256978	0.708667	0.287222	-0.468222	0.343222	0.0729556	-0.315256	0.793	0.329333
0.152133	1.00022	0.0832111	-0.101522	-0.175956	0.280667	0.654	0.251556	-0.504444	0.315111	0.0713222	-0.367556	0.770444	0.333556
0.1394	1.00367	0.0888144	-0.0623	-0.251178	0.297111	0.586556	0.211133	-0.527778	0.299222	0.0713556	-0.417022	0.739333	0.341667
0.133178	1.00356	0.0837367	-0.0205222	-0.336422	0.307333	0.503889	0.169433	-0.539	0.288222	0.0677222	-0.470222	0.711222	0.353889
0.135289	0.994889	0.0664811	0.0179222	-0.425333	0.310667	0.414222	0.1467	-0.536667	0.277778	0.0679444	-0.517	0.679778	0.378333
0.139956	0.973333	0.0387033	0.0425556	-0.507667	0.303222	0.3309	0.133911	-0.523444	0.281667	0.0690889	-0.550222	0.639778	0.401222
0.144622	0.938111	0.0106922	0.0466556	-0.591889	0.290111	0.264122	0.125433	-0.505222	0.294889	0.0754889	-0.565667	0.600222	0.400556
0.154844	0.893444	-0.0115411	0.0327667	-0.672333	0.268333	0.219122	0.119656	-0.486	0.310444	0.0882	-0.575444	0.568667	0.394778
0.172367	0.848889	-0.0281078	0.00617778	-0.748	0.244778	0.196344	0.113767	-0.464333	0.326889	0.0968444	-0.586111	0.533444	0.385667
0.194633	0.798444	-0.0428967	-0.0363444	-0.815	0.230111	0.188122	0.114322	-0.442	0.348889	0.101033	-0.586111	0.499222	0.369889
0.220156	0.742111	-0.0538078	-0.0946	-0.870778	0.220333	0.189789	0.116211	-0.422111	0.375889	0.0971622	-0.586889	0.475222	0.348222
0.241	0.672889	-0.0642667	-0.149378	-0.906	0.216222	0.203011	0.122744	-0.414556	0.407667	0.0858511	-0.592667	0.450444	0.314556
0.254778	0.602111	-0.0723667	-0.199267	-0.908667	0.215222	0.238567	0.136556	-0.409444	0.443111	0.0687067	-0.600889	0.423222	0.274444
0.269444	0.532778	-0.0791111	-0.237933	-0.892667	0.217	0.284011	0.154511	-0.400556	0.479889	0.0448178	-0.604556	0.403444	0.243889
0.291667	0.467667	-0.0837778	-0.256567	-0.879333	0.229111	0.320778	0.171522	-0.390444	0.510667	0.0127067	-0.601	0.396333	0.227
0.324556	0.409667	-0.0884333	-0.261	-0.858333	0.243889	0.335778	0.179889	-0.378	0.538444	-0.0278489	-0.599111	0.394444	0.216333
0.372667	0.360889	-0.0931556	-0.263	-0.834	0.267222	0.329	0.181778	-0.356444	0.566889	-0.0698489	-0.605889	0.392556	0.202778
0.430556	0.308111	-0.0961889	-0.258778	-0.808222	0.293778	0.316111	0.179778	-0.337222	0.593667	-0.103849	-0.614	0.392222	0.2
0.484889	0.266444	-0.0969667	-0.242	-0.778556	0.311333	0.306	0.174	-0.325333	0.606889	-0.134382	-0.622	0.394111	0.194
0.535444	0.237222	-0.0962	-0.210889	-0.756556	0.328	0.291556	0.177889	-0.315778	0.604222	-0.161489	-0.631889	0.398333	0.186
0.588333	0.220667	-0.0875333	-0.179778	-0.741556	0.347778	0.263778	0.192556	-0.299111	0.590444	-0.187444	-0.635556	0.407444	0.180822
0.642778	0.205	-0.0784	-0.1539	-0.727667	0.366	0.217029	0.214444	-0.280556	0.56	-0.209333	-0.629444	0.416889	0.179444
0.689111	0.19	-0.0616667	-0.133022	-0.712444	0.379889	0.158818	0.237778	-0.268889	0.513222	-0.218333	-0.626111	0.424222	0.158667
0.720667	0.176789	-0.043998	-0.114922	-0.695222	0.387778	0.0998178	0.257556	-0.265111	0.463333	-0.207411	-0.629111	0.427667	0.139444
0.738444	0.169644	-0.0268091	-0.0937556	-0.683778	0.391111	0.04204	0.277333	-0.266222	0.412444	-0.184056	-0.631	0.427667	0.136556
0.740111	0.1642	-0.00855357	-0.0626444	-0.654111	0.391778	-0.0158489	0.292111	-0.266667	0.359	-0.157667	-0.619333	0.421778	0.133111
0.728889	0.162089	0.00794643	-0.0335778	-0.614889	0.391222	-0.0800711	0.299667	-0.262	0.310222	-0.132367	-0.603556	0.407556	0.126333
0.711556	0.157533	0.0290909	-0.00463333	-0.566556	0.393778	-0.156071	0.3	-0.255	0.280667	-0.106844	-0.596444	0.375444	0.123778
0.698111	0.156867	0.057102	0.0208444	-0.513	0.395	-0.233516	0.284667	-0.239667	0.271889	-0.0794889	-0.588778	0.334556	0.128
0.688556	0.151756	0.0783575	0.0358	-0.464333	0.385778	-0.299738	0.2553	-0.2185	0.279889	-0.0603222	-0.584333	0.297011	0.141178
0.677444	0.1408	0.105124	0.0406889	-0.424444	0.368444	-0.3501	0.210933	-0.1945	0.304444	-0.0516556	-0.581889	0.265789	0.16
0.670556	0.131867	0.129058	0.0411222	-0.389444	0.346889	-0.389222	0.155478	-0.167633	0.340667	-0.0574333	-0.563222	0.235567	0.180222
0.663111	0.133944	0.154056	0.0312333	-0.338111	0.319111	-0.417778	0.105556	-0.132022	0.379889	-0.0780222	-0.532667	0.199122	0.191222
0.651778	0.133556	0.179978	0.0101778	-0.271222	0.292	-0.439556	0.0603222	-0.0953556	0.423556	-0.110378	-0.502444	0.153389	0.195111
0.643222	0.129289	0.203789	-0.0174889	-0.216744	0.265	-0.458111	0.0134333	-0.0620778	0.474111	-0.143767	-0.469556	0.108233	0.202889
0.638111	0.124778	0.219778	-0.0422222	-0.163633	0.239444	-0.471667	-0.0235667	-0.0333333	0.529444	-0.182844	-0.436667	0.0786889	0.188789
0.630889	0.112022	0.223222	-0.0666111	-0.108522	0.209444	-0.477889	-0.0528667	-0.00586667	0.578222	-0.223033	-0.392222	0.0791333	0.1559
0.611222	0.0799222	0.223333	-0.0934222	-0.0487444	0.175467	-0.478556	-0.0845333	0.01243	0.621111	-0.265056	-0.343667	0.0916889	0.110122
0.574889	0.0421444	0.220556	-0.123378	0.0160333	0.1459	-0.475889	-0.113944	0.02643	0.658556	-0.291111	-0.292444	0.107456	0.0527889
0.527444	0.0171	0.201533	-0.160811	0.0772556	0.123044	-0.472222	-0.135244	0.0405633	0.694444	-0.300333	-0.249333	0.127456	-0.0195444
0.472444	0.00257778	0.177844	-0.208789	0.137589	0.113933	-0.46	-0.150789	0.0523967	0.728	-0.298333	-0.230111	0.149344	-0.0981
0.418556	-0.0231778	0.156622	-0.261	0.190811	0.122711	-0.432444	-0.160422	0.0558744	0.741556	-0.294111	-0.223556	0.174456	-0.162433
0.371556	-0.0634222	0.147511	-0.312222	0.2387	0.138044	-0.385211	-0.159489	0.0601967	0.733111	-0.282111	-0.220444	0.213411	-0.221878
0.328556	-0.107378	0.144844	-0.356222	0.287	0.156156	-0.320033	-0.145966	0.0619189	0.705111	-0.267	-0.222	0.258122	-0.278656
0.274667	-0.144644	0.152844	-0.381667	0.326	0.176156	-0.253878	-0.126377	0.0657522	0.662333	-0.246222	-0.220778	0.299556	-0.309889
0.213083	-0.170778	0.175956	-0.390444	0.355222	0.192044	-0.194244	-0.101521	0.0672967	0.607444	-0.215189	-0.231111	0.327444	-0.311556
0.160146	-0.187456	0.194511	-0.382889	0.379444	0.201689	-0.148867	-0.0610767	0.0692444	0.541111	-0.170189	-0.247556	0.347556	-0.283589
0.125168	-0.193678	0.218067	-0.360356	0.405667	0.205033	-0.120089	-0.0145211	0.0611	0.465222	-0.123589	-0.265556	0.351	-0.251567
0.102579	-0.198456	0.254978	-0.326289	0.431667	0.199444	-0.0988667	0.01679	0.0414222	0.3776	-0.0779222	-0.275222	0.332111	-0.2219
0.0840789	-0.210111	0.296	-0.276759	0.463444	0.183753	-0.0836444	0.0300122	0.0168333	0.288469	-0.0353667	-0.273889	0.306667	-0.179878
0.0586456	-0.22	0.334111	-0.207426	0.489444	0.154064	-0.0827556	0.0262344	-0.00847778	0.209658	0.00752222	-0.267111	0.278756	-0.151989
0.0227567	-0.222	0.357111	-0.131426	0.504	0.11592	-0.0903222	0.0179789	-0.0321333	0.143202	0.0480778	-0.253667	0.2502	-0.130989
-0.0202433	-0.227	0.373667	-0.0586478	0.510667	0.0766089	-0.108922	0.00501111	-0.0496667	0.0866022	0.0777444	-0.234333	0.223756	-0.1081
-0.0531322	-0.248333	0.385222	0.000907778	0.518111	0.0365311	-0.133078	-0.0123889	-0.0635222	0.0366022	0.0995667	-0.205811	0.191078	-0.0943222
-0.0768822	-0.287333	0.389444	0.0459078	0.530333	0.00414222	-0.156044	-0.0321333	-0.0648556	-0.00344222	0.111078	-0.171378	0.145256	-0.0886556
-0.111833	-0.331778	0.391444	0.0780189	0.540222	-0.0204133	-0.169756	-0.0478889	-0.0569111	-0.0339756	0.103156	-0.138733	0.0971778	-0.0983667
-0.166856	-0.373444	0.385111	0.0940411	0.553667	-0.0381022	-0.172089	-0.0663333	-0.0380444	-0.0540978	0.079	-0.113489	0.0578444	-0.0931889
-0.231933	-0.419889	0.374778	0.0987464	0.576111	-0.0497244	-0.171533	-0.0701222	-0.0117222	-0.06372	0.037	-0.0936889	0.0275111	-0.0690222
-0.2971	-0.465222	0.362556	0.0897053	0.590556	-0.0582889	-0.167422	-0.0542111	0.0175	-0.0727556	-0.0115556	-0.0754333	0.00578889	-0.0634444
-0.355222	-0.509778	0.351333	0.0668164	0.605778	-0.0658667	-0.159644	-0.0345389	0.0488333	-0.0758778	-0.0574444	-0.0494	-0.00833333	-0.0601222
-0.415444	-0.542667	0.340333	0.0340387	0.631222	-0.0680111	-0.159022	-0.0225167	0.0775	-0.0756889	-0.0966667	-0.0134	-0.0228489	-0.0400333
-0.475556	-0.569222	0.322889	-0.00496133	0.654889	-0.0685889	-0.166044	-0.0102901	0.101144	-0.0684556	-0.123444	0.0270444	-0.0469489	-0.0129222
-0.532778	-0.582889	0.312667	-0.050628	0.661667	-0.0631311	-0.1746	0.00109874	0.1222	-0.0582111	-0.141478	0.0541889	-0.0654267	0.00996667
-0.587	-0.579333	0.307667	-0.0964058	0.653889	-0.0490867	-0.175378	0.00178763	0.138078	-0.0482722	-0.150456	0.0716444	-0.0667711	0.0133222
-0.625667	-0.557333	0.304	-0.139739	0.645667	-0.0309756	-0.173822	-0.00622348	0.153778	-0.0423244	-0.147956	0.0915556	-0.0624156	0.00217778
-0.644444	-0.526333	0.305556	-0.166961	0.624444	-0.0141422	-0.171044	-0.016679	0.172111	-0.0463467	-0.139567	0.115533	-0.0528678	-0.0152444
-0.654333	-0.488	0.306111	-0.177444	0.596556	0.00216889	-0.166156	-0.033979	0.193889	-0.0546578	-0.123511	0.140067	-0.0397944	-0.0374111
-0.663778	-0.448	0.308667	-0.174411	0.578778	0.0205467	-0.161933	-0.052779	0.215556	-0.0646022	-0.108956	0.164589	-0.0309489	-0.0456111
-0.671333	-0.402	0.313556	-0.170711	0.567222	0.0427022	-0.1608	-0.0666735	0.236333	-0.0820022	-0.0984	0.187222	-0.0223156	-0.0430333
-0.675111	-0.358667	0.318	-0.163711	0.555667	0.0602022	-0.156922	-0.0771401	0.255889	-0.106847	-0.0881222	0.201889	-0.0151444	-0.054
-0.687111	-0.309556	0.319444	-0.13821	0.551	0.0731578	-0.153144	-0.0854	0.269444	-0.146147	-0.0769889	0.210333	0.000944444	-0.0696211
-0.705778	-0.260333	0.312333	-0.103832	0.557556	0.0818	-0.143256	-0.0825444	0.278	-0.192947	-0.0619444	0.228667	0.0163667	-0.0613989
-0.716333	-0.218889	0.299	-0.0656878	0.565	0.0830889	-0.125022	-0.0704889	0.282889	-0.245063	-0.0457333	0.258556	0.0239556	-0.0390878
-0.721222	-0.193111	0.282222	-0.0246878	0.559778	0.0790222	-0.0939889	-0.0604444	0.280222	-0.299256	-0.0336889	0.290444	0.0223111	-0.0142433
-0.722111	-0.177111	0.258111	0.00586778	0.542778	0.0725	-0.0474333	-0.0519678	0.272111	-0.349222	-0.0262778	0.330556	0.0151411	-0.000146667
-0.714556	-0.160222	0.228867	0.02429	0.503222	0.0639622	0.00367778	-0.03929	0.261889	-0.391556	-0.0235444	0.378778	0.00329	0.00234222
-0.704667	-0.146778	0.196756	0.03779	0.461111	0.0522178	0.0403444	-0.0241478	0.251222	-0.425889	-0.0264333	0.435778	-0.00492222	-0.00705778
-0.698	-0.141556	0.162204	0.0568678	0.436667	0.0394511	0.0627667	-0.00858111	0.240667	-0.453667	-0.0421	0.488222	-0.0145222	-0.0246244
-0.691556	-0.143	0.129804	0.0858678	0.417556	0.0342956	0.0804222	0.00309033	0.235333	-0.476444	-0.0732667	0.536889	-0.0242111	-0.0489689
-0.674111	-0.142667	0.103916	0.105033	0.383222	0.0351511	0.1004	0.00773478	0.235778	-0.488	-0.115511	0.586667	-0.0331111	-0.0849033
-0.654889	-0.133033	0.08856	0.1251	0.34	0.0363289	0.112601	-0.00936522	0.237222	-0.495444	-0.1639	0.630222	-0.0423889	-0.140903
-0.642889	-0.113789	0.0757822	0.140511	0.311222	0.0418289	0.108324	-0.0408097	0.237667	-0.497222	-0.216567	0.665333	-0.0469333	-0.197903
-0.638444	-0.0886889	0.06386	0.154178	0.300778	0.0507844	0.0983791	-0.078643	0.238111	-0.490333	-0.268856	0.692889	-0.0410111	-0.241859
-0.638333	-0.0713	0.0667489	0.170956	0.307444	0.0601622	0.0811791	-0.119775	0.237556	-0.472778	-0.315767	0.708778	-0.0228556	-0.283844
-0.644778	-0.0672333	0.0732156	0.190578	0.321333	0.0722333	0.0649569	-0.154231	0.231889	-0.453889	-0.355222	0.710111	-0.00392222	-0.313222
-0.646667	-0.0659778	0.0735156	0.205667	0.322111	0.0833556	0.0642902	-0.18004	0.222333	-0.433222	-0.388222	0.699222	0.0136111	-0.326111
-0.635	-0.0583222	0.0735067	0.210556	0.297778	0.0926333	0.0728458	-0.202273	0.21	-0.403111	-0.417222	0.680667	0.0380556	-0.335556
-0.605222	-0.0358656	0.0749289	0.203144	0.263556	0.0945889	0.0810236	-0.209367	0.187322	-0.362222	-0.440667	0.650778	0.0666444	-0.340667
-0.562222	-0.0125878	0.0727844	0.187633	0.241556	0.0941889	0.0927124	-0.199044	0.162022	-0.325333	-0.462333	0.605778	0.0941111	-0.345333
-0.510111	0.00433444	0.06054	0.174033	0.223433	0.0975444	0.114844	-0.171711	0.145022	-0.290889	-0.485667	0.554889	0.113456	-0.351667
-0.451667	0.0114233	0.0424511	0.1657	0.190422	0.1011	0.143	-0.135822	0.134911	-0.260889	-0.510556	0.505111	0.1221	-0.371222
-0.382822	0.00826778	0.0355844	0.157256	0.145967	0.1021	0.156244	-0.0959889	0.1258	-0.237222	-0.532	0.458778	0.121561	-0.406333
-0.308356	-0.000332222	0.0329178	0.152256	0.106311	0.106544	0.145033	-0.0599222	0.116467	-0.221889	-0.545667	0.423778	0.110239	-0.433111
-0.232744	-0.00475444	0.03314	0.160256	0.0777	0.116656	0.118956	-0.0337	0.117356	-0.214	-0.548444	0.404556	0.100961	-0.452778
-0.157744	3.44444e-05	0.0441733	0.182256	0.0536778	0.132822	0.0809556	-0.0172333	0.133578	-0.216	-0.537444	0.399222	0.0879056	-0.476
-0.0888556	0.0137789	0.0578444	0.208811	0.0272444	0.156644	0.0371778	-0.00581111	0.157133	-0.233667	-0.507	0.413556	0.0613944	-0.499333
-0.0325222	0.0242444	0.0708222	0.239889	-0.00508889	0.181744	-0.00793333	-0.0102778	0.186811	-0.267333	-0.460778	0.439333	0.0267611	-0.519444
0.0124778	0.0297444	0.0844111	0.275511	-0.0416444	0.193556	-0.0549333	-0.0214778	0.218333	-0.303333	-0.406111	0.469222	-0.00603889	-0.527111
0.0465889	0.0256778	0.0893444	0.300111	-0.0608667	0.186856	-0.107489	-0.0296889	0.246333	-0.343778	-0.344322	0.489222	-0.0388167	-0.534111
0.0674889	0.0227444	0.0913333	0.309556	-0.0637133	0.169163	-0.159489	-0.0320111	0.266889	-0.383333	-0.277467	0.493333	-0.0741167	-0.532667
0.0707222	0.0250111	0.0875644	0.305667	-0.0511911	0.15364	-0.207822	-0.0215111	0.289222	-0.415556	-0.2058	0.488667	-0.1088	-0.519111
0.0595222	0.0294111	0.0737533	0.288489	-0.0427578	0.144007	-0.2433	0.000866667	0.31	-0.434333	-0.126911	0.47	-0.1399	-0.499
0.0444889	0.0259889	0.05292	0.264267	-0.0396133	0.131807	-0.277556	0.0162889	0.319556	-0.439556	-0.0498	0.437	-0.161889	-0.485667
0.0216	0.0202778	0.0281644	0.233267	-0.03784	0.112807	-0.309444	0.0158222	0.313	-0.428556	0.0199778	0.394889	-0.176944	-0.464556
-0.00662222	0.00924444	0.00116444	0.208489	-0.0327622	0.0816389	-0.332556	-0.00115556	0.303	-0.403333	0.0745333	0.342444	-0.180722	-0.434889
-0.0346222	-0.0118778	-0.0258467	0.197156	-0.0183511	0.0437611	-0.348889	-0.0263778	0.293556	-0.362989	0.109422	0.286	-0.1714	-0.410778
-0.0631778	-0.0418778	-0.0509467	0.195044	-0.00901778	0.0153167	-0.353889	-0.0606667	0.281889	-0.309542	0.1362	0.233	-0.153489	-0.398333
-0.0860667	-0.0770333	-0.0657244	0.198933	-0.0212289	0.00160556	-0.341333	-0.109122	0.267889	-0.238398	0.155522	0.194889	-0.122933	-0.381778
-0.0978	-0.107211	-0.0724356	0.216267	-0.0478156	-0.00259111	-0.314944	-0.155022	0.257333	-0.157842	0.165778	0.176333	-0.0791556	-0.359111
-0.0952624	-0.135644	-0.0802778	0.246822	-0.0913267	-0.00572333	-0.278255	-0.1898	0.246444	-0.0782867	0.165078	0.170222	-0.0322667	-0.338222
-0.0760847	-0.158167	-0.0837889	0.284667	-0.137327	-0.0135611	-0.234333	-0.206527	0.232111	-0.00239778	0.153278	0.176667	0.00724444	-0.334333
-0.0454402	-0.1685	-0.0801556	0.320444	-0.168971	-0.0210722	-0.184999	-0.209416	0.220222	0.0712689	0.136333	0.181556	0.03157	-0.335667
-0.00566244	-0.178722	-0.0726333	0.346889	-0.198944	-0.0295611	-0.128055	-0.20116	0.214111	0.132269	0.118267	0.177	0.0476144	-0.345444
0.0413376	-0.190533	-0.0614778	0.366	-0.2277	-0.0374711	-0.0672771	-0.169749	0.204444	0.179936	0.103022	0.161078	0.0588678	-0.354778
0.0908931	-0.202	-0.0502	0.381778	-0.259667	-0.0393822	0.000389556	-0.123371	0.194222	0.209147	0.0899667	0.145967	0.0554789	-0.357222
0.137226	-0.207667	-0.0401733	0.398778	-0.273	-0.0410489	0.0665007	-0.0663711	0.184556	0.224367	0.0765111	0.125967	0.03869	-0.357333
0.178782	-0.210667	-0.0255733	0.411111	-0.279889	-0.04686	0.115723	-0.00837111	0.170889	0.226222	0.0696222	0.0934111	0.0254711	-0.350889
0.210615	-0.228	-0.0122067	0.419667	-0.294889	-0.0557489	0.146001	0.0362067	0.153867	0.209157	0.0769556	0.0393	0.0177156	-0.339444
0.235556	-0.245111	-0.00561778	0.431889	-0.299222	-0.0665378	0.157533	0.0578733	0.134189	0.177523	0.100544	-0.0210333	0.0170489	-0.332556
0.254222	-0.256889	-0.00827333	0.448667	-0.298556	-0.0765	0.150144	0.0570978	0.1219	0.128301	0.136011	-0.0865889	0.0204044	-0.324889
0.260778	-0.267444	-0.0176289	0.466556	-0.296889	-0.0855556	0.130256	0.0449311	0.108544	0.0608567	0.176844	-0.1497	0.0291456	-0.322556
0.258889	-0.284333	-0.0286178	0.486	-0.283556	-0.0867889	0.0955333	0.0300089	0.0988889	-0.0113656	0.220244	-0.2077	0.0369011	-0.322889
0.254667	-0.305556	-0.03614	0.500333	-0.261667	-0.0807667	0.0459778	0.00726444	0.0977778	-0.0743656	0.2676	-0.262444	0.0400478	-0.329111
0.243111	-0.321333	-0.0402178	0.499222	-0.240333	-0.0749667	-0.0241333	-0.00774667	0.089	-0.120032	0.3231	-0.32	0.0443089	-0.338444
0.233	-0.338	-0.0380222	0.480333	-0.221333	-0.072	-0.102689	-0.0262544	0.0830222	-0.153254	0.376556	-0.369333	0.0508556	-0.343889
0.230625	-0.34725	-0.046575	0.4835	-0.216375	-0.066625	-0.150775	-0.0474112	0.080775	-0.185036	0.415125	-0.397375	0.0567087	-0.351625
0.228	-0.35	-0.0471875	0.4645	-0.17775	-0.0620375	-0.23015	-0.0562575	0.081075	-0.204712	0.4565	-0.418625	0.0489112	-0.368625
0.225375	-0.3485	-0.0481875	0.445	-0.152	-0.051275	-0.293775	-0.06597	0.0822125	-0.22375	0.486375	-0.43875	0.0360425	-0.382375
0.22275	-0.3525	-0.0495	0.431125	-0.1275	-0.04085	-0.33	-0.08478	0.0879125	-0.24225	0.49825	-0.452375	0.0284425	-0.388375
0.22	-0.3575	-0.050375	0.4255	-0.11875	-0.03655	-0.34125	-0.0920675	0.090325	-0.25175	0.501	-0.45525	0.0252675	-0.3905
L_C100_NS_K1
-0.0220222	-0.449889	0.087434	-0.137611	-0.00969111	-0.0888444	-0.0583889	-0.135444	-0.173444	0.0185111	-0.0689778	0.156	-0.354	-0.00666889
-0.0312444	-0.447111	0.0858562	-0.138833	-0.0120244	-0.0874	-0.0543667	-0.132833	-0.176222	0.00825556	-0.0592333	0.164889	-0.353778	-0.00156889
-0.0503222	-0.436667	0.086934	-0.131867	-0.0114022	-0.0842889	-0.0411	-0.121956	-0.178222	-0.0176333	-0.0323111	0.182	-0.345	0.0154867
-0.0791333	-0.429333	0.0946948	-0.1106	0.00209778	-0.0750889	-0.0142111	-0.0955889	-0.177444	-0.0606889	0.00373333	0.210222	-0.319333	0.0314267
-0.115689	-0.420444	0.0923614	-0.0963333	0.00433222	-0.0861333	0.0186333	-0.0603667	-0.167	-0.0538333	0.0511778	0.228778	-0.276233	0.0515267
-0.152889	-0.398889	0.092917	-0.0895222	-0.00283444	-0.0936289	0.0522889	-0.0201444	-0.144778	-0.0139333	0.104067	0.239	-0.222789	0.0752489
-0.189333	-0.387556	0.0940281	-0.0677222	-0.00239333	-0.0853844	0.107467	0.0357444	-0.121833	0.0140667	0.162511	0.269556	-0.162222	0.100016
-0.216589	-0.375778	0.111544	-0.0371667	0.0177178	-0.0440511	0.177578	0.0920778	-0.0956778	0.00695556	0.221	0.327778	-0.109	0.144733
-0.224889	-0.358556	0.116333	-0.0102556	0.0335067	0.00483778	0.243622	0.136678	-0.0632333	0.0350667	0.280811	0.400111	-0.0625556	0.207867
-0.208256	-0.340444	0.121811	0.0195222	0.0355622	0.0628378	0.307211	0.187689	-0.0235667	0.0937	0.34	0.488444	-0.022	0.2775
-0.1657	-0.307356	0.130756	0.0528556	0.0383733	0.130282	0.367333	0.248311	0.0262111	0.170922	0.396778	0.580889	0.0212222	0.347922
-0.112144	-0.258833	0.145911	0.0861111	0.0526511	0.204393	0.423111	0.314589	0.0899889	0.252367	0.452444	0.677111	0.0676667	0.405222
-0.0519222	-0.1915	0.179889	0.110956	0.0661844	0.275749	0.473333	0.381	0.168322	0.335089	0.506222	0.767556	0.103889	0.459
0.0191889	-0.108167	0.213889	0.1338	0.0680178	0.34326	0.507778	0.441	0.259989	0.418678	0.555778	0.857111	0.123344	0.508333
0.0974111	-0.0135	0.242778	0.162044	0.0652844	0.403778	0.524556	0.484	0.3571	0.497333	0.601556	0.951333	0.122044	0.561556
0.179856	0.0933889	0.265444	0.196356	0.0683333	0.451444	0.517333	0.515778	0.458822	0.560111	0.643889	1.03444	0.111887	0.620778
0.247078	0.2035	0.286556	0.231022	0.0635111	0.488444	0.483333	0.541889	0.545444	0.604333	0.669889	1.09711	0.09452	0.657
0.292522	0.306722	0.311556	0.256667	0.0481556	0.515667	0.430044	0.559889	0.609333	0.624556	0.675333	1.13033	0.06652	0.667111
0.312556	0.380389	0.325889	0.267444	0.0339778	0.527444	0.363078	0.556778	0.654778	0.619444	0.657111	1.12411	0.0381867	0.663444
0.311333	0.4123	0.334333	0.262667	0.0201	0.519444	0.288844	0.526889	0.684333	0.594222	0.616333	1.07878	-0.000702222	0.650556
0.298333	0.424778	0.339444	0.238613	0.00935111	0.496333	0.210289	0.468311	0.687444	0.555778	0.553222	0.998556	-0.0542578	0.628889
0.270111	0.430444	0.324778	0.205569	0.00491778	0.459778	0.127622	0.393311	0.661667	0.503	0.466233	0.893556	-0.115147	0.595556
0.221156	0.416889	0.296556	0.164791	0.00294	0.404744	0.0410667	0.308533	0.609556	0.436089	0.356456	0.766181	-0.175036	0.533333
0.148378	0.369244	0.2614	0.105902	-0.00135667	0.327633	-0.0519333	0.209422	0.528122	0.354922	0.227678	0.61307	-0.229513	0.430889
0.0558222	0.290911	0.220939	0.0171244	-0.000756667	0.229967	-0.1486	0.0937556	0.411567	0.253367	0.0829	0.43407	-0.288367	0.293778
-0.0409556	0.182133	0.168828	-0.0956533	0.00271	0.115744	-0.244044	-0.0364667	0.265678	0.136811	-0.0636556	0.22707	-0.352778	0.142444
-0.132511	0.0488	0.110939	-0.225542	0.00499778	-0.0134778	-0.340644	-0.164244	0.111011	0.0175889	-0.209322	-0.00193	-0.423778	-0.0163333
-0.216844	-0.0718667	0.0564944	-0.361209	0.00397556	-0.151256	-0.438789	-0.283578	-0.0507667	-0.0985222	-0.3581	-0.230486	-0.503667	-0.176111
-0.301733	-0.169756	-0.00206111	-0.491542	-0.00294667	-0.288144	-0.535778	-0.399244	-0.213989	-0.212189	-0.503544	-0.446263	-0.577111	-0.344111
-0.395289	-0.278311	-0.0703944	-0.611822	-0.0151978	-0.417367	-0.621333	-0.502889	-0.3711	-0.324633	-0.638211	-0.643819	-0.643333	-0.500667
-0.489067	-0.416978	-0.137506	-0.719111	-0.0249644	-0.538144	-0.687444	-0.594889	-0.520322	-0.430633	-0.748556	-0.826597	-0.697889	-0.646111
-0.575556	-0.5522	-0.197506	-0.809	-0.0262756	-0.639	-0.728333	-0.675333	-0.662878	-0.516278	-0.831111	-0.983667	-0.738444	-0.767333
-0.644667	-0.656444	-0.249461	-0.877222	-0.0228011	-0.717556	-0.736667	-0.730111	-0.793111	-0.569778	-0.886778	-1.11056	-0.776556	-0.85
-0.693	-0.738222	-0.291444	-0.914667	-0.0182678	-0.771222	-0.712778	-0.752333	-0.904889	-0.582333	-0.908333	-1.206	-0.801444	-0.897333
-0.718222	-0.796333	-0.317889	-0.917444	-0.0151678	-0.803222	-0.665444	-0.740444	-0.981	-0.555222	-0.908111	-1.26122	-0.798778	-0.903333
-0.724444	-0.819333	-0.331222	-0.880444	-0.0131	-0.811222	-0.593	-0.707556	-1.028	-0.507444	-0.887556	-1.26056	-0.765333	-0.869222
-0.716222	-0.821	-0.331333	-0.817222	-0.0137111	-0.790222	-0.496989	-0.664	-1.04911	-0.446978	-0.834111	-1.21789	-0.713889	-0.800444
-0.691222	-0.814333	-0.312444	-0.735556	-0.0177111	-0.735889	-0.384911	-0.606	-1.04367	-0.375033	-0.754111	-1.14522	-0.658	-0.701444
-0.642111	-0.786333	-0.281867	-0.636667	-0.0273778	-0.663222	-0.275	-0.539333	-1.01078	-0.301833	-0.659	-1.04511	-0.601111	-0.592589
-0.574333	-0.727333	-0.244811	-0.527889	-0.0438778	-0.571522	-0.175889	-0.476	-0.949778	-0.231278	-0.555111	-0.912778	-0.545111	-0.469589
-0.493	-0.658556	-0.203478	-0.4253	-0.059	-0.463411	-0.0906667	-0.415778	-0.862333	-0.173944	-0.443072	-0.7527	-0.486333	-0.339256
-0.412167	-0.591444	-0.157889	-0.330189	-0.0606556	-0.337633	-0.0218889	-0.356556	-0.754	-0.141389	-0.323628	-0.572367	-0.423	-0.1987
-0.332633	-0.517333	-0.105522	-0.237111	-0.0505111	-0.197856	0.0337778	-0.301	-0.625833	-0.125944	-0.205517	-0.364367	-0.356778	-0.0517
-0.252344	-0.425556	-0.0423	-0.139444	-0.0170333	-0.0495222	0.086	-0.249311	-0.492089	-0.123722	-0.08185	-0.149589	-0.299456	0.0945222
-0.176533	-0.328444	0.0195889	-0.0487778	0.0318556	0.0951444	0.126222	-0.200778	-0.360422	-0.128056	0.04215	0.0498556	-0.246921	0.240411
-0.110933	-0.232444	0.0693667	0.0387778	0.0926222	0.217256	0.152211	-0.144333	-0.236089	-0.134411	0.154039	0.232189	-0.193077	0.360522
-0.0580667	-0.129333	0.102033	0.119889	0.1514	0.304922	0.158911	-0.0781111	-0.1282	-0.145022	0.256372	0.397078	-0.13441	0.448411
-0.0201889	-0.0175556	0.122122	0.187	0.193289	0.364922	0.152256	-0.00222222	-0.0384222	-0.153889	0.35315	0.528856	-0.0718544	0.498778
0.00512222	0.0991111	0.128944	0.223667	0.212056	0.395889	0.128256	0.0867778	0.0330222	-0.165667	0.433928	0.608189	-0.00807667	0.519
0.0196778	0.209333	0.128844	0.235456	0.1915	0.395778	0.0852556	0.184778	0.0786889	-0.183889	0.495222	0.628333	0.0510344	0.517111
0.0296778	0.3	0.120433	0.220567	0.1311	0.362367	0.0258111	0.277444	0.0996222	-0.206111	0.523889	0.587311	0.101368	0.482711
0.0324333	0.366222	0.102256	0.179711	0.0347667	0.2947	-0.0536333	0.358667	0.0932333	-0.240222	0.509556	0.482756	0.134701	0.408711
0.0235333	0.398444	0.0647	0.1046	-0.109122	0.1927	-0.151967	0.424533	0.0651556	-0.288444	0.457957	0.328089	0.14729	0.289156
0.00272222	0.399222	0.0117	0.00504444	-0.291567	0.0654778	-0.263633	0.477222	0.0253778	-0.352556	0.382068	0.144533	0.138122	0.135044
-0.0261	0.369956	-0.0523	-0.120178	-0.498122	-0.0674111	-0.3843	0.513667	-0.0114	-0.422111	0.293624	-0.0620222	0.106056	-0.0329556
-0.0693	0.312178	-0.122522	-0.259956	-0.708789	-0.197967	-0.508744	0.54	-0.0482889	-0.484667	0.19529	-0.2818	0.0495	-0.184178
-0.124733	0.224844	-0.1913	-0.408956	-0.920567	-0.325078	-0.637778	0.542333	-0.0898444	-0.537667	0.0878459	-0.493689	-0.0266111	-0.296178
-0.188156	0.0979556	-0.2524	-0.543733	-1.13111	-0.442856	-0.757111	0.523667	-0.138511	-0.581333	-0.0225986	-0.6798	-0.110167	-0.386511
-0.250267	-0.0469333	-0.311522	-0.651222	-1.32778	-0.554411	-0.865444	0.480444	-0.178844	-0.618333	-0.138154	-0.830022	-0.198944	-0.464067
-0.307322	-0.193711	-0.366256	-0.725889	-1.51022	-0.659444	-0.970667	0.4214	-0.201889	-0.652889	-0.26371	-0.930222	-0.2945	-0.521222
-0.360722	-0.331044	-0.412556	-0.787889	-1.67422	-0.750667	-1.07611	0.350878	-0.205889	-0.684667	-0.388932	-0.975222	-0.395389	-0.536556
-0.406	-0.439267	-0.456667	-0.836889	-1.79556	-0.821111	-1.185	0.267211	-0.196744	-0.714	-0.515556	-0.967556	-0.497856	-0.536778
-0.435778	-0.537711	-0.497333	-0.877222	-1.86	-0.871778	-1.29744	0.163878	-0.179011	-0.734	-0.650111	-0.910333	-0.601556	-0.544111
-0.454222	-0.633889	-0.526333	-0.904222	-1.86556	-0.911556	-1.41333	0.0364333	-0.170789	-0.752444	-0.792222	-0.802377	-0.700778	-0.561111
-0.453111	-0.725222	-0.541333	-0.929444	-1.80711	-0.942333	-1.52333	-0.113344	-0.168233	-0.783889	-0.940667	-0.648599	-0.789111	-0.591556
-0.435778	-0.805111	-0.554	-0.952	-1.68822	-0.972667	-1.61222	-0.259233	-0.171011	-0.827111	-1.08844	-0.454599	-0.867333	-0.664333
-0.406	-0.861778	-0.572667	-0.974889	-1.51711	-1.005	-1.68222	-0.404233	-0.174233	-0.873444	-1.22378	-0.22671	-0.947	-0.768333
-0.369	-0.900889	-0.586444	-1.00722	-1.30133	-1.03622	-1.73222	-0.542344	-0.178456	-0.917444	-1.34489	0.00862333	-1.01856	-0.893778
-0.338	-0.909444	-0.595222	-1.048	-1.06063	-1.06922	-1.74889	-0.672967	-0.191678	-0.949556	-1.435	0.226734	-1.06578	-1.04978
-0.310444	-0.899333	-0.603556	-1.07933	-0.807522	-1.11333	-1.72778	-0.795444	-0.216567	-0.966778	-1.49556	0.406179	-1.08189	-1.25111
-0.292333	-0.894222	-0.605333	-1.11011	-0.560078	-1.17333	-1.66444	-0.909778	-0.254156	-0.975889	-1.52444	0.532957	-1.06267	-1.468
-0.288667	-0.879889	-0.593889	-1.14133	-0.327189	-1.24556	-1.55511	-1.01133	-0.311111	-0.971889	-1.51778	0.589512	-1.00433	-1.67933
-0.3	-0.857444	-0.582111	-1.17778	-0.126633	-1.33	-1.39567	-1.09322	-0.382111	-0.958444	-1.48556	0.563111	-0.916111	-1.87256
-0.324778	-0.839889	-0.582889	-1.21222	0.0240333	-1.42889	-1.19178	-1.15711	-0.458778	-0.933222	-1.43333	0.452222	-0.810222	-2.05889
-0.354444	-0.837667	-0.589222	-1.24444	0.126144	-1.52444	-0.955667	-1.20478	-0.534222	-0.895	-1.36444	0.252667	-0.690889	-2.21
-0.389	-0.851	-0.596111	-1.27889	0.180589	-1.61556	-0.697111	-1.22556	-0.613556	-0.845	-1.28878	-0.0241111	-0.566111	-2.33444
-0.426778	-0.887667	-0.612333	-1.31778	0.197511	-1.69667	-0.413444	-1.22333	-0.694333	-0.783556	-1.20522	-0.342778	-0.455111	-2.40444
-0.46	-0.959889	-0.634889	-1.35556	0.189656	-1.75444	-0.120111	-1.19767	-0.769889	-0.723778	-1.11089	-0.665556	-0.360556	-2.39889
-0.497556	-1.06378	-0.659667	-1.39111	0.155989	-1.77889	0.175444	-1.14889	-0.833778	-0.663333	-1.00167	-0.964556	-0.293667	-2.31
-0.540333	-1.17589	-0.679778	-1.40778	0.1021	-1.76778	0.465444	-1.07411	-0.875778	-0.597667	-0.882111	-1.21022	-0.266222	-2.14322
-0.580667	-1.28611	-0.702556	-1.39667	0.0345444	-1.72444	0.743889	-0.976222	-0.886556	-0.534111	-0.751222	-1.38378	-0.286111	-1.91922
-0.612222	-1.38911	-0.715778	-1.34756	-0.0306778	-1.64444	1	-0.848778	-0.870778	-0.468778	-0.608789	-1.47489	-0.341889	-1.63108
-0.628222	-1.48111	-0.703444	-1.25156	-0.0723889	-1.522	1.22278	-0.695444	-0.833	-0.393678	-0.458567	-1.48167	-0.426889	-1.27786
-0.631222	-1.54556	-0.666333	-1.10589	-0.0699444	-1.36689	1.40333	-0.523556	-0.775889	-0.311356	-0.307567	-1.40044	-0.534	-0.881078
-0.621111	-1.58	-0.609333	-0.920333	-0.0129444	-1.17622	1.53589	-0.343	-0.695556	-0.2268	-0.155456	-1.25267	-0.649889	-0.436633
-0.610889	-1.57333	-0.534111	-0.698778	0.0988	-0.948778	1.61667	-0.147667	-0.603333	-0.138467	-0.00101111	-1.06511	-0.769778	0.0155889
-0.592	-1.53444	-0.445186	-0.460333	0.2504	-0.697111	1.65	0.0562222	-0.507667	-0.0420222	0.139656	-0.865	-0.894333	0.455589
-0.55	-1.46111	-0.351152	-0.219667	0.4254	-0.430667	1.65111	0.263	-0.415267	0.0565333	0.258322	-0.684444	-1.01411	0.870033
-0.477222	-1.35867	-0.254486	0.00355556	0.614067	-0.157333	1.62	0.460444	-0.3301	0.153756	0.352656	-0.539222	-1.116	1.25214
-0.385889	-1.23344	-0.150374	0.198556	0.790956	0.116	1.56	0.650333	-0.250289	0.250644	0.4201	-0.441222	-1.19444	1.60037
-0.289333	-1.08756	-0.0463744	0.354667	0.931178	0.374889	1.47556	0.812889	-0.170678	0.339644	0.454889	-0.402222	-1.25356	1.88667
-0.197667	-0.922444	0.0514033	0.459556	1.01656	0.614667	1.37167	0.947333	-0.100233	0.412878	0.452444	-0.415111	-1.29	2.11011
-0.119667	-0.747467	0.142514	0.506	1.03233	0.835111	1.25522	1.04544	-0.0436444	0.472667	0.425589	-0.478556	-1.30667	2.26111
-0.0504444	-0.5718	0.227514	0.508667	0.974667	1.03667	1.132	1.10933	-0.00532222	0.523222	0.379522	-0.567444	-1.29889	2.32778
0.0236667	-0.409467	0.306626	0.478333	0.837444	1.207	1.008	1.12989	0.0224444	0.565444	0.314933	-0.659444	-1.26844	2.32556
0.0964444	-0.2508	0.379922	0.426556	0.633333	1.34533	0.881222	1.11111	0.0492222	0.605333	0.2422	-0.747333	-1.21533	2.25556
0.163222	-0.108467	0.441667	0.358378	0.391889	1.45222	0.739778	1.06067	0.0819333	0.649333	0.169378	-0.819667	-1.13311	2.12889
0.217444	-0.00191111	0.484778	0.290178	0.136778	1.52889	0.589422	0.991667	0.1151	0.705111	0.100389	-0.872111	-1.02811	1.95289
0.265778	0.0780889	0.517333	0.230256	-0.105222	1.57889	0.4392	0.909444	0.143844	0.776111	0.0318333	-0.901222	-0.899222	1.75633
0.319222	0.1532	0.548667	0.178144	-0.300667	1.61111	0.295644	0.822556	0.170678	0.853889	-0.0308333	-0.885111	-0.742956	1.54333
0.387	0.229422	0.578667	0.131256	-0.436667	1.62333	0.165422	0.729667	0.206011	0.946222	-0.0743889	-0.826444	-0.575067	1.32133
0.479222	0.300778	0.608	0.0969374	-0.512444	1.61444	0.0542	0.638556	0.255978	1.05367	-0.1082	-0.731222	-0.409956	1.12056
0.591444	0.369889	0.640778	0.071093	-0.526289	1.58	-0.0385778	0.540667	0.323656	1.17189	-0.144244	-0.604633	-0.253622	0.943889
0.716222	0.451444	0.678444	0.0469819	-0.469733	1.52667	-0.1178	0.442389	0.405444	1.29656	-0.1861	-0.4613	-0.0958444	0.779444
0.845667	0.538333	0.715333	0.0185374	-0.345844	1.46444	-0.174356	0.346311	0.493556	1.42156	-0.232033	-0.303744	0.0664889	0.628444
0.978556	0.639333	0.765889	-0.00428478	-0.1664	1.40111	-0.206356	0.264344	0.579111	1.53778	-0.280989	-0.1223	0.226378	0.501333
1.11689	0.761444	0.838667	-0.0294181	0.0402667	1.34556	-0.219556	0.193289	0.673333	1.63556	-0.329556	0.0838111	0.376156	0.409667
1.26211	0.892889	0.923	-0.0578292	0.263378	1.30333	-0.218111	0.129733	0.776222	1.71111	-0.377111	0.318256	0.505156	0.328
1.41411	1.00411	1.00944	-0.0851626	0.4866	1.27556	-0.214444	0.0731667	0.884778	1.77444	-0.418889	0.563144	0.605667	0.268156
1.56378	1.08833	1.09556	-0.0993848	0.703156	1.26889	-0.207111	0.0272778	0.987778	1.82333	-0.460444	0.8257	0.681	0.220378
1.70222	1.16089	1.17633	-0.109344	0.911933	1.28556	-0.203667	-0.00720667	1.08144	1.85	-0.498222	1.10937	0.750333	0.1836
1.82111	1.23167	1.24667	-0.114022	1.10089	1.31222	-0.2	-0.0192067	1.15833	1.85	-0.524111	1.38833	0.815556	0.172156
1.91333	1.29556	1.30156	-0.111222	1.26378	1.34222	-0.198333	-0.0117067	1.22322	1.82222	-0.529222	1.65833	0.866111	0.192044
1.99222	1.36222	1.34889	-0.104378	1.39733	1.36111	-0.202222	0.0188156	1.28078	1.76222	-0.513444	1.90411	0.902889	0.226489
2.05222	1.41333	1.38444	-0.105267	1.496	1.36111	-0.211778	0.0494489	1.33778	1.67778	-0.484444	2.09889	0.922667	0.275489
2.08889	1.44778	1.40556	-0.1076	1.57111	1.34222	-0.222333	0.0759489	1.38	1.56556	-0.448444	2.23889	0.926889	0.334267
2.09	1.46556	1.41778	-0.110156	1.61111	1.29722	-0.239	0.0915044	1.40778	1.42456	-0.399556	2.31778	0.930889	0.405933
2.05444	1.48444	1.41778	-0.1166	1.61222	1.22056	-0.258889	0.104238	1.42444	1.26189	-0.344811	2.32333	0.931556	0.489556
1.98333	1.51778	1.4	-0.137822	1.56333	1.10756	-0.282444	0.11116	1.43444	1.07956	-0.28052	2.24333	0.936556	0.574444
1.87778	1.55111	1.37	-0.173211	1.45378	0.957333	-0.304	0.1155	1.43556	0.880311	-0.212553	2.07867	0.937444	0.662333
1.737	1.57333	1.32222	-0.232689	1.278	0.784567	-0.323778	0.113467	1.43	0.671978	-0.145676	1.85089	0.925111	0.740444
1.56567	1.57222	1.26233	-0.314489	1.03611	0.5979	-0.341	0.110667	1.41222	0.453867	-0.100042	1.56889	0.906889	0.789778
1.36767	1.53778	1.18533	-0.408556	0.744778	0.404789	-0.359222	0.0973111	1.37778	0.232422	-0.0809311	1.24756	0.872333	0.831667
1.15011	1.47556	1.08611	-0.502	0.430333	0.203678	-0.380444	0.0772667	1.32056	0.00842222	-0.0844867	0.922667	0.820333	0.862667
0.915389	1.38922	0.962556	-0.592556	0.0936667	-0.0041	-0.409778	0.0473111	1.24856	-0.206022	-0.107264	0.598333	0.757	0.878667
0.677833	1.28911	0.813511	-0.680222	-0.260778	-0.208767	-0.448889	0.0152	1.16178	-0.407244	-0.149487	0.279222	0.673333	0.876778
0.441056	1.17622	0.644289	-0.766222	-0.611889	-0.403211	-0.500222	-0.0211889	1.05967	-0.5968	-0.19912	-0.0152222	0.573211	0.840333
0.208389	1.05556	0.460289	-0.853667	-0.943	-0.587989	-0.571	-0.0521111	0.941111	-0.776689	-0.255633	-0.290778	0.458844	0.785667
-0.0238333	0.923111	0.257956	-0.928333	-1.24122	-0.7611	-0.667444	-0.0843	0.806556	-0.946333	-0.311933	-0.550556	0.324956	0.705444
-0.250833	0.781222	0.0487333	-0.981	-1.49656	-0.917222	-0.783111	-0.116378	0.657711	-1.108	-0.370811	-0.802778	0.179067	0.607556
-0.465056	0.635889	-0.171378	-1.01022	-1.71578	-1.055	-0.915444	-0.159244	0.487044	-1.25989	-0.425	-1.05078	0.0249556	0.502322
-0.674833	0.505	-0.395489	-1.02567	-1.91111	-1.17189	-1.05556	-0.211	0.298489	-1.39956	-0.466444	-1.27611	-0.137156	0.365989
-0.873944	0.392278	-0.611822	-1.03656	-2.09333	-1.25967	-1.19022	-0.267733	0.102156	-1.53222	-0.492778	-1.48567	-0.304822	0.219767
-1.05922	0.292111	-0.820489	-1.04022	-2.25889	-1.32189	-1.31011	-0.313667	-0.1014	-1.66222	-0.505444	-1.678	-0.480489	0.0673222
-1.23389	0.191	-1.01922	-1.03433	-2.4	-1.36333	-1.41444	-0.355667	-0.309067	-1.78333	-0.500778	-1.84778	-0.662044	-0.0755667
-1.39489	0.0913333	-1.20667	-1.01789	-2.53444	-1.38333	-1.50222	-0.399222	-0.519178	-1.89889	-0.485333	-1.99778	-0.836033	-0.203789
-1.54333	-0.0211111	-1.38489	-0.985778	-2.66444	-1.38111	-1.57222	-0.453444	-0.7284	-2.00667	-0.470889	-2.11333	-0.992111	-0.319011
-1.67556	-0.157444	-1.54811	-0.942444	-2.78778	-1.35111	-1.61667	-0.509	-0.933844	-2.10556	-0.463444	-2.18	-1.11356	-0.419233
-1.78111	-0.322222	-1.69	-0.898333	-2.89778	-1.30444	-1.63556	-0.567222	-1.13611	-2.19	-0.458778	-2.19222	-1.20244	-0.512789
-1.86222	-0.499111	-1.80778	-0.859111	-2.98556	-1.24811	-1.63556	-0.619222	-1.331	-2.26	-0.452111	-2.15333	-1.26111	-0.586889
-1.92333	-0.697111	-1.90333	-0.821667	-3.04667	-1.18167	-1.62	-0.659222	-1.51244	-2.31111	-0.445111	-2.08333	-1.29222	-0.631
-1.97333	-0.906611	-1.98222	-0.781222	-3.07556	-1.11111	-1.59667	-0.684333	-1.68333	-2.33444	-0.441667	-1.98778	-1.29033	-0.660444
-2.02222	-1.11456	-2.04778	-0.742111	-3.07667	-1.03844	-1.56778	-0.704667	-1.84333	-2.32444	-0.438556	-1.87889	-1.25111	-0.679
-2.07	-1.31444	-2.10556	-0.713333	-3.06222	-0.972111	-1.52778	-0.714222	-1.99333	-2.28889	-0.437111	-1.77778	-1.17967	-0.704333
-2.11556	-1.51189	-2.15333	-0.693556	-3.03889	-0.915	-1.47444	-0.705	-2.13333	-2.23	-0.439333	-1.69333	-1.09367	-0.730444
-2.15667	-1.70767	-2.17889	-0.679778	-3.00444	-0.867333	-1.40667	-0.669333	-2.25778	-2.15556	-0.436667	-1.62333	-1.00778	-0.752556
-2.2	-1.87556	-2.18556	-0.666333	-2.96222	-0.834333	-1.325	-0.619	-2.36444	-2.06667	-0.424667	-1.57889	-0.924889	-0.761556
-2.24667	-2.00111	-2.18111	-0.643222	-2.91556	-0.809444	-1.23589	-0.563	-2.45222	-1.96778	-0.407556	-1.55222	-0.847222	-0.756111
-2.28444	-2.09556	-2.16444	-0.612444	-2.86444	-0.784889	-1.14078	-0.508	-2.52556	-1.85889	-0.383	-1.54222	-0.781889	-0.744889
-2.29667	-2.15111	-2.13444	-0.578	-2.81111	-0.761556	-1.03878	-0.463111	-2.58556	-1.74889	-0.354889	-1.54889	-0.730778	-0.712889
-2.29222	-2.18444	-2.09556	-0.544556	-2.76333	-0.734333	-0.927778	-0.427444	-2.62778	-1.64333	-0.322111	-1.56444	-0.695778	-0.673
-2.27222	-2.18889	-2.04444	-0.513	-2.71111	-0.702667	-0.809556	-0.390889	-2.65111	-1.54	-0.284556	-1.56333	-0.674667	-0.635222
-2.23889	-2.17111	-1.98111	-0.474222	-2.65	-0.658889	-0.690333	-0.353222	-2.65222	-1.43889	-0.252111	-1.53111	-0.661444	-0.595778
-2.18778	-2.15111	-1.90444	-0.428	-2.57222	-0.603889	-0.574667	-0.321111	-2.63333	-1.33544	-0.229778	-1.46833	-0.655778	-0.547222
-2.11556	-2.12556	-1.82444	-0.379111	-2.47333	-0.540111	-0.467011	-0.300333	-2.59556	-1.22278	-0.224444	-1.38833	-0.653444	-0.495444
-2.00889	-2.09333	-1.74444	-0.333667	-2.34222	-0.469	-0.365733	-0.289778	-2.54556	-1.104	-0.235778	-1.28556	-0.654778	-0.442667
-1.87778	-2.07	-1.66111	-0.291389	-2.17444	-0.391167	-0.272433	-0.282889	-2.47889	-0.976778	-0.255889	-1.16256	-0.658444	-0.401
-1.73778	-2.05111	-1.57667	-0.242556	-1.97422	-0.306478	-0.181767	-0.278889	-2.39222	-0.839333	-0.283333	-1.01778	-0.659667	-0.368111
-1.60156	-2.04333	-1.49222	-0.184667	-1.74933	-0.221256	-0.0973222	-0.275444	-2.29	-0.694522	-0.313111	-0.854	-0.657222	-0.347556
-1.45933	-2.04111	-1.40222	-0.123	-1.50756	-0.142478	-0.0249889	-0.269556	-2.17444	-0.544556	-0.340333	-0.687111	-0.652111	-0.328444
-1.30833	-2.05	-1.30189	-0.0615556	-1.26411	-0.0690333	0.0387889	-0.273444	-2.04333	-0.396111	-0.366889	-0.5293	-0.642556	-0.301333
-1.148	-2.05333	-1.18811	-0.00866667	-1.01303	-0.0007	0.0966778	-0.289	-1.90889	-0.254556	-0.387333	-0.393078	-0.627444	-0.276667
-0.998333	-2.03444	-1.06711	0.0412222	-0.757589	0.0668556	0.155344	-0.313667	-1.77889	-0.123667	-0.401889	-0.278656	-0.603333	-0.253222
-0.856778	-1.98556	-0.933778	0.0836667	-0.506478	0.1343	0.217578	-0.345	-1.65667	-0.007	-0.409778	-0.180009	-0.567	-0.234778
-0.724556	-1.92222	-0.780822	0.115	-0.267367	0.201189	0.276967	-0.379556	-1.53222	0.102	-0.41	-0.103887	-0.53	-0.230556
-0.597333	-1.84889	-0.624	0.133522	-0.0499222	0.264911	0.332667	-0.410444	-1.39878	0.201111	-0.395556	-0.0502089	-0.488667	-0.222667
-0.479189	-1.76444	-0.460333	0.132511	0.142189	0.318333	0.384778	-0.437556	-1.25144	0.287	-0.366889	-0.0170644	-0.439333	-0.214667
-0.374414	-1.66889	-0.287556	0.118322	0.312522	0.362556	0.438889	-0.465667	-1.09844	0.365744	-0.328667	-0.00164222	-0.375489	-0.215222
-0.28407	-1.56111	-0.112778	0.105467	0.470744	0.4	0.507889	-0.503444	-0.940222	0.441556	-0.281967	0.00145778	-0.299422	-0.228667
-0.203448	-1.46	0.0607778	0.100022	0.628411	0.432111	0.587111	-0.537889	-0.787656	0.519	-0.232133	-0.00892	-0.223311	-0.254333
-0.126003	-1.36222	0.227778	0.113578	0.781778	0.464667	0.668889	-0.565111	-0.630633	0.598444	-0.181244	-0.0255422	-0.1482	-0.276556
-0.0371144	-1.26656	0.386333	0.138911	0.930778	0.496333	0.751222	-0.586889	-0.462633	0.677444	-0.125133	-0.0396756	-0.0746444	-0.301111
0.0496633	-1.191	0.539667	0.173022	1.08522	0.518111	0.831333	-0.603111	-0.2873	0.757	-0.0565778	-0.0558778	-0.00742222	-0.327
0.122663	-1.11756	0.678933	0.210244	1.23944	0.528333	0.910111	-0.617222	-0.112967	0.832556	0.0180889	-0.0668889	0.0595778	-0.352444
0.18733	-1.03022	0.803222	0.248778	1.40533	0.526	0.987556	-0.634	0.0547	0.907333	0.0919778	-0.0837889	0.120133	-0.392667
0.252297	-0.939333	0.915111	0.294622	1.58633	0.519556	1.063	-0.648111	0.217478	0.991778	0.164978	-0.105156	0.168689	-0.442111
0.319967	-0.864111	1.01456	0.344811	1.77111	0.514556	1.128	-0.655333	0.385589	1.086	0.236756	-0.137133	0.204622	-0.492111
0.399844	-0.806889	1.10089	0.390111	1.94222	0.510333	1.17011	-0.648667	0.549589	1.18022	0.303056	-0.186789	0.223889	-0.536111
0.483333	-0.744333	1.17478	0.429222	2.09444	0.505333	1.19333	-0.635111	0.710356	1.26433	0.363444	-0.248222	0.227889	-0.556556
0.562556	-0.682333	1.23956	0.456222	2.23222	0.491444	1.21111	-0.614667	0.863333	1.34222	0.417778	-0.305711	0.218922	-0.554667
0.633222	-0.606889	1.29667	0.474222	2.35	0.468778	1.22667	-0.590222	1.00867	1.41556	0.468222	-0.354667	0.2041	-0.544444
0.703333	-0.508211	1.33556	0.489889	2.44444	0.447	1.24222	-0.562889	1.14889	1.48667	0.516333	-0.393556	0.187444	-0.532333
0.782556	-0.405	1.35889	0.513556	2.52111	0.427889	1.25222	-0.537222	1.289	1.55111	0.565667	-0.427	0.163556	-0.524
0.868444	-0.305667	1.38333	0.547444	2.57	0.408667	1.25778	-0.504444	1.42456	1.60111	0.616889	-0.438889	0.1362	-0.501889
[truncated: 1,627 more rows]
