# Supplementary material for: Greater magnocellular saccadic suppression in high versus low autistic tendency suggests a causal path to local perceptual style
Source: R Soc Open Sci. 2015 Dec 16;2(12):150226. doi: 10.1098/rsos.150226 (PMC4807440; doi:10.1098/rsos.150226)
Supplement: “nonlinearVEP_HighAQ.xlsx” contains the evoked potential data for first order kernel:K1, first slice of second order kernel K2.1 and second slice of second order kernel K2.2 with separate columns for each participant. Data derived for saccade condition are labelled with “S” while data recorded in th [file rsos150226supp4.xlsx]

## Sheet: Sheet1
High AQ group
VEP Data in 14 columns (14 participants) with 301 rows providing epoch 0-250ms, amplitudes measured in microVolt
Contrast for each block is either 24% or 100%, thus H_C24_NS_K1 refers to HighAQ, Contrast = 24%, No Saccade (Fixation), K1=first order kernel
H_C24_NS_K1
-0.00492889	0.0412444	0.145322	-0.152	-0.0445867	0.0910778	0.0836444	0.0755778	0.128867	0.108796	0.131867	-0.147378	0.0980889	0.103844
-0.00772889	0.0287333	0.148544	-0.154778	-0.0357422	0.0919889	0.0848778	0.0809444	0.130978	0.108796	0.13292	-0.132956	0.0904478	0.0947556
-0.0104978	0.00217778	0.158322	-0.160778	-0.0180089	0.0847222	0.0830667	0.0928111	0.1352	0.112796	0.113653	-0.116944	0.0859367	0.0540889
-0.0287644	-0.0281444	0.168656	-0.177667	0.000391111	0.0717444	0.0800111	0.108222	0.1392	0.120573	0.0586533	-0.105267	0.07727	0.0170778
-0.0470978	-0.0499444	0.179656	-0.200333	0.01218	0.0603222	0.0803444	0.121122	0.1432	0.130784	0.0475644	-0.0889889	0.09957	-0.0164778
-0.0582089	-0.0652333	0.195222	-0.222111	0.0157444	0.0491044	0.0844556	0.1319	0.154333	0.146789	0.06212	-0.0686	0.100681	-0.0332556
-0.0786533	-0.0838111	0.211889	-0.243556	0.0129444	0.0423378	0.0912333	0.155689	0.157889	0.154	0.0414978	-0.0337111	0.103059	-0.0537522
-0.0994756	-0.1048	0.227111	-0.262444	0.0249444	0.0370378	0.103389	0.179544	0.154444	0.157	-0.0111689	0.00528889	0.0970589	-0.0731189
-0.120578	-0.119011	0.240333	-0.275444	0.0457111	0.0284933	0.119433	0.201189	0.149678	0.167667	-0.0299578	0.0329778	0.110714	-0.0806744
-0.151911	-0.131378	0.247111	-0.279222	0.0783222	0.0217267	0.135467	0.212444	0.144678	0.179778	-0.0238911	0.0499333	0.138103	-0.06283
-0.183667	-0.146333	0.250667	-0.271878	0.121089	0.0138933	0.149044	0.2025	0.140122	0.182222	-0.00682222	0.0501889	0.174911	-0.02183
-0.215444	-0.162556	0.253111	-0.256689	0.162511	0.0123156	0.166789	0.1823	0.139678	0.180889	0.0291111	0.0709556	0.197633	0.0217256
-0.237111	-0.171556	0.254	-0.222178	0.193067	0.0203044	0.182111	0.1614	0.139344	0.182889	0.0983333	0.106833	0.203744	0.0412922
-0.249778	-0.181889	0.251667	-0.179822	0.225367	0.0352044	0.183	0.1454	0.1429	0.194778	0.129644	0.131556	0.1873	0.0648478
-0.253444	-0.193444	0.247667	-0.147378	0.259878	0.0541444	0.175011	0.123756	0.145789	0.210778	0.116867	0.142944	0.170478	0.0762144
-0.249333	-0.190111	0.238	-0.1316	0.294433	0.0697222	0.169344	0.0874111	0.157011	0.229667	0.128156	0.149389	0.159122	0.0520444
-0.241578	-0.172889	0.230111	-0.128822	0.3295	0.0831333	0.161789	0.0440778	0.178122	0.241667	0.156611	0.148389	0.143144	0.0210778
-0.221722	-0.151011	0.223222	-0.1336	0.357778	0.104344	0.150922	0.00463333	0.202444	0.239333	0.183511	0.153367	0.144811	0.0167
-0.188811	-0.117778	0.220222	-0.145267	0.360889	0.130344	0.135778	-0.0136733	0.217111	0.232778	0.193678	0.149211	0.154256	0.0325444
-0.138367	-0.0748889	0.220333	-0.160056	0.340556	0.158167	0.113878	-0.00572889	0.222	0.239778	0.203678	0.137656	0.151256	0.0544333
-0.0778111	-0.0267778	0.223444	-0.183133	0.317111	0.180122	0.0907222	0.0164711	0.219667	0.245	0.215233	0.102989	0.160367	0.0963222
-0.0189222	0.0251111	0.232222	-0.2182	0.294	0.189444	0.0745778	0.0298156	0.212078	0.235111	0.207789	0.0637667	0.162256	0.1481
0.0284111	0.0755556	0.249333	-0.25	0.269556	0.188644	0.0706111	0.0308711	0.199478	0.214867	0.200456	0.0322111	0.152122	0.171656
0.0626667	0.1191	0.266111	-0.267444	0.253222	0.176578	0.0737111	0.0392933	0.1834	0.189367	0.203233	-0.00356667	0.157478	0.192178
0.0839	0.139767	0.274444	-0.267444	0.235556	0.159387	0.0797111	0.0653044	0.161978	0.161967	0.213567	-0.032	0.175978	0.2198
0.101711	0.134878	0.266111	-0.252667	0.191811	0.138376	0.0880444	0.100193	0.135089	0.140389	0.233	-0.0564	0.196622	0.234911
0.111756	0.100322	0.247211	-0.238778	0.137589	0.104143	0.0971333	0.124304	0.102553	0.128944	0.196778	-0.0906222	0.175689	0.2474
0.114111	0.0411	0.218744	-0.232111	0.0822556	0.0603648	0.107056	0.127033	0.0670089	0.122611	0.148111	-0.129011	0.118022	0.244844
0.09484	-0.0293444	0.1814	-0.239667	0.0371444	0.00992033	0.117067	0.107044	0.03512	0.112944	0.0768889	-0.153944	0.0573556	0.225289
0.0587622	-0.102011	0.134956	-0.247667	0.00687778	-0.0400797	0.120556	0.0733778	0.00823111	0.0955111	0.0203333	-0.164056	-0.0178667	0.193844
0.0198733	-0.176456	0.0840667	-0.249333	-0.0189667	-0.0835241	0.107344	0.0422667	-0.0186244	0.0743222	-0.00477778	-0.169833	-0.0628667	0.154622
-0.0150156	-0.253789	0.0291778	-0.248444	-0.0594111	-0.125057	0.0832	0.0211	-0.0479133	0.0524556	-0.0473333	-0.175167	-0.0942889	0.120262
-0.0534933	-0.335667	-0.0238222	-0.246111	-0.107744	-0.166435	0.0540889	-0.00302222	-0.0726133	0.0281778	-0.0827778	-0.175611	-0.116489	0.09904
-0.0958378	-0.407	-0.0674889	-0.240889	-0.136189	-0.201022	0.0185333	-0.0391333	-0.0938578	-0.00197778	-0.0878778	-0.179067	-0.148378	0.08694
-0.143182	-0.457222	-0.0966	-0.237333	-0.143111	-0.230678	-0.0160222	-0.0819111	-0.114302	-0.0315111	-0.119044	-0.182167	-0.194711	0.0623844
-0.189749	-0.481778	-0.1147	-0.229956	-0.139778	-0.250333	-0.0489111	-0.1178	-0.133211	-0.0592889	-0.127044	-0.170633	-0.220444	0.0263844
-0.242682	-0.486222	-0.123678	-0.218167	-0.1145	-0.26	-0.0772556	-0.138889	-0.143333	-0.0841778	-0.0991	-0.143011	-0.226222	-0.0203933
-0.2933	-0.476556	-0.128889	-0.199389	-0.0882556	-0.255667	-0.100044	-0.136178	-0.149	-0.1069	-0.0373222	-0.1359	-0.215111	-0.08406
-0.338333	-0.454333	-0.131444	-0.174278	-0.0784889	-0.243889	-0.121933	-0.120367	-0.156778	-0.126467	0.0201222	-0.143011	-0.192333	-0.150838
-0.375778	-0.417778	-0.135778	-0.145056	-0.0662444	-0.232222	-0.1318	-0.0980889	-0.157556	-0.134056	0.0332333	-0.157456	-0.184556	-0.222838
-0.399889	-0.359856	-0.133444	-0.111853	-0.0366222	-0.217222	-0.1318	-0.0730889	-0.15	-0.128633	0.0733444	-0.159567	-0.190333	-0.261811
-0.405667	-0.285933	-0.125911	-0.0812978	0.0140444	-0.1926	-0.1358	-0.0439667	-0.141811	-0.117744	0.116011	-0.169233	-0.193222	-0.274811
-0.392444	-0.2346	-0.116133	-0.0567867	0.0683778	-0.163778	-0.145578	-0.00541111	-0.136511	-0.110522	0.129111	-0.193789	-0.169378	-0.312556
-0.369444	-0.214711	-0.108078	-0.0391533	0.121044	-0.133499	-0.150911	0.0430333	-0.126689	-0.114633	0.114278	-0.229511	-0.115044	-0.354889
-0.340367	-0.210378	-0.0994889	-0.0211422	0.167711	-0.104279	-0.147267	0.0913667	-0.112556	-0.124744	0.108389	-0.284822	-0.0804889	-0.368556
-0.301311	-0.206044	-0.0868333	-0.000986667	0.193656	-0.0751897	-0.146	0.120811	-0.107889	-0.137744	0.139333	-0.345333	-0.0470444	-0.329444
-0.259822	-0.194489	-0.0686556	0.0219022	0.205856	-0.0484563	-0.139267	0.133644	-0.108778	-0.152578	0.157556	-0.386889	-0.0107111	-0.264444
-0.221378	-0.179156	-0.0521078	0.0460133	0.209422	-0.0220119	-0.118744	0.136622	-0.111111	-0.163467	0.133333	-0.435778	0.0256222	-0.187111
-0.194267	-0.171367	-0.03763	0.0662356	0.201711	0.00498811	-0.0978778	0.133056	-0.112556	-0.174022	0.123111	-0.488667	0.0660667	-0.104444
-0.187489	-0.173978	-0.0364078	0.0695	0.1802	0.0257881	-0.0916667	0.116022	-0.114556	-0.189889	0.128111	-0.552111	0.117289	-0.0382222
-0.205044	-0.182511	-0.0480522	0.0572556	0.129422	0.0365776	-0.0992222	0.0720222	-0.122967	-0.215667	0.107267	-0.606667	0.150622	-0.00843333
-0.257489	-0.185067	-0.0707189	0.0297444	0.0560889	0.0374776	-0.113111	0.0165778	-0.137267	-0.239778	0.0546	-0.644778	0.164556	0.0227889
-0.334378	-0.187622	-0.10033	-0.00311111	-0.0232444	0.0264209	-0.149111	-0.0360889	-0.156533	-0.256444	0.0513778	-0.667778	0.152333	0.0510111
-0.420789	-0.201178	-0.131252	-0.0387222	-0.0934667	0.008645	-0.204311	-0.0857556	-0.173556	-0.274778	0.0639333	-0.680556	0.147922	0.0193444
-0.5064	-0.238622	-0.166797	-0.0732222	-0.161244	-0.0169994	-0.263789	-0.123422	-0.182889	-0.296556	0.0116	-0.690333	0.141133	-0.0862111
-0.581778	-0.287178	-0.209419	-0.107667	-0.225578	-0.0588439	-0.323289	-0.152422	-0.187778	-0.319444	-0.0492889	-0.707222	0.126733	-0.212433
-0.641333	-0.343956	-0.246744	-0.142889	-0.263756	-0.117622	-0.378144	-0.178322	-0.186778	-0.345667	-0.0663667	-0.696222	0.109522	-0.349322
-0.689444	-0.407522	-0.275778	-0.171222	-0.281556	-0.177733	-0.423233	-0.202256	-0.185222	-0.374444	-0.0864	-0.670778	0.0710778	-0.474322
-0.719556	-0.474722	-0.295667	-0.181244	-0.283556	-0.236088	-0.451111	-0.223	-0.188444	-0.405	-0.127844	-0.656	0.0331889	-0.552767
-0.720556	-0.534333	-0.307778	-0.174011	-0.280889	-0.292722	-0.454556	-0.219556	-0.185444	-0.416111	-0.157444	-0.644333	0.00841111	-0.572222
-0.683333	-0.575778	-0.306111	-0.151833	-0.275333	-0.346222	-0.432444	-0.202556	-0.173778	-0.405667	-0.148444	-0.642333	-0.0196444	-0.548733
-0.619111	-0.591667	-0.290778	-0.121356	-0.262778	-0.388889	-0.3848	-0.194111	-0.158667	-0.382444	-0.146444	-0.649444	-0.0359444	-0.525511
-0.536222	-0.580778	-0.273778	-0.0809111	-0.263667	-0.420333	-0.320231	-0.198111	-0.143011	-0.355444	-0.175333	-0.640444	-0.0424033	-0.5034
-0.447778	-0.550222	-0.257889	-0.0293556	-0.272333	-0.443222	-0.240897	-0.219778	-0.124211	-0.322	-0.203889	-0.617	-0.0450589	-0.482956
-0.3573	-0.509111	-0.239333	0.0300889	-0.275111	-0.451222	-0.160453	-0.239778	-0.102364	-0.284989	-0.202667	-0.569222	-0.0464478	-0.427844
-0.273344	-0.467	-0.217889	0.0839778	-0.277778	-0.437556	-0.0916751	-0.254333	-0.0803867	-0.239878	-0.237144	-0.520667	-0.0401367	-0.366511
-0.186789	-0.430111	-0.198222	0.122422	-0.277222	-0.412333	-0.0291196	-0.274111	-0.0595644	-0.185833	-0.274556	-0.470656	-0.00647	-0.330067
-0.108322	-0.393778	-0.183	0.153644	-0.274222	-0.377444	0.0355471	-0.300222	-0.0364978	-0.127178	-0.304111	-0.401244	0.0409744	-0.323178
-0.0612222	-0.357444	-0.169444	0.190878	-0.267444	-0.332667	0.108547	-0.344778	-0.0175311	-0.0737667	-0.309556	-0.307356	0.0526811	-0.333289
-0.0457778	-0.324778	-0.161889	0.236033	-0.254889	-0.272933	0.182992	-0.402556	-0.00132	-0.0301	-0.333778	-0.190911	0.0401811	-0.332089
-0.0566667	-0.304111	-0.166111	0.279889	-0.239022	-0.210933	0.259569	-0.463111	0.0137689	0.00167778	-0.360667	-0.0459111	0.0262589	-0.279533
-0.0827778	-0.293	-0.179556	0.311778	-0.208222	-0.1476	0.344222	-0.515333	0.02848	0.025	-0.368111	0.0974222	-0.00709333	-0.206867
-0.120222	-0.263611	-0.194444	0.327111	-0.159727	-0.0811556	0.438889	-0.544889	0.0459022	0.041	-0.371222	0.243644	-0.0544267	-0.121756
-0.179478	-0.221733	-0.210222	0.327667	-0.117805	-0.00948889	0.544111	-0.574222	0.0676111	0.0527	-0.408778	0.375867	-0.0859711	-0.0878667
-0.2561	-0.1694	-0.227889	0.322333	-0.0934936	0.0605111	0.652	-0.602111	0.0847444	0.0573178	-0.427333	0.496978	-0.124627	-0.0655333
-0.347989	-0.109178	-0.248333	0.311	-0.082638	0.127844	0.753	-0.618444	0.0937	0.0447067	-0.443222	0.611078	-0.162293	-0.0343111
-0.4519	-0.0486222	-0.268556	0.281211	-0.076538	0.1904	0.838111	-0.619222	0.0979556	0.0211622	-0.441333	0.742889	-0.208071	0.000166667
-0.554667	0.00793333	-0.289556	0.230544	-0.0713158	0.245178	0.906333	-0.603556	0.103767	-0.0185822	-0.449333	0.875	-0.239778	0.0324111
-0.647778	0.0656	-0.312444	0.159433	-0.0572602	0.285222	0.955667	-0.569889	0.101278	-0.0804711	-0.429111	1.00544	-0.263667	0.0376111
-0.730667	0.125378	-0.330778	0.0751	-0.0347936	0.313222	0.981667	-0.516444	0.0891222	-0.157027	-0.410667	1.13544	-0.286889	0.0200556
-0.816	0.184267	-0.336778	-0.0131222	0.00507311	0.326444	0.982222	-0.446556	0.0712	-0.233016	-0.385667	1.26067	-0.297444	0.00208889
-0.888778	0.225767	-0.340444	-0.0961222	0.0510222	0.329889	0.950333	-0.358	0.0489889	-0.306904	-0.343889	1.37311	-0.311111	-0.0241333
-0.927778	0.252111	-0.341222	-0.177567	0.104656	0.321333	0.894	-0.241444	0.0162111	-0.388949	-0.263667	1.48122	-0.356889	-0.0182778
-0.927667	0.270222	-0.339111	-0.262122	0.182456	0.303444	0.838	-0.104778	-0.0164556	-0.4679	-0.212174	1.594	-0.371778	-0.00166778
-0.904667	0.281889	-0.327556	-0.344567	0.280489	0.281333	0.785111	0.0423333	-0.0456778	-0.524222	-0.16383	1.70222	-0.360589	0.0224211
-0.852667	0.296222	-0.304556	-0.417889	0.392389	0.263222	0.731778	0.202556	-0.0677778	-0.556444	-0.15283	1.78	-0.348544	0.0458322
-0.762333	0.316889	-0.267611	-0.481333	0.503833	0.247	0.669778	0.371222	-0.088	-0.562222	-0.12683	1.80444	-0.343211	0.0392989
-0.645167	0.340111	-0.219378	-0.539333	0.609667	0.227556	0.604	0.538111	-0.0981	-0.537333	-0.0883856	1.78556	-0.323656	0.0317767
-0.5115	0.363333	-0.165844	-0.587111	0.717667	0.213667	0.532333	0.707889	-0.0978222	-0.486767	-0.0349411	1.72778	-0.282789	0.0573322
-0.355056	0.383	-0.114622	-0.628556	0.814111	0.209	0.456711	0.882444	-0.0925	-0.41889	0.0263922	1.64667	-0.2199	0.120743
-0.182611	0.407444	-0.0581778	-0.673778	0.896	0.206	0.384	1.04078	-0.0853222	-0.335223	0.0845033	1.54267	-0.151011	0.231632
-0.00983333	0.425667	0.00348889	-0.715333	0.975556	0.199667	0.314056	1.16678	-0.0733444	-0.227557	0.100392	1.41956	-0.0673222	0.336777
0.165722	0.426	0.0722667	-0.743222	1.033	0.186022	0.233278	1.26456	-0.0608	-0.107334	0.110789	1.27411	-0.00598889	0.420722
0.347056	0.416222	0.145267	-0.757	1.06656	0.161189	0.132389	1.34267	-0.0395889	0.01211	0.124256	1.11778	0.0249333	0.4953
0.518278	0.388367	0.220822	-0.748111	1.09333	0.123411	0.0181667	1.39222	-0.0123667	0.13011	0.140256	0.948778	0.0468889	0.544078
0.672389	0.346722	0.289878	-0.717222	1.12711	0.0745222	-0.0921667	1.41667	0.0213	0.241777	0.148378	0.800444	0.0836889	0.604144
0.807444	0.298711	0.361422	-0.654222	1.15222	0.0210778	-0.1895	1.42222	0.0574556	0.343666	0.153267	0.666222	0.1268	0.666111
0.936	0.234044	0.443444	-0.569567	1.15111	-0.0391444	-0.271056	1.40111	0.0871333	0.429321	0.12958	0.543222	0.158267	0.665889
1.05067	0.158156	0.535	-0.473911	1.12989	-0.108922	-0.3451	1.34333	0.1097	0.503556	0.101436	0.430167	0.167933	0.647333
1.13822	0.0722667	0.63	-0.366356	1.09478	-0.178811	-0.419722	1.24956	0.132511	0.564111	0.0616578	0.337722	0.191933	0.617889
1.19933	-0.00728889	0.726444	-0.239356	1.04867	-0.246367	-0.490111	1.12056	0.155978	0.602333	0.0182244	0.268389	0.207244	0.605333
1.22778	-0.0630667	0.820111	-0.0859111	0.988889	-0.305722	-0.552333	0.958633	0.183433	0.619889	0.00311333	0.217167	0.224467	0.610667
1.23222	-0.0791	0.903444	0.0966444	0.917667	-0.359	-0.601222	0.772744	0.203889	0.617111	-0.000790333	0.166544	0.2348	0.605556
1.22556	-0.0435778	0.970111	0.289756	0.832778	-0.404	-0.628778	0.586411	0.219333	0.595667	0.0233208	0.129556	0.2558	0.602444
1.20889	0.0120667	1.02733	0.485978	0.750333	-0.434111	-0.640333	0.4123	0.230333	0.568556	0.0647541	0.107967	0.286222	0.617778
1.19	0.0684111	1.06944	0.676867	0.693667	-0.444556	-0.645778	0.243744	0.235667	0.530111	0.0853097	0.0895667	0.302556	0.626444
1.16	0.145189	1.09456	0.860211	0.651111	-0.441222	-0.637222	0.0728556	0.239	0.487444	0.11833	0.0628889	0.299889	0.646667
1.10589	0.236633	1.10667	1.03422	0.612667	-0.428778	-0.609556	-0.0930333	0.243444	0.437889	0.164474	0.0441111	0.300778	0.665111
1.039	0.328411	1.10778	1.19611	0.595	-0.412778	-0.566111	-0.231478	0.244667	0.377333	0.228252	0.0409222	0.307	0.664778
0.974222	0.417189	1.1	1.34056	0.589778	-0.390333	-0.51	-0.333033	0.241667	0.3093	0.302463	0.0413667	0.318444	0.633
0.923889	0.496522	1.07933	1.46156	0.587889	-0.362667	-0.436033	-0.406111	0.230111	0.249289	0.385352	0.0487	0.305667	0.571556
0.893667	0.536333	1.05578	1.54889	0.596222	-0.330111	-0.334144	-0.462778	0.216111	0.195511	0.483778	0.0611	0.295111	0.520444
0.879889	0.523667	1.03833	1.60556	0.614333	-0.292778	-0.219478	-0.523444	0.198444	0.135956	0.565556	0.0649333	0.285111	0.522778
0.876556	0.494	1.02722	1.63556	0.622333	-0.2515	-0.103144	-0.599333	0.176222	0.0662889	0.601889	0.0632	0.281111	0.521667
0.882111	0.467889	1.01944	1.64111	0.589	-0.210967	0.00907778	-0.678556	0.156778	-0.00448889	0.617222	0.0612278	0.284111	0.512667
0.901	0.439667	1.015	1.62444	0.528556	-0.172578	0.122411	-0.748778	0.148444	-0.0702667	0.653111	0.0599278	0.287	0.504444
0.940667	0.408556	1.01167	1.60111	0.445444	-0.127	0.235078	-0.810667	0.145	-0.1256	0.661111	0.0420944	0.289222	0.48
0.982	0.382333	1.00533	1.58111	0.335111	-0.0691111	0.337856	-0.879556	0.145778	-0.166156	0.638556	-0.0131611	0.277778	0.463
1.006	0.350111	0.994778	1.56	0.196556	-0.00444444	0.434633	-0.955667	0.149556	-0.192344	0.586	-0.08105	0.258	0.460667
1.02222	0.323444	0.979889	1.52111	0.0396667	0.0637778	0.527778	-1.03511	0.163444	-0.220333	0.500144	-0.160494	0.256556	0.499333
1.02344	0.328111	0.957778	1.46333	-0.127556	0.144	0.611444	-1.11144	0.184222	-0.239556	0.379478	-0.224272	0.258667	0.534333
1.01111	0.360889	0.926333	1.386	-0.293667	0.228778	0.689667	-1.17556	0.204111	-0.238444	0.2657	-0.268339	0.252556	0.527667
0.992667	0.393222	0.886444	1.28289	-0.451111	0.309389	0.761667	-1.22111	0.218667	-0.228078	0.167033	-0.303461	0.254778	0.511667
0.962444	0.405889	0.836	1.17211	-0.588222	0.381967	0.834333	-1.25	0.227333	-0.2093	0.0823667	-0.334867	0.261667	0.469
0.914778	0.404889	0.772889	1.068	-0.711667	0.449689	0.890778	-1.26556	0.232667	-0.187967	-0.00463333	-0.354333	0.260667	0.418067
0.850333	0.403111	0.698222	0.962889	-0.814444	0.507111	0.927222	-1.26333	0.237	-0.1658	-0.108744	-0.359778	0.235778	0.3619
0.781333	0.411556	0.615667	0.844556	-0.905778	0.547222	0.956111	-1.24333	0.233111	-0.139111	-0.1983	-0.340889	0.217556	0.275233
0.718778	0.420222	0.525444	0.713444	-0.983667	0.574111	0.974	-1.21033	0.222444	-0.119211	-0.2583	-0.331778	0.206589	0.1809
0.643556	0.408889	0.42894	0.584444	-1.044	0.591333	0.977444	-1.16267	0.202622	-0.109544	-0.300333	-0.322556	0.194544	0.0617889
0.547256	0.376222	0.325051	0.460856	-1.09056	0.587222	0.963667	-1.09456	0.1726	-0.109322	-0.349667	-0.311	0.191878	-0.0536556
0.434811	0.330778	0.212384	0.3497	-1.15322	0.563667	0.938333	-1.00756	0.135167	-0.121656	-0.390444	-0.313333	0.193656	-0.184433
0.306478	0.291111	0.0922733	0.259033	-1.22911	0.527222	0.901333	-0.909333	0.0972778	-0.1358	-0.443	-0.322667	0.176322	-0.328433
0.164144	0.261333	-0.0307267	0.173033	-1.30756	0.481667	0.852	-0.817333	0.0551667	-0.149689	-0.494	-0.335444	0.148767	-0.459544
0.0150333	0.240889	-0.157838	0.0779222	-1.37778	0.435	0.797222	-0.724778	0.00294444	-0.1628	-0.563556	-0.361889	0.138211	-0.5705
-0.135744	0.233778	-0.284171	-0.0285222	-1.44667	0.388556	0.736111	-0.631667	-0.0599444	-0.184633	-0.6	-0.399444	0.151989	-0.638
-0.2923	0.223222	-0.404171	-0.1353	-1.51111	0.341667	0.663778	-0.537111	-0.1265	-0.222211	-0.657222	-0.454333	0.144422	-0.653889
-0.458967	0.220556	-0.519727	-0.242189	-1.56222	0.294444	0.577389	-0.445889	-0.197944	-0.262444	-0.714556	-0.487222	0.112833	-0.651889
-0.630744	0.23	-0.632111	-0.355189	-1.61	0.248333	0.481033	-0.364444	-0.275567	-0.295444	-0.763222	-0.525556	0.0729889	-0.651667
-0.801	0.241778	-0.743667	-0.4696	-1.65222	0.207311	0.381644	-0.290889	-0.358544	-0.330111	-0.827222	-0.580222	0.0144333	-0.646333
-0.955778	0.253444	-0.845444	-0.578889	-1.67889	0.170633	0.275867	-0.219344	-0.440444	-0.364556	-0.891667	-0.646667	-0.0464556	-0.63
-1.08567	0.266556	-0.937667	-0.681778	-1.69444	0.130278	0.161422	-0.148567	-0.520556	-0.392556	-0.939444	-0.708889	-0.101011	-0.605
-1.192	0.285667	-1.02089	-0.780556	-1.70444	0.0852778	0.0348667	-0.0714556	-0.599556	-0.410778	-0.985222	-0.763667	-0.147789	-0.590444
-1.28078	0.308444	-1.09733	-0.872444	-1.71222	0.0372778	-0.0948	-0.000344444	-0.677333	-0.42	-1.01444	-0.807111	-0.193344	-0.578222
-1.35667	0.314	-1.17078	-0.954222	-1.71222	-0.0138333	-0.210578	0.0582111	-0.746111	-0.421222	-1.03589	-0.828333	-0.240233	-0.598778
-1.42111	0.304333	-1.24411	-1.02133	-1.71111	-0.0693889	-0.300133	0.102322	-0.803889	-0.411667	-1.01378	-0.818889	-0.292778	-0.640556
-1.47111	0.285778	-1.31556	-1.07111	-1.69333	-0.130611	-0.367522	0.136322	-0.850778	-0.389444	-1.011	-0.814889	-0.307222	-0.687667
-1.50667	0.261222	-1.38111	-1.10022	-1.64444	-0.197944	-0.426389	0.166989	-0.890556	-0.366444	-1.021	-0.794222	-0.310667	-0.740333
-1.52222	0.236178	-1.44111	-1.10889	-1.58444	-0.268033	-0.487667	0.183089	-0.920333	-0.345333	-0.991889	-0.765111	-0.298222	-0.784889
-1.53556	0.215956	-1.5	-1.10889	-1.50333	-0.335689	-0.548444	0.176256	-0.939111	-0.324667	-0.983	-0.715333	-0.305333	-0.818667
-1.54667	0.192178	-1.55667	-1.10333	-1.40022	-0.392	-0.599444	0.152289	-0.946333	-0.308333	-0.965	-0.671	-0.308444	-0.882222
-1.56	0.156389	-1.60889	-1.09667	-1.29056	-0.438778	-0.639444	0.122189	-0.943889	-0.295	-0.948	-0.632	-0.312222	-0.906
-1.58111	0.109644	-1.65	-1.08778	-1.172	-0.484333	-0.676778	0.104522	-0.934	-0.278333	-0.931556	-0.588	-0.339	-0.910889
-1.60222	0.0584222	-1.68222	-1.06533	-1.02944	-0.526	-0.718889	0.0964111	-0.919333	-0.257111	-0.926333	-0.552667	-0.392	-0.912
-1.61222	0.00308889	-1.71111	-1.037	-0.863444	-0.559	-0.773667	0.0911889	-0.903556	-0.240889	-0.963	-0.538	-0.423333	-0.934778
-1.61444	-0.0512444	-1.73444	-1.00289	-0.707889	-0.583222	-0.839556	0.0849667	-0.888	-0.231111	-0.970444	-0.519556	-0.464333	-0.956667
-1.61778	-0.0925778	-1.74556	-0.960889	-0.567211	-0.599556	-0.907	0.0830778	-0.863444	-0.22	-0.927222	-0.500111	-0.5	-0.946667
-1.62111	-0.130311	-1.74556	-0.915556	-0.445322	-0.604556	-0.974333	0.0841111	-0.831889	-0.196556	-0.863889	-0.477667	-0.545556	-0.923444
-1.62111	-0.175311	-1.74111	-0.865333	-0.362878	-0.596	-1.03689	0.0934556	-0.800222	-0.167678	-0.806111	-0.456222	-0.570556	-0.874111
-1.62667	-0.217422	-1.73222	-0.809333	-0.313211	-0.572222	-1.08444	0.110756	-0.768111	-0.141911	-0.761	-0.434778	-0.611667	-0.792778
-1.62333	-0.244856	-1.71333	-0.739222	-0.261878	-0.536	-1.12189	0.122989	-0.729333	-0.127133	-0.696	-0.403	-0.668333	-0.697778
-1.60444	-0.263444	-1.68778	-0.652	-0.2018	-0.486222	-1.15122	0.109088	-0.680333	-0.1288	-0.642889	-0.362444	-0.687111	-0.590311
-1.57444	-0.283889	-1.65556	-0.563667	-0.1398	-0.424556	-1.18333	0.0730878	-0.627444	-0.135244	-0.602667	-0.326556	-0.668889	-0.479311
-1.53333	-0.305111	-1.61444	-0.468433	-0.0782444	-0.354379	-1.21556	0.0379767	-0.573889	-0.130811	-0.523778	-0.291222	-0.642111	-0.354056
-1.48667	-0.323444	-1.56444	-0.369189	-0.0145778	-0.279401	-1.23889	0.0110544	-0.516889	-0.116433	-0.417911	-0.255667	-0.599444	-0.207722
-1.43778	-0.352333	-1.50556	-0.274411	0.0538556	-0.199312	-1.25889	-0.0178344	-0.459556	-0.102011	-0.332356	-0.229222	-0.550444	-0.0778333
-1.39333	-0.387778	-1.43556	-0.184189	0.135522	-0.119201	-1.26778	-0.0443011	-0.402111	-0.0922222	-0.264022	-0.206889	-0.489422	0.0259444
-1.34667	-0.415889	-1.35211	-0.0953	0.234744	-0.0456456	-1.26667	-0.0752456	-0.344	-0.0801222	-0.196778	-0.182011	-0.450978	0.0937222
-1.29111	-0.441889	-1.25933	-0.0123	0.346411	0.0151322	-1.26444	-0.107468	-0.285478	-0.0653889	-0.110556	-0.138044	-0.421867	0.166722
-1.23556	-0.478556	-1.16644	0.0605889	0.453411	0.0711322	-1.25667	-0.126934	-0.230478	-0.0448111	-0.0749333	-0.0858222	-0.3762	0.2355
-1.18356	-0.536222	-1.06889	0.122478	0.544667	0.117799	-1.24556	-0.135811	-0.181478	-0.0153778	-0.0548222	-0.0470444	-0.3512	0.270811
-1.13044	-0.604333	-0.964778	0.1797	0.610111	0.156243	-1.21722	-0.134033	-0.136489	0.0101556	-0.0233778	-0.000822222	-0.329978	0.288033
-1.07433	-0.669333	-0.857444	0.224578	0.654222	0.185067	-1.17056	-0.134589	-0.0841556	0.0192011	0.0209667	0.0429556	-0.322089	0.328667
-1.00756	-0.724444	-0.749889	0.261333	0.688222	0.214533	-1.11244	-0.1348	-0.0234889	0.0238011	0.0225978	0.0864	-0.329089	0.320222
-0.914556	-0.765667	-0.643556	0.297667	0.707667	0.247	-1.05267	-0.140244	0.0418444	0.0372122	-0.00473556	0.144733	-0.324311	0.299778
-0.795667	-0.790667	-0.537778	0.332	0.711778	0.276111	-0.988111	-0.154578	0.1074	0.0564233	-0.0294444	0.208956	-0.320344	0.285111
-0.666278	-0.791333	-0.432181	0.363889	0.721	0.303556	-0.92	-0.177578	0.176178	0.0694456	-0.0383867	0.260522	-0.297733	0.301556
-0.535011	-0.772556	-0.328348	0.391667	0.754333	0.330667	-0.854889	-0.213578	0.248211	0.0800567	-0.05072	0.297	-0.259133	0.318222
-0.395789	-0.743556	-0.225792	0.414778	0.787444	0.350889	-0.798333	-0.263689	0.317211	0.0910344	-0.0207867	0.331556	-0.213333	0.308778
-0.257567	-0.702333	-0.128014	0.435556	0.81	0.369111	-0.738444	-0.305022	0.381544	0.105157	0.0413244	0.369222	-0.165933	0.303444
-0.126011	-0.646778	-0.0294589	0.451889	0.826889	0.387778	-0.682556	-0.327578	0.447	0.124401	0.118213	0.405778	-0.126992	0.2758
-0.00278889	-0.569778	0.0689856	0.464778	0.840444	0.412444	-0.635778	-0.332356	0.506778	0.153367	0.17598	0.458333	-0.0744028	0.236689
0.110322	-0.48	0.16343	0.475556	0.862556	0.434667	-0.600889	-0.326556	0.560667	0.180167	0.231149	0.497556	-0.0377028	0.228578
0.201211	-0.399222	0.244986	0.486556	0.885778	0.445333	-0.558111	-0.299711	0.606778	0.198778	0.277149	0.512111	-0.0348139	0.263244
0.268433	-0.336222	0.315763	0.497667	0.919	0.453111	-0.519222	-0.253156	0.646667	0.200889	0.327302	0.522778	-0.016025	0.328467
0.328489	-0.301556	0.377944	0.504778	0.927667	0.459667	-0.483	-0.183489	0.679889	0.200778	0.38	0.539778	0.0248083	0.350022
0.381667	-0.298667	0.434778	0.513	0.891778	0.465444	-0.446111	-0.0978222	0.699667	0.202889	0.432444	0.546889	0.0527639	0.350244
0.423778	-0.308111	0.488111	0.525111	0.837111	0.472111	-0.402111	-0.0167111	0.712444	0.216667	0.493889	0.541556	0.0836306	0.381467
0.464444	-0.304889	0.542667	0.533889	0.780667	0.477111	-0.356	0.0501778	0.724111	0.233111	0.538111	0.519889	0.124897	0.423133
0.503111	-0.285333	0.594222	0.540111	0.730222	0.472667	-0.305856	0.101511	0.732111	0.253556	0.540444	0.497556	0.172622	0.508
0.540222	-0.266111	0.644333	0.54	0.691333	0.455889	-0.255356	0.139067	0.731889	0.272556	0.525222	0.465556	0.200367	0.569222
0.574222	-0.254378	0.693778	0.527444	0.638667	0.435889	-0.195156	0.167289	0.722778	0.296667	0.527333	0.449333	0.270222	0.580556
0.613778	-0.2416	0.738444	0.502	0.576222	0.422667	-0.132156	0.187667	0.713222	0.325222	0.518667	0.450667	0.371	0.518333
0.659556	-0.212278	0.782889	0.477889	0.502778	0.41	-0.0677111	0.199111	0.705556	0.366667	0.508667	0.452	0.431778	0.452111
0.704333	-0.171611	0.833889	0.456111	0.446667	0.390111	-0.00626667	0.204556	0.696333	0.412111	0.484111	0.446222	0.463667	0.461667
0.747	-0.1225	0.889333	0.435889	0.421556	0.363111	0.0495111	0.209444	0.684444	0.458111	0.443556	0.446667	0.508778	0.507222
0.778778	-0.0734667	0.942778	0.417111	0.420222	0.332667	0.1034	0.226444	0.670889	0.488556	0.394778	0.445667	0.537444	0.515889
0.808222	-0.0327611	0.986222	0.404778	0.418556	0.305556	0.153289	0.253222	0.658556	0.509333	0.347333	0.469	0.560111	0.507
0.835222	0.00421667	1.01644	0.401222	0.400889	0.286111	0.200144	0.284222	0.641556	0.531111	0.317778	0.493	0.578111	0.465111
0.848333	0.0311944	1.02944	0.405667	0.364222	0.268333	0.250867	0.312444	0.621778	0.553889	0.306222	0.503	0.593889	0.419667
0.848111	0.0448056	1.03578	0.411556	0.329222	0.241311	0.293111	0.329778	0.602	0.568222	0.273444	0.491444	0.582667	0.414
0.826444	0.0516056	1.04078	0.407333	0.312111	0.205222	0.324778	0.348556	0.575667	0.578	0.258111	0.468444	0.531556	0.44
0.792556	0.0503522	1.03878	0.393	0.313444	0.167444	0.354556	0.376333	0.533778	0.587	0.247444	0.430778	0.483889	0.432944
0.754333	0.0437967	1.02411	0.382444	0.318778	0.1349	0.386222	0.401667	0.481444	0.594444	0.256333	0.410111	0.459778	0.364244
0.720778	0.0300078	1.00011	0.377	0.296778	0.111589	0.419444	0.429444	0.429889	0.591889	0.251	0.384778	0.440778	0.272589
0.698556	0.0196522	0.970444	0.370778	0.251222	0.0931222	0.441	0.464111	0.383222	0.584556	0.235	0.348667	0.415556	0.196722
0.677889	0.0206689	0.941	0.362556	0.204056	0.0698352	0.448667	0.509333	0.335111	0.569667	0.217889	0.290478	0.384	0.124467
0.664667	0.0173911	0.911667	0.351444	0.169607	0.0393574	0.450778	0.554556	0.286222	0.542556	0.217	0.229567	0.354222	0.0780389
0.655667	0.00951333	0.888	0.340556	0.144762	0.00824633	0.445111	0.594667	0.243556	0.511444	0.204556	0.182522	0.340889	0.0667056
0.652667	0.000702222	0.865889	0.336778	0.119418	-0.014287	0.436333	0.633333	0.204444	0.482667	0.188889	0.142	0.311	0.0555944
0.655444	-5.33333e-05	0.843556	0.338778	0.0720844	-0.0311981	0.424778	0.656778	0.169111	0.459111	0.1703	0.107289	0.286678	0.0668167
0.659	8.88889e-06	0.817778	0.347556	0.00297333	-0.0485314	0.411778	0.670889	0.144222	0.430444	0.122856	0.0815	0.275233	0.0985389
0.665889	0.00989778	0.787667	0.353333	-0.0768044	-0.069987	0.401444	0.688111	0.126733	0.394444	0.0984111	0.0402556	0.243267	0.13535
0.666889	0.0409089	0.756444	0.350333	-0.137582	-0.100343	0.392778	0.702111	0.107158	0.363222	0.126856	0.00458889	0.197189	0.173672
0.657333	0.0746756	0.722333	0.348889	-0.179471	-0.134431	0.389889	0.704778	0.0842249	0.336444	0.134411	-0.0303	0.162933	0.223539
0.634556	0.0973978	0.680778	0.353333	-0.206749	-0.166922	0.400111	0.691778	0.0578693	0.319444	0.146744	-0.0507778	0.131411	0.279128
0.604222	0.121031	0.633333	0.356667	-0.226967	-0.195889	0.410556	0.667444	0.0382582	0.308778	0.125378	-0.0640889	0.0995222	0.312667
0.572556	0.151598	0.586556	0.360222	-0.2549	-0.223111	0.417333	0.638667	0.0167804	0.300222	0.0679333	-0.0819333	0.0644667	0.331333
0.534111	0.193176	0.542111	0.359556	-0.288444	-0.257444	0.424667	0.605667	-0.005564	0.290333	0.0468222	-0.100522	0.0360667	0.352778
0.500889	0.234798	0.498222	0.359667	-0.314111	-0.297889	0.437556	0.570111	-0.0269862	0.274556	0.0806333	-0.130367	0.0241111	0.360889
0.486778	0.261	0.457667	0.350111	-0.331111	-0.334333	0.447556	0.533222	-0.0449418	0.258444	0.132856	-0.151578	0.0111778	0.344556
0.479778	0.258667	0.421444	0.335	-0.352889	-0.365889	0.456222	0.493	-0.0563084	0.244667	0.145633	-0.170444	-0.00544444	0.301756
0.468556	0.231356	0.384667	0.323	-0.388333	-0.392778	0.463444	0.443778	-0.0608	0.232333	0.129078	-0.191556	-0.0127778	0.219089
0.452889	0.199878	0.349333	0.304667	-0.427444	-0.413889	0.468	0.384889	-0.0632667	0.221444	0.118967	-0.193	-0.00241111	0.130533
0.449667	0.172444	0.316111	0.273333	-0.468333	-0.429333	0.466333	0.322444	-0.0590444	0.212556	0.0969333	-0.186422	0.00766667	0.0544222
0.446667	0.145089	0.285	0.241111	-0.522222	-0.439444	0.464333	0.263622	-0.0567667	0.201	0.098	-0.186533	0.00753333	-0.0212444
0.440556	0.119111	0.255667	0.215111	-0.571222	-0.443333	0.463778	0.209544	-0.0602889	0.181556	0.138956	-0.199533	-0.0008	-0.0812444
0.443	0.0892333	0.221856	0.194333	-0.609333	-0.441667	0.458667	0.171967	-0.0656111	0.160189	0.181511	-0.210644	-0.0107333	-0.149911
0.460222	0.0605222	0.189978	0.182111	-0.624111	-0.431	0.444333	0.150856	-0.0681778	0.137922	0.164289	-0.205978	-0.00546667	-0.2288
0.474	0.0506333	0.159522	0.176333	-0.622556	-0.414222	0.421778	0.134411	-0.0724444	0.119578	0.136078	-0.208089	0.0186889	-0.313244
0.478667	0.0540778	0.133189	0.167167	-0.600111	-0.390333	0.380333	0.121633	-0.0794778	0.103856	0.124744	-0.206978	0.0581667	-0.377
0.483	0.0686111	0.108856	0.144622	-0.564889	-0.363778	0.335778	0.113967	-0.0856556	0.0804444	0.1103	-0.208867	0.0745667	-0.422778
0.487444	0.0923111	0.0867	0.116556	-0.537	-0.340222	0.286511	0.107078	-0.0870889	0.053	0.0858444	-0.204867	0.0454556	-0.449556
0.477778	0.120411	0.0718444	0.091	-0.519	-0.324111	0.232867	0.0931467	-0.0853778	0.0108889	0.100878	-0.204722	0.0235111	-0.465333
0.463778	0.155656	0.0643556	0.0660667	-0.494778	-0.311111	0.179826	0.0743133	-0.0811774	-0.0365556	0.117844	-0.200044	0.00764444	-0.463222
0.464111	0.189189	0.0563111	0.0323444	-0.451	-0.299	0.137792	0.0555022	-0.0659441	-0.0803333	0.107433	-0.171658	-0.000744444	-0.471778
0.473	0.217178	0.0482667	-0.00247778	-0.398778	-0.284111	0.111792	0.0239689	-0.0437108	-0.121633	0.0885222	-0.132225	-0.00963333	-0.449556
0.476444	0.235111	0.0404289	-0.0398111	-0.356778	-0.266556	0.0903478	-0.0173644	-0.0196108	-0.155589	0.0999667	-0.0947359	-0.0328444	-0.395033
0.475778	0.243333	0.0376067	-0.0842556	-0.322222	-0.252111	0.0800144	-0.0645867	0.00750033	-0.182911	0.120956	-0.0595137	-0.0758444	-0.327711
0.477222	0.262111	0.0372733	-0.133867	-0.286467	-0.239222	0.09157	-0.122253	0.0350559	-0.1983	0.125844	-0.021847	-0.122844	-0.266533
0.482667	0.283	0.0383178	-0.178433	-0.243644	-0.223667	0.105681	-0.177364	0.0651892	-0.198567	0.126733	0.0219308	-0.147389	-0.218422
0.495778	0.310556	0.0400956	-0.215922	-0.180311	-0.210333	0.134837	-0.215698	0.0930226	-0.184233	0.160189	0.0642641	-0.145278	-0.193644
0.513111	0.327	0.0368733	-0.256922	-0.1122	-0.195444	0.172148	-0.238211	0.114	-0.160989	0.149567	0.081853	-0.129211	-0.177311
0.527444	0.304444	0.0315067	-0.305433	-0.0447556	-0.178667	0.210411	-0.250778	0.133244	-0.142867	0.140122	0.0891441	-0.116681	-0.1552
0.53	0.2622	0.0268622	-0.355933	0.0129111	-0.161667	0.244111	-0.253556	0.151233	-0.130533	0.169911	0.0838467	-0.120126	-0.136089
0.531222	0.218633	0.0245211	-0.412333	0.0676889	-0.139522	0.270556	-0.253556	0.165333	-0.121533	0.165511	0.07128	-0.117459	-0.161311
0.531	0.180367	0.0265256	-0.460667	0.115244	-0.121411	0.298	-0.260556	0.172889	-0.109422	0.130733	0.0613333	-0.12857	-0.214722
0.521889	0.147389	0.0291256	-0.489333	0.144022	-0.1054	0.327333	-0.274111	0.176556	-0.0941889	0.0775111	0.0469222	-0.139237	-0.248822
0.503667	0.1084	0.0307144	-0.503556	0.148994	-0.0931667	0.345667	-0.290444	0.176556	-0.0874667	0.0391778	0.0228556	-0.148014	-0.273222
0.475444	0.0720778	0.0305144	-0.508111	0.144601	-0.0849111	0.351778	-0.303778	0.172333	-0.0924556	0.0528444	0.0125	-0.143348	-0.281222
0.442889	0.0280556	0.03187	-0.502	0.137157	-0.0720222	0.344	-0.309111	0.161478	-0.1119	0.0551778	0.00172222	-0.149126	-0.292667
0.420556	0.0045	0.0437256	-0.483556	0.131712	-0.0572667	0.329667	-0.313556	0.150078	-0.138589	0.0636889	0.000355556	-0.172026	-0.312667
0.409111	0.0202778	0.0619144	-0.461556	0.12949	-0.0428889	0.309	-0.318667	0.139344	-0.160267	0.0608667	0.00344222	-0.195778	-0.342667
0.401778	0.0599667	0.0759367	-0.441222	0.13149	-0.0241889	0.275567	-0.326111	0.122967	-0.1686	0.0518667	0.0110867	-0.224444	-0.377
0.391889	0.114756	0.0880222	-0.418556	0.129268	-0.00694444	0.231067	-0.331667	0.105689	-0.172156	0.0736222	0.0133978	-0.238333	-0.397444
0.380778	0.182467	0.0979556	-0.4	0.131601	0.00906667	0.192611	-0.326778	0.0914667	-0.179267	0.119733	0.00704444	-0.234444	-0.380444
0.371333	0.249556	0.1073	-0.396222	0.152046	0.0256111	0.154978	-0.298	0.0798	-0.198278	0.153556	0.00143333	-0.221333	-0.363222
0.358667	0.308878	0.117933	-0.400889	0.189651	0.0419333	0.116989	-0.243111	0.0667778	-0.223222	0.170656	0.00722222	-0.185467	-0.322578
0.357889	0.355756	0.134644	-0.417667	0.227333	0.0617889	0.0863889	-0.186833	0.0567889	-0.244222	0.136633	0.00468889	-0.166089	-0.244467
0.373889	0.389778	0.151333	-0.447444	0.252889	0.0824556	0.0551778	-0.1429	0.0527111	-0.257444	0.129078	-0.00601111	-0.140389	-0.157022
0.385778	0.393444	0.160556	-0.485333	0.271444	0.107811	0.0275	-0.103011	0.0469044	-0.259111	0.116422	-0.00482222	-0.124267	-0.0649111
0.389222	0.380222	0.161444	-0.524667	0.280778	0.1351	0.00847778	-0.0720889	0.0395933	-0.252222	0.112844	-0.00161111	-0.101506	0.0252
0.391667	0.365667	0.163444	-0.556667	0.273111	0.1594	0.000448889	-0.0483456	0.03411	-0.241778	0.114844	4.44444e-05	-0.0687278	0.116867
0.392444	0.349889	0.164667	-0.584444	0.265667	0.174567	0.00559333	-0.01549	0.0325767	-0.223622	0.104067	0.0198667	-0.0486167	0.205978
0.383556	0.323778	0.162756	-0.607556	0.266778	0.188333	0.00978222	0.0260656	0.0328767	-0.2054	0.100178	0.0476778	-0.0261389	0.247978
0.367	0.285222	0.157089	-0.614778	0.264778	0.196333	0.0163044	0.0550544	0.0300433	-0.191844	0.154467	0.0738111	-0.0141167	0.268667
0.344278	0.244222	0.150656	-0.608	0.258556	0.202333	0.0331822	0.0631322	0.0234322	-0.173289	0.204033	0.0845111	-0.0282167	0.254778
0.311078	0.215889	0.137789	-0.584333	0.244222	0.201444	0.0544489	0.0567787	0.01041	-0.144067	0.221611	0.0836667	-0.0345563	0.220978
0.273967	0.213333	0.121367	-0.552778	0.230556	0.195889	0.0762156	0.0438453	-0.00250111	-0.111789	0.215833	0.0773178	-0.051223	0.198978
0.236078	0.232889	0.100067	-0.509778	0.222444	0.191667	0.08966	0.033112	-0.00743889	-0.0816889	0.225156	0.0616511	-0.0586119	0.155022
0.197889	0.254667	0.0738556	-0.453556	0.215111	0.186889	0.0874044	0.040412	-0.0153278	-0.0553667	0.239444	0.0424956	-0.0604174	0.109544
0.157311	0.272333	0.0479	-0.393667	0.201966	0.179667	0.0787333	0.066002	-0.0246222	-0.0347556	0.241	0.0245511	-0.0390952	0.0319889
0.118289	0.282778	0.0301667	-0.335444	0.18111	0.177	0.0711444	0.0933687	-0.0342889	-0.0220444	0.254111	-0.00933778	0.00268256	-0.0346778
0.0895111	0.288	0.0148556	-0.286333	0.150677	0.172444	0.0608889	0.114702	-0.0456	-0.0131111	0.235333	-0.0482267	0.0210937	-0.0814556
0.0710556	0.293	0.000166667	-0.245111	0.13061	0.167778	0.0432889	0.135158	-0.0577778	0.00573333	0.195111	-0.0894489	0.0274826	-0.118478
0.0734444	0.288556	-0.0188889	-0.208333	0.130277	0.158133	0.0155889	0.155413	-0.0597222	0.0257111	0.152633	-0.103349	0.020827	-0.131344
0.0912	0.271578	-0.0394222	-0.1749	0.149721	0.1558	-0.0204111	0.181156	-0.0583889	0.0300278	0.141333	-0.105471	-0.00521111	-0.136878
0.103978	0.237511	-0.0636667	-0.142278	0.155721	0.1628	-0.0611889	0.201267	-0.0645444	0.0222611	0.152778	-0.107711	-0.0152444	-0.161578
0.116978	0.198356	-0.0915889	-0.110811	0.148054	0.169022	-0.101733	0.201867	-0.0820667	0.0137167	0.168111	-0.1154	-0.0364222	-0.1683
0.127722	0.163491	-0.118156	-0.0829	0.141832	0.165133	-0.127122	0.173644	-0.101244	0.00145	0.162333	-0.138178	-0.0386	-0.158067
0.129178	0.11698	-0.142311	-0.0613889	0.145067	0.157467	-0.150878	0.120756	-0.119311	-0.0167167	0.149878	-0.165067	-0.0490889	-0.0974
0.119744	0.0595356	-0.169133	-0.0405222	0.155722	0.155356	-0.186489	0.0683111	-0.142833	-0.0363611	0.152322	-0.1804	-0.0661889	-0.0349556
0.107	0.00209111	-0.196467	-0.0172333	0.171378	0.162467	-0.222189	0.0313444	-0.170267	-0.0540722	0.1781	-0.184844	-0.0694889	0.00745556
0.0964889	-0.0473533	-0.225222	0.00706667	0.168878	0.173133	-0.2427	0.0137889	-0.1937	-0.07205	0.196656	-0.1844	-0.0622333	0.0404111
0.0729222	-0.0822422	-0.2544	0.0248889	0.135289	0.184556	-0.250222	0.0135667	-0.215344	-0.0863389	0.259133	-0.202589	-0.0453667	0.0435222
0.0364778	-0.113709	-0.285111	0.0390222	0.0936889	0.189	-0.255556	0.0245667	-0.234444	-0.0952222	0.3231	-0.220956	-0.0194292	0.0433556
-0.0024	-0.133531	-0.316333	0.0522333	0.0703667	0.183	-0.252333	0.0484556	-0.247333	-0.102067	0.342767	-0.238222	-0.00852922	0.0650556
-0.0357556	-0.142909	-0.345889	0.0604778	0.0553	0.1673	-0.231111	0.0898111	-0.251444	-0.115511	0.335433	-0.245889	0.00213744	0.0839556
-0.0624	-0.142792	-0.370889	0.0691222	0.0363778	0.158611	-0.206689	0.144256	-0.25	-0.128122	0.328089	-0.233444	0.00214856	0.0982
-0.0825	-0.140181	-0.395556	0.0827222	0.0159556	0.1507	-0.181967	0.206811	-0.245	-0.134456	0.327044	-0.218556	0.0273152	0.0805556
-0.1016	-0.141403	-0.422667	0.0980778	-0.0147333	0.132511	-0.155744	0.257144	-0.242333	-0.125	0.322489	-0.222889	0.058193	0.0399
-0.125189	-0.134403	-0.449556	0.106122	-0.0580667	0.10713	-0.132967	0.278333	-0.237667	-0.110694	0.294044	-0.244222	0.080493	0.03094
-0.147	-0.114914	-0.469222	0.103156	-0.0925	0.0800967	-0.121967	0.274889	-0.224333	-0.0976611	0.272933	-0.256444	0.0795486	0.0321956
-0.152767	-0.0983478	-0.480111	0.1033	-0.110467	0.0606189	-0.120078	0.249844	-0.210444	-0.08745	0.247822	-0.257333	0.0890152	0.0567956
-0.147322	-0.0791478	-0.485556	0.105722	-0.1204	0.0459967	-0.110944	0.206433	-0.198222	-0.06855	0.234822	-0.258444	0.0976889	0.0902956
-0.147444	-0.0634811	-0.487	0.104022	-0.120267	0.0304733	-0.0930667	0.148878	-0.188	-0.0423278	0.216933	-0.264222	0.113256	0.124851
-0.148722	-0.0559678	-0.481667	0.0969111	-0.109422	0.0210064	-0.0885333	0.0857667	-0.173467	-0.00788333	0.231822	-0.259222	0.137333	0.142407
-0.158337	-0.0637475	-0.47875	0.09015	-0.115438	0.0139072	-0.0942	0.0537375	-0.16765	0.0167562	0.253563	-0.266125	0.159488	0.136082
-0.14855	-0.0561325	-0.471375	0.0682	-0.0799375	0.0068695	-0.0939125	-0.0077625	-0.155175	0.0591312	0.286875	-0.25625	0.141825	0.164307
-0.132675	-0.0377575	-0.46275	0.0476	-0.041275	0.00449325	-0.08155	-0.0592625	-0.1438	0.0837437	0.284625	-0.243	0.106725	0.231045
-0.1078	-0.0287825	-0.4495	0.0394625	-0.015375	0.007347	-0.073025	-0.08435	-0.127925	0.09615	0.332125	-0.218	0.0789125	0.259412
-0.096425	-0.03107	-0.44225	0.0388	-0.008125	0.010222	-0.070275	-0.092775	-0.1228	0.098025	0.35675	-0.20675	0.08285	0.26635
H_C24_NS_K21
0.0353556	0.0145	0.0730778	-0.0741111	0.231344	-0.05062	-0.236889	0.0574	-0.214222	0.174	0.123511	-0.391667	-0.664778	0.0727889
0.0332444	-0.00598889	0.0713333	-0.0781556	0.224883	-0.0522544	-0.228778	0.0506667	-0.210111	0.162256	0.0828211	-0.383667	-0.648444	0.0676778
0.0323556	-0.0398778	0.0679222	-0.0857444	0.205969	-0.0520211	-0.213444	0.0418	-0.208889	0.135189	0.0155989	-0.365889	-0.627444	0.0405667
0.0477333	-0.0569556	0.0640444	-0.0916111	0.17308	-0.0535322	-0.194878	0.0284111	-0.208556	0.117922	-0.0103233	-0.360333	-0.595	0.0259667
0.0718667	-0.0710111	0.0594222	-0.0921667	0.144591	-0.0524433	-0.176011	0.0158222	-0.204444	0.101744	0.00657667	-0.347889	-0.567778	0.0139778
0.0822111	-0.0896	0.0569333	-0.0932778	0.129369	-0.0509989	-0.152989	0.0147778	-0.193778	0.085454	0.02681	-0.338111	-0.541778	-0.00147778
0.0785444	-0.117211	0.0486989	-0.0982778	0.111036	-0.0552767	-0.126222	0.00856667	-0.186889	0.0666696	0.0870322	-0.323667	-0.509111	-0.0510333
0.0664556	-0.156733	0.0363989	-0.106811	0.101369	-0.0696322	-0.0969067	0.00828889	-0.186556	0.0368696	0.119999	-0.298556	-0.462111	-0.112367
0.0476022	-0.206289	0.0191544	-0.119289	0.116591	-0.0876211	-0.0787733	0.0148778	-0.190333	0.00232511	0.0934433	-0.250556	-0.397111	-0.179367
0.0312133	-0.239444	-0.00274556	-0.130056	0.136252	-0.112856	-0.07444	0.0186111	-0.189556	-0.0152416	0.0503767	-0.210389	-0.349	-0.199922
0.0167356	-0.240222	-0.0249011	-0.136556	0.165041	-0.137789	-0.0782178	0.0165189	-0.188444	-0.0118971	0.0492233	-0.188278	-0.327333	-0.209033
-0.00258667	-0.216838	-0.0431678	-0.137333	0.2054	-0.162344	-0.0793289	0.0112522	-0.183778	0.00750289	0.100223	-0.170944	-0.310778	-0.202156
-0.0292756	-0.184616	-0.0560344	-0.127789	0.241511	-0.185744	-0.0817844	0.00659667	-0.178333	0.0153918	0.152112	-0.155056	-0.319222	-0.182444
-0.0458644	-0.150838	-0.0663456	-0.110456	0.260444	-0.206333	-0.0821178	1.88889e-05	-0.170111	0.0167696	0.205434	-0.159611	-0.322111	-0.188922
-0.03652	-0.110727	-0.0757122	-0.0894667	0.249356	-0.227556	-0.0763489	-0.00810333	-0.165	0.0114489	0.25009	-0.167944	-0.318	-0.163811
-0.0122756	-0.0677044	-0.0822	-0.0680556	0.226011	-0.249556	-0.0596711	-0.0115056	-0.161333	0.00584444	0.244757	-0.181278	-0.321444	-0.105256
-0.000786667	-0.0274722	-0.0835111	-0.0469222	0.188467	-0.263333	-0.0372089	-0.0139278	-0.161889	0.01424	0.251201	-0.204278	-0.330667	-0.0303667
0.00237778	0.00116111	-0.0783	-0.0289556	0.144344	-0.272667	-0.00600889	-0.0153833	-0.160222	0.0198956	0.275979	-0.237167	-0.358333	0.0189889
0.0058	0.0103833	-0.0689778	-0.00302222	0.105233	-0.276778	0.0324356	-0.00938333	-0.166889	0.00968444	0.309268	-0.249667	-0.374556	0.0219889
0.00923333	-0.00528333	-0.0578667	0.0234	0.0616778	-0.277	0.0783244	0.00939778	-0.178778	-0.0118044	0.335667	-0.241478	-0.372778	0.0347667
0.0220222	-0.0550011	-0.0484333	0.0432556	0.00112222	-0.274444	0.121102	0.0338867	-0.188222	-0.0432489	0.345111	-0.232756	-0.373222	0.0262222
0.0405667	-0.123334	-0.0437444	0.0464222	-0.0543222	-0.270889	0.158547	0.0597756	-0.192111	-0.0680933	0.355222	-0.226756	-0.386111	-0.0151111
0.0504778	-0.181557	-0.0430333	0.0354222	-0.0975444	-0.259222	0.187013	0.0812089	-0.193444	-0.0803156	0.309944	-0.228311	-0.383111	-0.0248778
0.0392889	-0.233557	-0.0443889	0.0265444	-0.120233	-0.238556	0.203444	0.09392	-0.192556	-0.0793156	0.268689	-0.220978	-0.400444	-0.0469556
0.0207111	-0.279134	-0.0461667	0.0203222	-0.124311	-0.210589	0.201556	0.0959333	-0.190667	-0.0742222	0.287133	-0.198867	-0.41	-0.102844
0.00457778	-0.3147	-0.0504	0.0163144	-0.114678	-0.1803	0.187378	0.0945667	-0.180667	-0.0699178	0.274356	-0.176311	-0.435667	-0.215956
-0.0162889	-0.337111	-0.0513444	0.0171478	-0.10543	-0.143311	0.160322	0.0983444	-0.166156	-0.0650289	0.2428	-0.154644	-0.443667	-0.293422
-0.0468778	-0.358	-0.0446711	0.00742	-0.07673	-0.103322	0.124433	0.104344	-0.1439	-0.0536478	0.258022	-0.155311	-0.445778	-0.314644
-0.0739444	-0.383444	-0.0330378	-0.00314556	-0.0326189	-0.0626556	0.0744333	0.111122	-0.118989	-0.0409533	0.288689	-0.166167	-0.447111	-0.339978
-0.0896222	-0.388333	-0.01956	-0.00570111	0.0188256	-0.0255444	0.0241	0.112789	-0.0960111	-0.0282311	0.277356	-0.169889	-0.444667	-0.362644
-0.0988422	-0.373333	-0.00552667	0.00555444	0.0743811	0.00653333	-0.0211222	0.104656	-0.0793556	-0.02312	0.264133	-0.159411	-0.428889	-0.379422
-0.102687	-0.364222	0.0131622	0.0252211	0.134603	0.0285667	-0.0604556	0.0884444	-0.0630967	-0.0244867	0.2833	-0.135211	-0.416667	-0.398522
-0.09472	-0.366889	0.0307844	0.0496656	0.190603	0.0454333	-0.0953444	0.0687444	-0.0494233	-0.0264644	0.289444	-0.117922	-0.366456	-0.416111
-0.0886422	-0.364333	0.0441178	0.0773656	0.232026	0.0480778	-0.1249	0.0472333	-0.0298678	-0.0333911	0.262111	-0.107222	-0.326111	-0.398256
-0.0985311	-0.349444	0.0543511	0.10324	0.257492	0.0398667	-0.143478	0.0249222	-0.00959	-0.0429689	0.252556	-0.0942	-0.31	-0.308889
-0.10942	-0.321611	0.0603622	0.125107	0.278256	0.0285667	-0.134211	-0.0103	0.00479889	-0.0463689	0.257667	-0.0849889	-0.300333	-0.213889
-0.105976	-0.273767	0.0605778	0.148457	0.28	0.0175633	-0.109656	-0.0539667	0.0112922	-0.0479278	0.217767	-0.0755333	-0.266	-0.132222
-0.0999756	-0.190878	0.0528	0.1656	0.2598	-0.000803333	-0.0818889	-0.0986333	0.0161933	-0.0420778	0.171778	-0.0679667	-0.246333	-0.0614444
-0.102109	-0.108878	0.0384444	0.170967	0.227977	-0.0164811	-0.0563889	-0.135856	0.0209822	-0.0309111	0.165556	-0.0748556	-0.219333	-0.00855556
-0.107889	-0.0467667	0.024	0.167522	0.182288	-0.0232272	-0.0298222	-0.163722	0.02364	-0.0163111	0.161	-0.0926667	-0.187444	0.0327667
-0.108033	0.000344444	0.00406667	0.1601	0.124288	-0.025005	0.0015	-0.183	0.0169144	0.00264444	0.165111	-0.0990889	-0.178	0.0544333
-0.100822	0.0463889	-0.0228222	0.144178	0.0748989	-0.0231605	0.0345	-0.198	0.00705222	0.0201222	0.190778	-0.1046	-0.2121	0.0779778
-0.0829889	0.0925	-0.0449667	0.116022	0.0472878	-0.0116605	0.0661667	-0.207556	-0.0149478	0.0414556	0.209778	-0.115633	-0.221667	0.0731222
-0.0427667	0.137167	-0.0584333	0.0756889	0.0373989	0.00640612	0.0957	-0.214222	-0.0454478	0.0648	0.219444	-0.129878	-0.178339	0.0544667
0.00267778	0.178778	-0.0631667	0.0333556	0.0300656	0.024495	0.0997111	-0.220333	-0.0752367	0.0812	0.235222	-0.149867	-0.141739	0.0355111
0.0409	0.221378	-0.0569889	0.00214444	0.0266989	0.0446206	0.0807556	-0.234111	-0.0906522	0.0890667	0.258678	-0.167656	-0.140406	0.0149711
0.0726778	0.252378	-0.0411778	-0.0128778	0.0431211	0.0695428	0.0588778	-0.250111	-0.0996533	0.0855111	0.287	-0.187222	-0.124106	-0.0154511
0.0938	0.277267	-0.0227333	-0.0108778	0.0678333	0.0944428	0.0418222	-0.263111	-0.110076	0.0733889	0.2734	-0.202444	-0.115106	-0.0432067
0.1106	0.306156	-0.00745556	0.00426667	0.0891889	0.116778	0.0172556	-0.272	-0.120889	0.0597889	0.261622	-0.225444	-0.125439	-0.06664
0.1228	0.347489	0.00263333	0.0219111	0.107233	0.1363	-0.0215111	-0.273444	-0.122856	0.0429111	0.241544	-0.257	-0.122995	-0.07664
0.127644	0.389667	0.0140667	0.0402778	0.114761	0.153811	-0.0665111	-0.260222	-0.123467	0.0270667	0.207711	-0.290111	-0.114883	-0.0816956
0.11771	0.423222	0.0172889	0.0686556	0.112572	0.1737	-0.108733	-0.241556	-0.121244	0.00975556	0.192489	-0.333	-0.13155	-0.0825844
0.0874878	0.433778	0.00551111	0.105211	0.110572	0.196889	-0.155622	-0.227889	-0.119244	-0.0143889	0.218267	-0.373	-0.158878	-0.103629
0.0421544	0.411556	-0.0299111	0.145544	0.105917	0.212667	-0.193178	-0.217889	-0.1128	-0.0410556	0.237822	-0.397667	-0.178033	-0.14134
-0.0101789	0.358811	-0.0860778	0.181533	0.103717	0.216556	-0.223667	-0.210333	-0.114244	-0.0637444	0.254156	-0.418	-0.171822	-0.186133
-0.0688456	0.294656	-0.145856	0.212444	0.0854167	0.211778	-0.250778	-0.211889	-0.124833	-0.0870667	0.282489	-0.440222	-0.173722	-0.208044
-0.133957	0.230822	-0.207411	0.229444	0.0488611	0.200678	-0.289667	-0.232778	-0.142511	-0.115389	0.349533	-0.442	-0.183278	-0.1918
-0.202946	0.150711	-0.275744	0.231556	0.0129722	0.180589	-0.326444	-0.270889	-0.163456	-0.146611	0.404644	-0.422333	-0.183167	-0.159133
-0.281946	0.0500444	-0.344011	0.219556	-0.00962778	0.153689	-0.350333	-0.310667	-0.193244	-0.1803	0.426722	-0.402444	-0.198389	-0.141456
-0.373801	-0.0534	-0.402111	0.192367	-0.0183556	0.117356	-0.363889	-0.357778	-0.228111	-0.224122	0.419444	-0.378556	-0.225833	-0.160167
-0.462556	-0.160067	-0.442889	0.147144	-0.0286667	0.0672444	-0.369333	-0.406111	-0.264444	-0.275144	0.402767	-0.342333	-0.2495	-0.197056
-0.537333	-0.263067	-0.462889	0.0913667	-0.0492778	0.00624444	-0.36	-0.446	-0.296333	-0.321333	0.358211	-0.287233	-0.281278	-0.227944
-0.600556	-0.346733	-0.454333	0.0279222	-0.0565667	-0.0524222	-0.330281	-0.470333	-0.331778	-0.36	0.315656	-0.234167	-0.318833	-0.225833
-0.658222	-0.405878	-0.426111	-0.0468556	-0.0747778	-0.106867	-0.270837	-0.479222	-0.366778	-0.401778	0.2941	-0.195933	-0.379378	-0.229278
-0.704222	-0.454611	-0.397667	-0.135189	-0.111922	-0.149867	-0.190614	-0.461222	-0.392333	-0.437111	0.267433	-0.171822	-0.431556	-0.226167
-0.729111	-0.505778	-0.367	-0.229744	-0.148144	-0.184767	-0.0823922	-0.407311	-0.399333	-0.452444	0.233544	-0.166933	-0.476111	-0.251767
-0.737333	-0.550778	-0.323	-0.319633	-0.183478	-0.2149	0.0439411	-0.3334	-0.396889	-0.447222	0.213878	-0.160044	-0.525	-0.272078
-0.736556	-0.580667	-0.259978	-0.395744	-0.211811	-0.238222	0.171608	-0.264256	-0.382889	-0.429556	0.240544	-0.148378	-0.556667	-0.287978
-0.719556	-0.605222	-0.1915	-0.445889	-0.236778	-0.245	0.288497	-0.201847	-0.353444	-0.406111	0.311878	-0.122411	-0.555222	-0.279311
-0.681444	-0.624	-0.126611	-0.475556	-0.250889	-0.231111	0.39383	-0.140547	-0.308722	-0.371111	0.372667	-0.0880778	-0.549556	-0.2562
-0.625667	-0.637667	-0.0679444	-0.490667	-0.255578	-0.197467	0.480274	-0.0779466	-0.258007	-0.319933	0.444333	-0.0635111	-0.528333	-0.261756
-0.554	-0.652	-0.0198333	-0.498667	-0.282967	-0.147467	0.545556	-0.0118354	-0.200562	-0.251378	0.515444	-0.0341333	-0.499111	-0.278756
-0.469489	-0.664889	0.0229444	-0.498	-0.305411	-0.0829111	0.584667	0.0618312	-0.137229	-0.156933	0.556444	0.0184111	-0.466	-0.240244
-0.372489	-0.672556	0.0651667	-0.478	-0.303411	-0.0122444	0.604333	0.12772	-0.0700067	-0.0439333	0.576889	0.108522	-0.439556	-0.180022
-0.266489	-0.662667	0.106722	-0.431889	-0.291078	0.0645333	0.614111	0.183031	-0.00656222	0.0685111	0.586889	0.210744	-0.391778	-0.0984667
-0.145711	-0.616889	0.145722	-0.375922	-0.281522	0.150089	0.616222	0.243787	0.0562156	0.169289	0.594556	0.317744	-0.328233	-0.0296
-0.00848889	-0.540984	0.1777	-0.318222	-0.293856	0.236867	0.606222	0.31942	0.115104	0.262844	0.578556	0.427633	-0.264811	0.00362222
0.132844	-0.440429	0.203	-0.2691	-0.314411	0.312756	0.593889	0.3989	0.177327	0.363289	0.592111	0.538667	-0.209089	0.0145222
0.277844	-0.321429	0.224556	-0.215767	-0.351078	0.381311	0.576222	0.472711	0.237827	0.457733	0.618667	0.653444	-0.1432	0.0148556
0.4264	-0.177984	0.247	-0.150433	-0.387889	0.437667	0.561667	0.532222	0.297778	0.537	0.617556	0.759333	-0.0793111	0.0725556
0.580289	-0.0150956	0.267	-0.0732111	-0.394444	0.481333	0.542333	0.586444	0.359111	0.602778	0.647778	0.852667	0.00646667	0.139444
0.733	0.150904	0.278778	0.00845556	-0.383778	0.511667	0.523333	0.640667	0.412222	0.651333	0.728667	0.927667	0.103356	0.179711
0.878444	0.312127	0.284444	0.0919	-0.373333	0.533	0.495444	0.694333	0.453667	0.676333	0.781333	0.989889	0.220356	0.175489
1.01044	0.457127	0.291	0.172456	-0.371889	0.543667	0.451444	0.731667	0.482667	0.673444	0.795333	1.03256	0.310911	0.157156
1.12078	0.576016	0.301667	0.254378	-0.374556	0.546333	0.395333	0.738222	0.505111	0.652333	0.807778	1.05478	0.3717	0.167156
1.215	0.672667	0.318111	0.345011	-0.365556	0.535778	0.347333	0.719556	0.523111	0.623556	0.831778	1.07389	0.4025	0.224156
1.30033	0.750889	0.339333	0.448333	-0.362556	0.518667	0.316556	0.694889	0.527444	0.589889	0.806889	1.06078	0.425	0.317367
1.36667	0.819556	0.361333	0.560444	-0.360222	0.491556	0.298444	0.670556	0.520778	0.552444	0.744444	1.00956	0.442778	0.4467
1.40556	0.878222	0.377333	0.670111	-0.365444	0.456556	0.293889	0.650889	0.504889	0.511333	0.699889	0.956667	0.453556	0.557889
1.41111	0.937	0.396111	0.774444	-0.372889	0.414	0.313667	0.620778	0.485556	0.465778	0.632778	0.901222	0.437889	0.648333
1.39333	1.00811	0.425	0.870222	-0.376222	0.364111	0.358778	0.577778	0.467	0.411556	0.549889	0.855111	0.403556	0.688111
1.36556	1.09722	0.466667	0.954778	-0.374556	0.306889	0.423556	0.524	0.450222	0.35	0.524889	0.810444	0.353889	0.687111
1.33444	1.19978	0.512111	1.02789	-0.352778	0.238722	0.494667	0.473556	0.444444	0.302444	0.550778	0.780556	0.327333	0.667111
1.30444	1.30589	0.550333	1.09278	-0.288556	0.166278	0.579444	0.428778	0.450444	0.265478	0.575556	0.744222	0.340333	0.654111
1.28	1.41133	0.577889	1.14556	-0.195111	0.101833	0.676111	0.379467	0.463333	0.242144	0.611222	0.687111	0.364333	0.660556
1.25444	1.51222	0.597444	1.18111	-0.0801111	0.0413889	0.772667	0.330622	0.481556	0.230033	0.680778	0.638444	0.39	0.672333
1.22333	1.60222	0.613444	1.18889	0.0466667	-0.0132778	0.866444	0.292178	0.505444	0.225589	0.786	0.620778	0.418333	0.675889
1.20333	1.66333	0.629778	1.17067	0.181667	-0.0593889	0.957222	0.264511	0.536778	0.221367	0.847222	0.603556	0.445333	0.649111
1.20222	1.68	0.640889	1.13478	0.312111	-0.103167	1.04067	0.2484	0.567333	0.218922	0.895111	0.583	0.482778	0.592333
1.21222	1.64556	0.643778	1.08178	0.440222	-0.147611	1.11678	0.238844	0.597	0.225144	0.932778	0.541333	0.513444	0.552889
1.22556	1.56756	0.632667	1.01344	0.580444	-0.194389	1.18711	0.237289	0.621111	0.2527	0.941778	0.484111	0.529	0.577556
1.24222	1.46467	0.610333	0.932111	0.724222	-0.238778	1.25711	0.236622	0.635222	0.284811	0.913778	0.417333	0.533333	0.628667
1.25778	1.34567	0.584222	0.847889	0.848778	-0.283667	1.31444	0.2444	0.636778	0.318111	0.877333	0.363111	0.535778	0.650333
1.26778	1.21456	0.556222	0.760111	0.959667	-0.332111	1.34556	0.2746	0.624778	0.341333	0.859111	0.321778	0.558556	0.630333
1.27333	1.08089	0.526444	0.669222	1.07233	-0.374333	1.35667	0.313	0.605333	0.358	0.817556	0.289667	0.577333	0.566222
1.27444	0.964111	0.490333	0.588667	1.18933	-0.414222	1.35333	0.345778	0.580333	0.37	0.734333	0.245	0.579	0.492667
1.26556	0.886667	0.452778	0.525	1.29356	-0.453556	1.33556	0.370444	0.545222	0.379	0.686889	0.200078	0.566333	0.447889
1.25222	0.844444	0.420667	0.471889	1.37222	-0.485222	1.3	0.378111	0.501778	0.388333	0.645333	0.1617	0.533222	0.449333
1.24444	0.834444	0.391889	0.428778	1.41556	-0.498667	1.234	0.362667	0.453889	0.397889	0.578778	0.131367	0.508222	0.450667
1.23889	0.848	0.364778	0.393667	1.42333	-0.494222	1.14389	0.330222	0.407889	0.398889	0.499889	0.111422	0.476778	0.426667
1.23111	0.882	0.337667	0.358778	1.40033	-0.468222	1.03578	0.2959	0.357889	0.387667	0.445656	0.0815333	0.435333	0.407556
1.22222	0.934333	0.308778	0.313856	1.35389	-0.424667	0.925222	0.256067	0.3024	0.371333	0.394933	0.0423111	0.372122	0.357667
1.21667	0.996556	0.277778	0.2576	1.28111	-0.363744	0.813444	0.204722	0.248706	0.358333	0.3346	0.0072	0.304756	0.287589
1.21889	1.06689	0.247889	0.191711	1.184	-0.298856	0.691889	0.151956	0.201061	0.347667	0.288378	-0.0299111	0.246156	0.239256
1.23	1.12922	0.229667	0.108489	1.08544	-0.229622	0.557733	0.0937333	0.15935	0.333667	0.279933	-0.0691333	0.214933	0.196722
1.24444	1.17111	0.216556	0.0121556	1.00067	-0.157511	0.408178	0.0262889	0.129806	0.316778	0.2556	-0.108544	0.1986	0.1535
1.26111	1.20222	0.201444	-0.0939556	0.922111	-0.0875111	0.2494	-0.0370444	0.116917	0.295667	0.225267	-0.164056	0.179489	0.103778
1.27778	1.22111	0.184889	-0.207511	0.848556	-0.0265111	0.0964	-0.0776	0.10925	0.266111	0.190559	-0.249833	0.1776	0.079
1.28444	1.22778	0.173889	-0.321956	0.787111	0.0272667	-0.0441556	-0.0908889	0.0930944	0.228478	0.157226	-0.345111	0.1876	0.0672222
1.27889	1.21667	0.174333	-0.425622	0.742778	0.0736	-0.177267	-0.0874333	0.0808167	0.1943	0.110348	-0.424889	0.183678	0.041
1.25222	1.19422	0.176889	-0.520256	0.697889	0.107933	-0.313933	-0.0703778	0.0788611	0.1563	0.0761811	-0.496	0.175356	0.026
1.208	1.16367	0.175	-0.597	0.648667	0.131789	-0.445267	-0.0493333	0.0822667	0.105411	0.0184033	-0.584889	0.162422	0.0220556
1.15611	1.12278	0.167967	-0.647222	0.591778	0.148122	-0.558711	-0.0312222	0.0801233	0.0366333	-0.06193	-0.683889	0.163411	0.0324556
1.10244	1.07722	0.152544	-0.674556	0.517333	0.1532	-0.648778	-0.0127222	0.0701344	-0.0268111	-0.159708	-0.774444	0.151744	0.0243222
1.05056	1.01522	0.131833	-0.694333	0.444222	0.146033	-0.714889	-0.000211111	0.0516678	-0.0853667	-0.240374	-0.86	0.116487	-0.0110111
0.996556	0.934667	0.106456	-0.703667	0.395333	0.124956	-0.762778	0.0009	0.0248011	-0.150811	-0.287486	-0.931222	0.116487	-0.0512889
0.926333	0.844778	0.0754667	-0.692556	0.382222	0.0971778	-0.801111	-0.00276667	-0.00192111	-0.213144	-0.312444	-0.942111	0.102709	-0.101733
0.842444	0.741667	0.0349111	-0.671778	0.378889	0.0594	-0.837778	-0.0103778	-0.0173656	-0.264511	-0.331444	-0.932444	0.0859311	-0.146067
0.747556	0.624811	-0.0175333	-0.653778	0.375111	0.0138444	-0.864333	-0.0209444	-0.0269322	-0.304	-0.352667	-0.912556	0.0753378	-0.2024
0.654778	0.494144	-0.0685333	-0.633	0.371222	-0.0340444	-0.879778	-0.0289333	-0.0382433	-0.333444	-0.362	-0.898667	0.0885822	-0.283289
0.563056	0.364256	-0.111978	-0.613444	0.381778	-0.0847111	-0.887778	-0.0229667	-0.0525322	-0.348111	-0.374	-0.861111	0.0832156	-0.348711
0.4691	0.231367	-0.147611	-0.6	0.407778	-0.138933	-0.898556	-0.0116444	-0.0649667	-0.346889	-0.391778	-0.803778	0.0700378	-0.426
0.384222	0.0934778	-0.179856	-0.582	0.448667	-0.1918	-0.912111	0.0023	-0.0751556	-0.35	-0.400556	-0.738556	0.0700378	-0.453778
0.299089	-0.0276333	-0.2107	-0.545778	0.485111	-0.240856	-0.928444	0.0243444	-0.0828111	-0.361111	-0.411333	-0.668667	0.0865178	-0.455889
0.199756	-0.132189	-0.237767	-0.499	0.502222	-0.273778	-0.945889	0.0549556	-0.0891667	-0.361333	-0.430333	-0.604889	0.0784067	-0.450556
0.0967556	-0.2203	-0.257778	-0.448444	0.501778	-0.296222	-0.964111	0.0839333	-0.100889	-0.359889	-0.439556	-0.569444	0.058633	-0.427333
0.00586667	-0.280856	-0.273889	-0.396222	0.485778	-0.303889	-0.977889	0.110389	-0.116289	-0.361222	-0.445	-0.541778	0.0291886	-0.403033
-0.0726889	-0.310778	-0.290667	-0.341667	0.453222	-0.306556	-0.987889	0.128711	-0.129778	-0.356778	-0.412333	-0.517222	-0.00429589	-0.386067
-0.138244	-0.314333	-0.307889	-0.287667	0.418222	-0.298556	-0.994	0.137367	-0.142133	-0.347889	-0.400111	-0.486889	-0.0452292	-0.361289
-0.183411	-0.302667	-0.325556	-0.226711	0.376222	-0.280111	-0.996333	0.130667	-0.151889	-0.341333	-0.386333	-0.452556	-0.050007	-0.352956
-0.222344	-0.272622	-0.349	-0.164944	0.313222	-0.248867	-0.986	0.1151	-0.153	-0.337889	-0.367667	-0.413333	-0.0515403	-0.346511
-0.269022	-0.236411	-0.373444	-0.111478	0.233667	-0.205044	-0.959	0.0914444	-0.1477	-0.328444	-0.330222	-0.373111	-0.0651848	-0.330622
-0.325222	-0.208856	-0.398111	-0.0651444	0.140222	-0.151011	-0.914222	0.0653333	-0.139133	-0.307333	-0.294444	-0.327834	-0.0916959	-0.279544
-0.382444	-0.190856	-0.424889	-0.0184778	0.0528889	-0.0930111	-0.859222	0.0425	-0.128467	-0.286333	-0.275222	-0.262612	-0.121696	-0.230489
-0.443333	-0.188856	-0.452667	0.0316333	-0.0367778	-0.0372333	-0.801	0.0188556	-0.108856	-0.265778	-0.267556	-0.184946	-0.124233	-0.208067
-0.502556	-0.200078	-0.473778	0.0878556	-0.113111	0.00887778	-0.739444	-0.00487778	-0.0854889	-0.249333	-0.271	-0.0971678	-0.104444	-0.213678
-0.557222	-0.212856	-0.481778	0.1513	-0.171333	0.0523222	-0.672444	-0.0228133	-0.0631111	-0.240222	-0.284111	-0.00116778	-0.0777667	-0.2222
-0.624111	-0.225856	-0.478889	0.215522	-0.231222	0.0871	-0.603	-0.0354478	-0.0404556	-0.231556	-0.280111	0.104054	-0.0764333	-0.231978
-0.707444	-0.248522	-0.470222	0.268567	-0.304	0.111656	-0.534	-0.0450556	-0.0097	-0.230778	-0.267444	0.200943	-0.100433	-0.210422
-0.786	-0.285344	-0.455778	0.315467	-0.36	0.121956	-0.478889	-0.0545222	0.0152556	-0.235333	-0.261778	0.280499	-0.124444	-0.174756
-0.856333	-0.337111	-0.436222	0.360444	-0.403444	0.12053	-0.440889	-0.0627556	0.035	-0.241556	-0.271889	0.352499	-0.139333	-0.168978
-0.918667	-0.399111	-0.409667	0.399	-0.433889	0.108674	-0.419111	-0.0537667	0.0459778	-0.241667	-0.250711	0.412444	-0.115378	-0.181333
-0.978111	-0.453	-0.380111	0.423222	-0.460444	0.0852856	-0.410556	-0.0371633	0.0523111	-0.234	-0.2386	0.462111	-0.0911444	-0.195178
-1.02844	-0.487667	-0.347667	0.429556	-0.494889	0.0571078	-0.400222	-0.0301189	0.0531778	-0.219844	-0.222622	0.498	-0.0847222	-0.180933
-1.07556	-0.508444	-0.312778	0.418778	-0.548556	0.0266633	-0.384889	-0.0444967	0.0488222	-0.203389	-0.162733	0.516778	-0.0993111	-0.134067
-1.11856	-0.523444	-0.278556	0.399333	-0.606444	-0.00267	-0.366889	-0.0721167	0.0397667	-0.1915	-0.139067	0.514222	-0.118989	-0.100733
-1.13889	-0.545222	-0.248667	0.380111	-0.651556	-0.0303367	-0.346889	-0.0988156	0.0289111	-0.180056	-0.127589	0.504778	-0.105322	-0.0582333
-1.14222	-0.58	-0.223222	0.363778	-0.674889	-0.0555589	-0.33	-0.125619	0.0132333	-0.169722	-0.0893667	0.495778	-0.0598222	-0.00853333
-1.13889	-0.625444	-0.199556	0.343556	-0.700333	-0.0685922	-0.308889	-0.140697	-0.00441111	-0.160389	-0.0724778	0.477556	-0.0305556	0.0423111
-1.13278	-0.665333	-0.179889	0.310556	-0.741333	-0.0734778	-0.281	-0.136374	-0.0212444	-0.152833	-0.0765889	0.451889	-0.00446667	0.0594778
-1.12022	-0.701667	-0.171111	0.272444	-0.796	-0.0711567	-0.253222	-0.139819	-0.0305333	-0.148833	-0.111322	0.415889	0.00631111	0.0464222
-1.09033	-0.747333	-0.168333	0.239333	-0.848333	-0.0644456	-0.220556	-0.156644	-0.0376667	-0.149389	-0.155322	0.381333	0.0184111	0.0246556
-1.05144	-0.798889	-0.163111	0.219889	-0.877667	-0.0538122	-0.189222	-0.179911	-0.0402623	-0.152767	-0.197967	0.363667	0.0269667	-0.0306778
-1.00644	-0.871	-0.158444	0.208667	-0.871667	-0.0363789	-0.162222	-0.198356	-0.0406068	-0.159556	-0.248189	0.353667	0.0717667	-0.1199
-0.951778	-0.957556	-0.159333	0.200111	-0.859222	-0.0138011	-0.137422	-0.1998	-0.0374001	-0.171222	-0.257189	0.348333	0.151878	-0.178678
-0.892222	-1.02722	-0.162222	0.190111	-0.839778	0.00871	-0.115256	-0.1988	-0.0323957	-0.184222	-0.293444	0.328444	0.209211	-0.227956
-0.846556	-1.05967	-0.160889	0.172667	-0.804444	0.0338211	-0.0855	-0.1878	-0.0305623	-0.179444	-0.364667	0.309222	0.210044	-0.272656
-0.821889	-1.06356	-0.160333	0.145933	-0.750111	0.0541989	-0.0555444	-0.181244	-0.0245212	-0.168	-0.406556	0.304778	0.223667	-0.3265
-0.818889	-1.047	-0.154933	0.117933	-0.698222	0.0682211	-0.0318889	-0.194011	-0.0136101	-0.158889	-0.422778	0.300444	0.238556	-0.403222
-0.833667	-1.00022	-0.138133	0.0876	-0.666222	0.0770333	-0.0100556	-0.209	-0.00636567	-0.165111	-0.413667	0.297778	0.268556	-0.448222
-0.861333	-0.934111	-0.112237	0.0508222	-0.659556	0.0845889	0.0147222	-0.215667	0.00176767	-0.183222	-0.3623	0.292333	0.293111	-0.445222
-0.892444	-0.870222	-0.0927256	0.00493333	-0.677889	0.0883667	0.0511667	-0.22	0.00647444	-0.204333	-0.331856	0.275778	0.311333	-0.427556
-0.931889	-0.804556	-0.0775544	-0.0357333	-0.709222	0.0884556	0.0888333	-0.216556	0.0140744	-0.220556	-0.350633	0.253222	0.300444	-0.397778
-0.985444	-0.742667	-0.0634211	-0.0680556	-0.731222	0.0772233	0.115144	-0.207333	0.0252011	-0.223889	-0.3733	0.236667	0.285667	-0.397333
-1.05056	-0.678778	-0.0500989	-0.0926	-0.751667	0.0575122	0.132978	-0.188233	0.0406189	-0.223222	-0.386744	0.233889	0.291111	-0.392
-1.10511	-0.626667	-0.0439656	-0.1061	-0.783444	0.0315122	0.138111	-0.173926	0.05893	-0.231778	-0.369411	0.229889	0.326444	-0.386333
-1.14756	-0.595222	-0.0394544	-0.1035	-0.828556	-0.000265556	0.132189	-0.162614	0.0794667	-0.242333	-0.328078	0.215778	0.335889	-0.391667
-1.17889	-0.575889	-0.0412989	-0.0899	-0.863778	-0.03491	0.115178	-0.141726	0.0986778	-0.247333	-0.298633	0.209333	0.331556	-0.362222
-1.19556	-0.558222	-0.0480989	-0.0708078	-0.869444	-0.0664433	0.0977222	-0.122704	0.1174	-0.234222	-0.301522	0.215444	0.299444	-0.348333
-1.20778	-0.545556	-0.0612178	-0.05123	-0.842778	-0.09921	0.0759444	-0.116704	0.126956	-0.205822	-0.329889	0.216444	0.293111	-0.361667
-1.20889	-0.534667	-0.0759511	-0.0378967	-0.796889	-0.132777	0.0429222	-0.115926	0.130689	-0.181578	-0.350889	0.225778	0.289778	-0.359667
-1.18689	-0.523556	-0.0944556	-0.0331189	-0.759	-0.160521	0.00192222	-0.118482	0.127767	-0.167244	-0.361333	0.235778	0.275267	-0.355444
-1.14389	-0.513111	-0.110478	-0.0404633	-0.735889	-0.178978	-0.0374111	-0.130815	0.117997	-0.157467	-0.342778	0.247444	0.244344	-0.347333
-1.09978	-0.525333	-0.1278	-0.0602522	-0.720444	-0.183889	-0.0738556	-0.145804	0.0977744	-0.148689	-0.322	0.256333	0.2309	-0.345556
-1.05478	-0.548444	-0.1426	-0.08353	-0.694222	-0.179511	-0.102633	-0.160667	0.07943	-0.133422	-0.335667	0.264778	0.225122	-0.338667
-1.015	-0.563889	-0.156556	-0.108286	-0.654667	-0.163589	-0.119556	-0.183312	0.0603778	-0.112222	-0.371778	0.278778	0.227789	-0.293711
-0.987444	-0.577778	-0.169889	-0.122441	-0.607111	-0.134778	-0.117211	-0.221311	0.0343	-0.0935333	-0.418889	0.297556	0.198644	-0.231867
-0.978556	-0.601667	-0.186556	-0.133767	-0.556889	-0.101656	-0.108033	-0.259222	0.00743333	-0.0805722	-0.417667	0.304889	0.178044	-0.159311
-0.978556	-0.626889	-0.205556	-0.146567	-0.530667	-0.0626556	-0.101267	-0.285222	-0.00493333	-0.0666056	-0.414556	0.303889	0.162378	-0.1042
-0.984111	-0.643222	-0.223333	-0.160456	-0.538222	-0.0127667	-0.0959	-0.298889	-0.0111667	-0.0478278	-0.396	0.289778	0.154044	-0.0610889
-0.992778	-0.638556	-0.237556	-0.179789	-0.555222	0.0399	-0.0876111	-0.326556	-0.0122022	-0.0274611	-0.355111	0.266478	0.154456	-0.0510889
-1.011	-0.623	-0.250222	-0.199344	-0.550556	0.0859	-0.0825	-0.376889	-0.0131878	-0.0153611	-0.335522	0.235022	0.161267	-0.0478667
-1.03511	-0.606667	-0.263111	-0.212678	-0.528	0.126344	-0.0816111	-0.442667	-0.00501	-0.00483889	-0.330078	0.210556	0.141933	-0.0490889
-1.06456	-0.602	-0.276667	-0.2259	-0.518333	0.160078	-0.0813889	-0.506444	0.000378889	-0.00888333	-0.322522	0.185333	0.122378	-0.0702
-1.08322	-0.608111	-0.288444	-0.234011	-0.517556	0.1886	-0.0817222	-0.557444	8.22222e-05	-0.0298611	-0.3193	0.160889	0.121044	-0.117378
-1.08089	-0.615556	-0.295222	-0.250789	-0.502333	0.212344	-0.0958222	-0.596222	-0.000673333	-0.0561056	-0.295744	0.125	0.158189	-0.169222
-1.05189	-0.632333	-0.296778	-0.277889	-0.471878	0.223	-0.119378	-0.630222	0.00417111	-0.0777333	-0.289967	0.0906693	0.184456	-0.233111
-1.00167	-0.656556	-0.296778	-0.304778	-0.420678	0.218444	-0.143256	-0.653222	0.00219556	-0.0987667	-0.297633	0.0691626	0.1749	-0.298556
-0.938778	-0.681111	-0.293222	-0.321667	-0.333122	0.201933	-0.166156	-0.657	-0.000421111	-0.119456	-0.315078	0.059696	0.15685	-0.382667
-0.881556	-0.706	-0.288556	-0.332222	-0.225678	0.179722	-0.192667	-0.624222	-0.00365222	-0.128556	-0.354633	0.0575182	0.166617	-0.446333
-0.832444	-0.728444	-0.289889	-0.340778	-0.130678	0.165278	-0.213778	-0.564889	-0.00548556	-0.129944	-0.383667	0.0536449	0.164617	-0.466556
-0.780222	-0.750222	-0.296556	-0.347	-0.0391222	0.149578	-0.236667	-0.497778	-0.0120189	-0.132278	-0.394556	0.0412338	0.156683	-0.473111
-0.722111	-0.769444	-0.303889	-0.346333	0.0586556	0.132544	-0.259222	-0.431222	-0.0260633	-0.123644	-0.406444	0.0312893	0.140539	-0.468667
-0.666889	-0.770444	-0.308889	-0.346111	0.156656	0.112311	-0.279889	-0.361656	-0.04327	-0.0973111	-0.375111	0.0305115	0.123794	-0.466333
-0.611778	-0.762778	-0.316778	-0.339556	0.235322	0.0909778	-0.289333	-0.285782	-0.0604367	-0.0663333	-0.377444	0.029356	0.0806167	-0.453889
-0.556333	-0.751222	-0.326444	-0.318889	0.285089	0.0765556	-0.291222	-0.212416	-0.0807478	-0.0376778	-0.399667	0.0287289	0.0463389	-0.445
-0.509778	-0.730111	-0.329444	-0.284122	0.311778	0.0742111	-0.290889	-0.156749	-0.104406	-0.0137889	-0.408667	0.01368	0.0506722	-0.423889
-0.483333	-0.705444	-0.327778	-0.2497	0.325111	0.0798333	-0.291444	-0.11776	-0.133989	0.0024	-0.433111	-0.0179644	0.0782778	-0.3577
-0.474556	-0.689	-0.325444	-0.222367	0.322222	0.0904889	-0.287444	-0.0889267	-0.159956	0.00216667	-0.398222	-0.0427089	0.0956111	-0.271478
-0.468	-0.674556	-0.314667	-0.1937	0.312556	0.0970444	-0.280111	-0.0517044	-0.185467	-0.00643333	-0.361663	-0.0549356	0.112056	-0.204367
-0.457333	-0.647333	-0.295222	-0.166367	0.307333	0.1063	-0.262778	-0.0124822	-0.207	-0.0142889	-0.366552	-0.0612244	0.142989	-0.128256
-0.450889	-0.608667	-0.278444	-0.146589	0.301111	0.121667	-0.249333	0.02074	-0.216111	-0.0209889	-0.361552	-0.0805022	0.160467	-0.0704778
-0.447778	-0.57	-0.265667	-0.133256	0.284556	0.143456	-0.243	0.0407289	-0.217667	-0.0296222	-0.404219	-0.119947	0.174433	-0.0206333
-0.455111	-0.533222	-0.25	-0.129367	0.271	0.165789	-0.246889	0.0438222	-0.219444	-0.0437111	-0.423441	-0.155902	0.196833	0.0146
-0.475556	-0.488778	-0.229444	-0.137478	0.254889	0.191767	-0.259778	0.0352111	-0.220444	-0.0653667	-0.436552	-0.174167	0.208656	0.0439667
-0.495111	-0.441333	-0.207889	-0.157467	0.241	0.219222	-0.270111	0.0336556	-0.215778	-0.0981444	-0.442108	-0.172167	0.206433	0.0650889
-0.509556	-0.398222	-0.189767	-0.179556	0.235667	0.244667	-0.281667	0.0424444	-0.201111	-0.123667	-0.437663	-0.159833	0.189211	0.0880111
-0.510667	-0.355778	-0.170067	-0.189444	0.246556	0.263778	-0.285444	0.0524556	-0.186778	-0.1357	-0.465441	-0.151533	0.167211	0.111789
-0.501333	-0.315444	-0.148844	-0.197	0.253889	0.280333	-0.277778	0.0614556	-0.177	-0.134922	-0.487889	-0.153978	0.1521	0.153011
-0.487222	-0.285778	-0.127422	-0.203333	0.243778	0.291333	-0.264967	0.0787889	-0.17	-0.138811	-0.471556	-0.173033	0.138989	0.190011
-0.465444	-0.261222	-0.10307	-0.203556	0.229667	0.291889	-0.245144	0.102678	-0.159956	-0.152744	-0.489	-0.1807	0.141211	0.205233
-0.438778	-0.248222	-0.0783256	-0.194256	0.231	0.278778	-0.217056	0.129122	-0.148144	-0.173333	-0.51	-0.174589	0.134544	0.230833
-0.403	-0.240556	-0.0594922	-0.179767	0.241111	0.258467	-0.181193	0.166489	-0.129111	-0.186778	-0.536556	-0.179589	0.135211	0.2406
-0.367222	-0.234889	-0.0508478	-0.158522	0.262	0.230411	-0.147982	0.210956	-0.109778	-0.197889	-0.545778	-0.190367	0.129671	0.237867
-0.331778	-0.236889	-0.0518478	-0.131089	0.291556	0.193267	-0.129316	0.254511	-0.0940222	-0.207556	-0.555778	-0.1987	0.105616	0.221856
-0.300778	-0.235111	-0.0577478	-0.101139	0.317444	0.151233	-0.111093	0.288178	-0.0866778	-0.219556	-0.533	-0.207478	0.0898933	0.189533
-0.281889	-0.228889	-0.0672256	-0.07685	0.332333	0.107267	-0.0966489	0.305444	-0.0857889	-0.232	-0.504	-0.210333	0.0784933	0.150564
-0.273333	-0.215667	-0.0781144	-0.0603389	0.352444	0.0661222	-0.0986489	0.313556	-0.0874556	-0.239111	-0.509889	-0.194023	0.0807156	0.0896644
-0.271667	-0.194467	-0.0862033	-0.0477167	0.369	0.0278667	-0.115793	0.312333	-0.0926778	-0.238333	-0.536889	-0.144134	0.0510378	0.00510889
-0.273667	-0.165797	-0.0909222	-0.0412944	0.369	-0.006	-0.139838	0.303111	-0.106722	-0.227111	-0.517667	-0.112823	0.0251933	-0.03178
-0.271556	-0.129764	-0.0912333	-0.0472056	0.348111	-0.0294667	-0.173038	0.289	-0.125089	-0.216	-0.491444	-0.102557	0.02186	-0.0522689
-0.271444	-0.0864306	-0.0869444	-0.0554722	0.319111	-0.0429667	-0.211344	0.270444	-0.149456	-0.207556	-0.453778	-0.0765456	0.0357489	-0.0649137
-0.263556	-0.0299861	-0.0744889	-0.0659389	0.298333	-0.0468967	-0.228778	0.256222	-0.172567	-0.195333	-0.432667	-0.0652122	0.0656333	-0.053147
-0.240922	0.0344583	-0.0550333	-0.0802611	0.276667	-0.0453189	-0.227889	0.242333	-0.1991	-0.178444	-0.422111	-0.0698789	0.0969111	-0.0406692
-0.201444	0.0950139	-0.0297667	-0.0949889	0.249	-0.03783	-0.224111	0.243333	-0.224	-0.1554	-0.437778	-0.0753233	0.100428	-0.0469914
-0.152	0.152903	-0.00221111	-0.105056	0.219	-0.0196411	-0.225667	0.255667	-0.238778	-0.130811	-0.448111	-0.0918789	0.0945278	-0.0332448
-0.097	0.203458	0.0210111	-0.106278	0.184644	0.00439222	-0.219222	0.256778	-0.238	-0.120256	-0.453889	-0.131078	0.0782911	0.0165441
-0.0314444	0.236036	0.0411222	-0.107389	0.154111	0.0296478	-0.195078	0.249667	-0.231444	-0.115144	-0.417556	-0.181744	0.0866911	0.099433
0.0385556	0.243611	0.0627111	-0.116033	0.128244	0.0599589	-0.16	0.248222	-0.225333	-0.1147	-0.404111	-0.210167	0.112647	0.149544
0.0951111	0.23889	0.0866111	-0.124756	0.103044	0.0907589	-0.120322	0.257778	-0.216444	-0.118144	-0.386778	-0.218544	0.127091	0.163477
0.150222	0.215112	0.113044	-0.133311	0.0664889	0.117014	-0.0833844	0.270889	-0.201	-0.119922	-0.387333	-0.231889	0.11198	0.178789
0.206111	0.179946	0.139389	-0.134644	0.0122667	0.137778	-0.0604733	0.280778	-0.181511	-0.114011	-0.382	-0.238444	0.0840467	0.185833
0.252144	0.159168	0.160378	-0.130533	-0.0452889	0.159122	-0.0428567	0.297	-0.155689	-0.109033	-0.345889	-0.237778	0.0599911	0.188678
0.286222	0.157057	0.176556	-0.1262	-0.101622	0.171222	-0.03289	0.294667	-0.1262	-0.1123	-0.303111	-0.234667	0.0603978	0.205056
0.312889	0.161612	0.186556	-0.130867	-0.142622	0.163089	-0.0238233	0.274222	-0.096	-0.120111	-0.307222	-0.229444	0.0593644	0.234167
0.334444	0.164723	0.19	-0.142711	-0.171489	0.139533	-0.02249	0.254667	-0.0764478	-0.124444	-0.324667	-0.219111	0.0621789	0.261167
0.349889	0.175501	0.191444	-0.150111	-0.189956	0.113356	-0.0335233	0.2302	-0.0609478	-0.1218	-0.329444	-0.225778	0.0554456	0.275278
0.356	0.206812	0.192667	-0.145889	-0.198467	0.0874333	-0.0516011	0.188278	-0.0432589	-0.119689	-0.321111	-0.238	0.0192233	0.270944
0.365889	0.246056	0.190111	-0.1366	-0.196289	0.0567889	-0.0642567	0.136389	-0.0257033	-0.110911	-0.331222	-0.259667	-0.0258878	0.277833
0.375778	0.2915	0.183	-0.120033	-0.183411	0.0185667	-0.0681278	0.0836111	-0.0188922	-0.0978667	-0.31	-0.27	-0.0594433	0.317167
0.379444	0.329778	0.174111	-0.101078	-0.160867	-0.0251	-0.0713722	0.0385	-0.0221033	-0.0857	-0.290111	-0.265778	-0.0621889	0.373278
0.372222	0.345222	0.167889	-0.0766333	-0.114644	-0.0695444	-0.0782222	-0.0085	-0.0327033	-0.0603444	-0.288222	-0.237967	-0.0280222	0.435956
0.362111	0.336444	0.159	-0.0501889	-0.0506444	-0.109767	-0.0839667	-0.0557222	-0.0473033	-0.0272333	-0.275342	-0.206733	0.01411	0.473
0.358667	0.323333	0.154444	-0.0222778	-0.0134	-0.134856	-0.0899222	-0.0858333	-0.0713922	0.00721111	-0.235707	-0.174689	0.0423322	0.442111
0.361333	0.327444	0.156889	0.00587778	-0.0165111	-0.146856	-0.0908111	-0.0965667	-0.0920556	0.0428778	-0.180573	-0.141989	0.0597544	0.384
0.360778	0.345889	0.161333	0.0315889	-0.0444	-0.145111	-0.0793889	-0.0909667	-0.113111	0.0769	-0.154584	-0.1201	0.0722989	0.334444
0.363889	0.363778	0.162	0.0547556	-0.0824667	-0.141111	-0.0627667	-0.0711556	-0.1318	0.110122	-0.114562	-0.116322	0.0840656	0.332667
0.372	0.371778	0.161444	0.0750556	-0.119889	-0.129533	-0.0505222	-0.0455889	-0.155022	0.133122	-0.0604956	-0.0947667	0.0965989	0.359556
0.375778	0.371778	0.165778	0.0964889	-0.1661	-0.106622	-0.0425444	-0.0203	-0.174056	0.149522	-0.04094	-0.0753222	0.0949322	0.353222
0.381556	0.371444	0.175889	0.119644	-0.205644	-0.0740333	-0.0343333	-0.000244444	-0.181111	0.159	-0.0208511	-0.0667667	0.0805	0.321778
0.402889	0.376889	0.190111	0.135089	-0.2532	-0.042	-0.0193111	0.0166222	-0.177067	0.161333	-0.00376222	-0.0783	0.0297222	0.290333
0.432333	0.390222	0.207667	0.150756	-0.319533	-0.0096	0.00702222	0.0388556	-0.168567	0.166667	0.00198	-0.102422	-0.0190556	0.276778
0.462667	0.394556	0.216	0.179733	-0.369222	0.0236222	0.0465778	0.0586778	-0.153267	0.175222	0.0092	-0.134467	-0.0465222	0.285667
0.497	0.372556	0.214778	0.216911	-0.387667	0.0547333	0.0858	0.0588889	-0.136422	0.179111	0.00382222	-0.1685	-0.0727667	0.274222
0.533111	0.328144	0.208667	0.252867	-0.387333	0.0750556	0.1136	0.0365333	-0.11397	0.179667	-0.0005	-0.182389	-0.0969667	0.278
0.562111	0.276922	0.204222	0.283478	-0.368778	0.0882778	0.133644	0.00664444	-0.096003	0.182778	-0.0211778	-0.178611	-0.111289	0.280444
0.577889	0.228478	0.205333	0.307444	-0.341222	0.0930333	0.151933	-0.0154778	-0.0780141	0.191778	-0.0210222	-0.175611	-0.101178	0.266778
0.595333	0.189456	0.205222	0.317889	-0.289901	0.08652	0.167778	-0.0303667	-0.0552697	0.203222	-0.00523778	-0.170811	-0.0556222	0.267556
0.610444	0.156789	0.197889	0.308333	-0.234901	0.0679867	0.179789	-0.0533111	-0.0323919	0.207333	-0.0125489	-0.169511	-0.0190667	0.262111
0.609889	0.126878	0.185444	0.287511	-0.188568	0.0467089	0.186889	-0.0781778	-0.0125586	0.202111	-0.0296378	-0.175456	0.0106667	0.246222
0.593667	0.100656	0.174111	0.2595	-0.142646	0.0228644	0.187444	-0.0939556	0.00363033	0.196111	-0.0180378	-0.168322	0.0141778	0.248111
0.569667	0.0837667	0.169222	0.225333	-0.100878	-0.00502444	0.176222	-0.104722	0.0191414	0.190556	-0.00789333	-0.139933	0.0246333	0.288667
0.526889	0.0794333	0.163889	0.189422	-0.069989	-0.0379133	0.164444	-0.1106	0.035297	0.192444	-0.00583111	-0.104444	0.0350667	0.344222
0.482444	0.0848444	0.153356	0.155978	-0.0526557	-0.0739133	0.154333	-0.111489	0.0492889	0.193444	0.0126133	-0.0691111	0.0401667	0.362667
0.451667	0.0912889	0.143789	0.128422	-0.0342112	-0.10888	0.149667	-0.1176	0.0642111	0.194778	0.0131133	-0.0369	0.0500333	0.344667
0.430111	0.107622	0.134311	0.106867	-0.0222223	-0.141458	0.152889	-0.135711	0.0802222	0.198556	-0.0254422	-0.00967778	0.0532889	0.311922
0.408111	0.125867	0.127867	0.0796989	-0.02323	-0.172411	0.163444	-0.155444	0.0933667	0.21	-0.0262744	0.0153	0.0273556	0.289256
0.386111	0.136756	0.123867	0.0475878	-0.0243078	-0.198467	0.183222	-0.166222	0.0927111	0.23	0.0192811	0.0473333	-0.00333333	0.303367
0.366889	0.143778	0.121311	0.01641	-0.0310856	-0.22	0.204444	-0.178444	0.0856667	0.256778	0.0426256	0.0853333	-0.0112889	0.355033
0.356111	0.152111	0.113089	-0.0210233	-0.0451189	-0.230222	0.224667	-0.198456	0.0772778	0.277778	0.0321811	0.119089	0.0062	0.393922
0.347333	0.160444	0.103233	-0.0698567	-0.0672199	-0.235444	0.245222	-0.215733	0.0679722	0.296778	0.0431811	0.135589	0.00442222	0.385811
0.348111	0.174667	0.1059	-0.121168	-0.076331	-0.234333	0.264778	-0.226	0.0591833	0.313	0.0792522	0.152656	-0.0147667	0.359589
0.342111	0.207778	0.119544	-0.166723	-0.0675532	-0.221722	0.282222	-0.220111	0.0508167	0.324778	0.0710189	0.174433	-0.0308667	0.342811
0.324111	0.258667	0.131889	-0.206279	-0.061331	-0.195956	0.294889	-0.200256	0.0470611	0.329667	0.0669522	0.206778	-0.0454	0.340478
0.305111	0.302556	0.137922	-0.237279	-0.0542532	-0.156511	0.303111	-0.171867	0.0482833	0.331778	0.0809522	0.219333	-0.0525167	0.332171
0.280889	0.326556	0.139478	-0.250333	-0.0407889	-0.110289	0.313333	-0.146978	0.0511722	0.329333	0.0517778	0.238444	-0.0590944	0.303782
0.257778	0.33	0.138811	-0.246778	-0.0336	-0.0619556	0.317556	-0.125011	0.0632833	0.319667	0.0176333	0.256778	-0.0480278	0.275893
0.235889	0.306867	0.137033	-0.240889	-0.0282667	-0.0148444	0.318889	-0.103567	0.0856722	0.296333	0.0141778	0.268444	-0.0517233	0.227116
0.206189	0.253422	0.139144	-0.229444	-0.0106	0.0247111	0.324778	-0.0805222	0.111928	0.265011	0.0163667	0.294	-0.0838344	0.137893
0.173444	0.196978	0.147	-0.213222	0.0260667	0.0544556	0.343	-0.0628444	0.137311	0.228656	-0.0227222	0.325667	-0.107712	0.0561156
0.144556	0.1502	0.154444	-0.196444	0.0642889	0.0775778	0.361333	-0.0456889	0.153544	0.192778	-0.0735	0.333222	-0.0995122	0.00133778
0.129556	0.0897556	0.155333	-0.189	0.0996222	0.0913444	0.375444	-0.0318444	0.1658	0.1638	-0.0823778	0.331556	-0.0777344	-0.0501067
0.128	0.0146444	0.150889	-0.187222	0.129956	0.0952444	0.384	-0.0165222	0.176333	0.141144	-0.0677	0.320111	-0.06489	-0.0982178
0.132444	-0.0565778	0.148889	-0.189667	0.152667	0.085	0.382889	0.000644444	0.183778	0.126478	-0.0314778	0.316667	-0.0731622	-0.1165
0.144333	-0.100456	0.146778	-0.203889	0.161778	0.0661222	0.363667	0.0224222	0.193333	0.117144	-0.00447778	0.301111	-0.0764289	-0.124633
0.153667	-0.115189	0.136422	-0.222889	0.159111	0.0439667	0.344556	0.0509	0.197111	0.113033	0.00465556	0.29	-0.108251	-0.154633
0.156125	-0.120813	0.134725	-0.229625	0.168	0.0329625	0.3455	0.0700125	0.1945	0.108412	-0.0012625	0.28675	-0.120875	-0.189837
0.176412	-0.0853875	0.124575	-0.238375	0.174875	0.0076625	0.322625	0.102462	0.18975	0.1249	-0.0026125	0.2625	-0.134375	-0.188213
0.206125	-0.057125	0.120325	-0.237625	0.18375	-0.0079125	0.288	0.1282	0.18825	0.14455	0.0059875	0.2275	-0.128875	-0.1673
0.23275	-0.055	0.110825	-0.232125	0.191625	-0.01045	0.2655	0.14315	0.189	0.153913	0.0391125	0.215625	-0.12915	-0.16205
0.2455	-0.056125	0.1047	-0.2295	0.1955	-0.008875	0.258	0.1484	0.19125	0.156025	0.0465	0.21425	-0.13245	-0.170675
H_C24_NS_K22
-0.162611	-0.0950844	-0.0819444	1.96667e-154	0.147644	-0.0102711	0.321	-0.100467	-0.0370289	0.180444	-0.0726889	0.0578222	-0.06	-0.226444
-0.155944	-0.09164	-0.0813889	5.06667e-121	0.146833	-0.00390444	0.315778	-0.0954667	-0.0366511	0.185444	-0.0743111	0.0613444	-0.0782778	-0.247111
-0.146944	-0.08424	-0.0768778	8.64444e-121	0.140944	0.00434	0.307778	-0.0868444	-0.0372289	0.194444	-0.0347444	0.0588654	-0.109756	-0.243889
-0.145167	-0.0769067	-0.0694778	8.64444e-121	0.141056	0.00970667	0.294889	-0.0810889	-0.0420144	0.207778	0.0409222	0.0569766	-0.118	-0.225633
-0.149944	-0.0554367	-0.0615667	8.64444e-121	0.1405	0.00627	0.275111	-0.0776544	-0.04827	0.217889	0.0444111	0.066521	-0.119111	-0.183967
-0.162	-0.01467	-0.0585778	8.64444e-121	0.134611	0.000192222	0.257889	-0.0774099	-0.0563367	0.220444	0.0384556	0.0737432	-0.107067	-0.138189
-0.163889	0.0290222	-0.0577444	8.64444e-121	0.132611	0.000811111	0.234444	-0.0647433	-0.0640367	0.225333	0.0640778	0.0723321	-0.104622	-0.0861889
-0.156233	0.0748222	-0.0578556	8.64444e-121	0.138056	0.00976667	0.215222	-0.0471433	-0.0752111	0.241889	0.111522	0.0546099	-0.131311	-0.0266333
-0.132867	0.117822	-0.0629667	8.64444e-121	0.123833	0.0194222	0.191444	-0.0279055	-0.0852333	0.261	0.133756	0.0486766	-0.158233	-0.0007
-0.105289	0.1546	-0.0731222	8.64444e-121	0.111956	0.032	0.160144	-0.00489438	-0.0892667	0.279667	0.121911	0.0392988	-0.15351	0.0169667
-0.0846	0.187822	-0.0770444	3.57778e-121	0.103244	0.0341222	0.140189	0.014239	-0.0918556	0.290111	0.118033	0.032721	-0.113399	0.0256333
-0.0770222	0.211311	-0.0754333	3.34444e-239	0.0902667	0.0265444	0.129856	0.0230056	-0.0978444	0.297111	0.0858889	0.0265889	-0.08595	-0.0159222
-0.0803556	0.21382	-0.0753111	3.34444e-239	0.0792	0.0181667	0.125744	0.0188278	-0.105233	0.291778	0.0338444	0.00523333	-0.0655056	-0.0264
-0.0865778	0.185331	-0.0770444	3.34444e-239	0.0736444	0.0135333	0.126522	-0.00327333	-0.111144	0.275444	0.0438	-0.0226889	-0.0531944	-0.0572556
-0.0941333	0.125776	-0.0773778	1.67778e-239	0.0810889	0.00545556	0.126967	-0.0460511	-0.110589	0.260111	0.0842444	-0.0501778	-0.05135	-0.0938111
-0.107244	0.0503311	-0.0779	1.67778e-239	0.0859778	-0.00871111	0.135633	-0.0862733	-0.114056	0.232878	0.112578	-0.0725556	-0.0441167	-0.1244
-0.1269	-0.0300022	-0.0850111	1.67778e-239	0.0812	-0.0295	0.1453	-0.11554	-0.114611	0.198137	0.111022	-0.0804222	-0.00835	-0.171878
-0.140378	-0.103447	-0.0939	4.51111e-247	0.0870222	-0.0517111	0.170522	-0.136556	-0.115611	0.15887	0.0820222	-0.0893444	0.00402778	-0.204811
-0.140678	-0.163002	-0.102456	4.51111e-247	0.0916556	-0.0750333	0.208711	-0.155678	-0.1155	0.118303	0.0455	-0.0874556	0.00314778	-0.183333
-0.140778	-0.201224	-0.114578	4.51111e-247	0.0856111	-0.0943778	0.237667	-0.1651	-0.117878	0.0830922	0.0340556	-0.0852556	-0.0127744	-0.1323
-0.143022	-0.211858	-0.1287	4.51111e-247	0.0590333	-0.108378	0.252444	-0.161089	-0.122889	0.0464033	0.0360444	-0.0772667	-0.0320011	-0.0831889
-0.1498	-0.186567	-0.139667	4.51111e-247	0.00943333	-0.117867	0.260444	-0.151134	-0.125444	0.0105367	0.0164222	-0.0746222	-0.0654456	-0.0554111
-0.162133	-0.132856	-0.143444	4.51111e-247	-0.0551222	-0.126122	0.277	-0.131479	-0.121367	-0.0253522	-0.000433333	-0.0844778	-0.0855344	-0.0177778
-0.170467	-0.0587444	-0.13623	1.67778e-239	-0.131122	-0.129667	0.290333	-0.09853	-0.1207	-0.0500744	-0.0132111	-0.0912111	-0.103312	0.0215556
-0.176689	0.0198111	-0.119585	3.34444e-239	-0.200233	-0.121456	0.289667	-0.0638522	-0.124367	-0.0492856	-0.0568778	-0.0746667	-0.0838789	0.0370333
-0.183244	0.0854778	-0.092163	3.34444e-239	-0.249344	-0.106444	0.277444	-0.0348744	-0.127922	-0.0245444	-0.0886444	-0.0495222	-0.0549789	0.0559111
-0.201133	0.139056	-0.059563	3.34444e-239	-0.274944	-0.0830444	0.255778	-0.0168967	-0.122789	0.0128333	-0.0906444	-0.0174111	-0.0220233	0.0753556
-0.224744	0.183822	-0.0272519	3.34444e-239	-0.271789	-0.0548222	0.237	-0.00256333	-0.119722	0.0512889	-0.0930889	0.0129222	-0.0168667	0.0487667
-0.232889	0.210611	0.000225889	3.34444e-239	-0.244656	-0.0237111	0.229556	0.0156144	-0.109456	0.0909444	-0.100956	0.0275889	-0.00683333	0.00606667
-0.217267	0.222022	0.025037	3.34444e-239	-0.196322	0.0112889	0.228222	0.03177	-0.0911111	0.1333	-0.0917333	0.0302889	0.0104333	-0.0234889
-0.175267	0.214911	0.0487926	4.17778e-150	-0.139544	0.0461778	0.230778	0.0425044	-0.0685333	0.180278	-0.0398444	0.0350811	0.0282556	-0.0697111
-0.115156	0.197244	0.0612703	4.17778e-150	-0.0644333	0.0872889	0.228556	0.0343489	-0.0472222	0.226833	-0.00292222	0.0378589	0.0333667	-0.0988736
-0.0489333	0.189578	0.0585333	4.17778e-150	0.0316778	0.126289	0.229333	0.0119556	-0.0261222	0.268444	-0.00214444	0.0185256	0.0481333	-0.122318
0.0137333	0.198467	0.0513778	4.17778e-150	0.130456	0.159856	0.233778	-0.00627778	-0.00263333	0.292778	0.0175222	-0.0283522	0.0340222	-0.126207
0.0732889	0.237911	0.0485333	4.17784e-150	0.216344	0.184844	0.246778	-0.00906667	0.0206333	0.291778	0.0476222	-0.0872411	0.00424444	-0.124185
0.129511	0.300556	0.0503778	4.17784e-150	0.282678	0.202667	0.272556	0.00562222	0.0359222	0.282778	0.0751556	-0.132797	-0.0174667	-0.102551
0.177844	0.355678	0.0493778	4.17784e-150	0.339444	0.216667	0.301667	0.0167889	0.0474889	0.281111	0.146378	-0.178908	-0.0301111	-0.0621069
0.205622	0.381111	0.0455444	-0.00109889	0.387	0.227	0.321778	0.00817778	0.0555	0.275556	0.237044	-0.211874	-0.0420011	-0.00588467
0.224222	0.367223	0.0428333	-0.00109889	0.425333	0.229889	0.337556	-0.01174	0.0614778	0.267222	0.285756	-0.237586	-0.0487678	0.0412709
0.237556	0.335223	0.0379222	-0.00109889	0.451333	0.226889	0.359889	-0.0262289	0.0595	0.257222	0.293422	-0.261444	-0.0559233	0.0627153
0.244111	0.298646	0.0366222	-0.00109889	0.453111	0.217444	0.382556	-0.0214289	0.0497967	0.250444	0.282422	-0.265111	-0.0558122	0.0586889
0.244667	0.261046	0.0387533	-0.00109889	0.422067	0.205333	0.403	-0.00666222	0.0387411	0.253444	0.281556	-0.249778	-0.0881344	0.0701333
0.247222	0.232157	0.0403644	-0.00109889	0.369074	0.186533	0.423667	-0.00444	0.0286411	0.269	0.282333	-0.226444	-0.104246	0.0579556
0.259444	0.210157	0.0359644	-0.00109889	0.306563	0.168356	0.437	-0.0151733	0.0163411	0.294889	0.284778	-0.212444	-0.125134	0.0289778
0.275111	0.192379	0.0241322	-0.00109889	0.23923	0.152433	0.427333	-0.0280333	0.00376333	0.308111	0.294022	-0.221222	-0.150646	0.0257444
0.282333	0.189712	0.0105989	-0.00109889	0.157452	0.134378	0.394556	-0.0399444	-0.00614778	0.308444	0.301911	-0.224333	-0.171834	0.0347444
0.276256	0.212712	-0.00154556	3.04444e-215	0.07123	0.114644	0.348822	-0.0532667	-0.0203811	0.318556	0.2638	-0.232222	-0.186167	0.0416333
0.245844	0.255378	-0.01909	3.04444e-215	-0.00221444	0.0975333	0.296578	-0.0628489	-0.0471478	0.331667	0.223133	-0.228222	-0.202556	0.0525889
0.196178	0.306711	-0.0420456	3.04444e-215	-0.05877	0.0852889	0.229911	-0.06796	-0.0794144	0.337556	0.191322	-0.210044	-0.196889	0.0650422
0.1414	0.351844	-0.0647344	1.31111e-125	-0.103548	0.0756444	0.145133	-0.0724267	-0.112433	0.335889	0.188211	-0.189989	-0.190222	0.07462
0.0907333	0.370333	-0.0819656	1.31111e-125	-0.123759	0.0689222	0.0475778	-0.0756378	-0.149144	0.315556	0.190856	-0.157544	-0.175778	0.0709533
0.0474333	0.353589	-0.0990433	1.31111e-125	-0.116378	0.0629556	-0.0568667	-0.0784156	-0.1902	0.274956	0.171122	-0.1101	-0.172222	0.100687
-0.000122222	0.310578	-0.116666	1.31111e-125	-0.0924222	0.0530444	-0.155089	-0.0996489	-0.2315	0.217378	0.148721	-0.0445444	-0.150756	0.154242
-0.0615667	0.241467	-0.133056	1.31111e-125	-0.0496444	0.0396556	-0.242422	-0.135233	-0.267567	0.163156	0.119721	0.0205667	-0.150422	0.170287
-0.122678	0.146467	-0.143722	1.31111e-125	0.00368889	0.0211222	-0.318311	-0.1626	-0.298178	0.104933	0.0712767	0.0791222	-0.167089	0.146086
-0.179044	0.0354667	-0.148444	1.31111e-125	0.0462444	0.00163333	-0.380022	-0.172222	-0.324222	0.0312667	5.44444e-05	0.139344	-0.204422	0.123586
-0.229411	-0.0832	-0.144267	1.31111e-125	0.0701222	-0.0202556	-0.428778	-0.170844	-0.338333	-0.0485111	-0.0432789	0.178567	-0.238422	0.0923633
-0.273078	-0.216533	-0.126407	1.31111e-125	0.0817556	-0.0443444	-0.460667	-0.158878	-0.339444	-0.125178	-0.0592233	0.195478	-0.294533	0.0763544
-0.312967	-0.344533	-0.0934067	6.01111e-155	0.0894444	-0.0729222	-0.461778	-0.132489	-0.331	-0.193622	-0.0703122	0.180978	-0.3422	0.0641989
-0.354522	-0.445867	-0.0468511	6.01111e-155	0.0783667	-0.103756	-0.434111	-0.0939333	-0.31	-0.242956	-0.123534	0.144756	-0.369422	0.0357544
-0.398444	-0.518567	0.0124822	1.67778e-239	0.0384222	-0.135433	-0.3821	-0.0429333	-0.273989	-0.272356	-0.167801	0.0914222	-0.413533	0.00813222
-0.427667	-0.562778	0.0830378	1.67778e-239	-0.0108	-0.165233	-0.323133	0.0309556	-0.223722	-0.274056	-0.186956	0.0302	-0.463889	-0.000534444
-0.430333	-0.580889	0.165816	1.67778e-239	-0.0594667	-0.195256	-0.256844	0.122733	-0.167056	-0.259022	-0.190067	-0.0196889	-0.478	-0.00297889
-0.420556	-0.572	0.254593	4.75556e-126	-0.105911	-0.216778	-0.182844	0.225178	-0.112278	-0.228244	-0.176211	-0.0569333	-0.473333	-0.0017
-0.389	-0.544889	0.340482	4.75556e-126	-0.138989	-0.233111	-0.107733	0.328622	-0.0571667	-0.176689	-0.180656	-0.0777667	-0.464778	-0.0134222
-0.325611	-0.493778	0.421749	3.93338e-121	-0.1612	-0.242444	-0.0432778	0.428744	-0.0005	-0.107911	-0.206878	-0.0758778	-0.432111	-0.00395556
-0.247944	-0.413333	0.496333	3.93338e-121	-0.172056	-0.248444	0.0110333	0.516556	0.0582778	-0.0280222	-0.256233	-0.0398556	-0.390556	0.0117956
-0.171056	-0.318367	0.561889	3.93338e-121	-0.194633	-0.244889	0.0551444	0.581444	0.1145	0.0563111	-0.305256	0.0417	-0.340422	0.0231067
-0.0991667	-0.223144	0.612333	3.93338e-121	-0.213633	-0.2284	0.0915889	0.632	0.1635	0.128644	-0.332256	0.138811	-0.296711	0.03454
-0.0335	-0.134922	0.648667	3.93338e-121	-0.220633	-0.198411	0.116578	0.668	0.202711	0.183533	-0.380811	0.243256	-0.2546	0.0173844
0.0105667	-0.0669222	0.671556	3.93338e-121	-0.230856	-0.155856	0.136722	0.689222	0.23	0.228367	-0.448033	0.334144	-0.199144	-0.0138044
0.0253444	-0.00825556	0.678667	3.93338e-121	-0.259856	-0.1053	0.153878	0.693333	0.246222	0.268444	-0.510033	0.3977	-0.150033	-0.0358822
0.0213444	0.0505222	0.669556	3.93333e-121	-0.309633	-0.0501889	0.160544	0.672889	0.257778	0.300556	-0.580222	0.440056	-0.115811	-0.0414489
0.00901111	0.108189	0.653556	3.93333e-121	-0.377444	0.00781111	0.1541	0.626111	0.260444	0.315778	-0.604778	0.465222	-0.0805333	-0.04956
-0.0254889	0.160411	0.631667	2.17778e-223	-0.455444	0.0658111	0.149933	0.558667	0.251889	0.318556	-0.618333	0.462556	-0.0441222	-0.0844711
-0.0683778	0.206633	0.603333	2.17778e-223	-0.545556	0.124033	0.142511	0.474022	0.231956	0.305111	-0.628111	0.428222	0.00532222	-0.130444
-0.102933	0.248222	0.565778	1.73333e-276	-0.623	0.179256	0.116067	0.3788	0.211511	0.277333	-0.639667	0.360133	0.0296333	-0.158656
-0.128756	0.290667	0.524778	1.73333e-276	-0.699667	0.2251	0.0769556	0.271689	0.196511	0.240367	-0.599333	0.287889	0.0477	-0.167867
-0.142544	0.337667	0.485	3.48889e-276	-0.786	0.262111	0.0425111	0.162467	0.188511	0.2023	-0.497333	0.220444	0.0672222	-0.148122
-0.139133	0.386778	0.447667	1.75556e-276	-0.867	0.288222	0.00717778	0.0523556	0.181956	0.158044	-0.408878	0.168667	0.0577778	-0.1493
-0.110133	0.434111	0.419778	1.75556e-276	-0.919889	0.304444	-0.0382667	-0.0643111	0.179178	0.104378	-0.329644	0.125944	0.0457344	-0.198556
-0.0616889	0.480778	0.407222	1.75556e-276	-0.935333	0.311222	-0.0891556	-0.183311	0.183511	0.0348222	-0.248644	0.0775	0.0442789	-0.238733
-0.00835556	0.519889	0.404	1.75556e-276	-0.926444	0.301444	-0.137044	-0.296644	0.199622	-0.0478444	-0.159422	0.0245	0.0475456	-0.267733
0.0500889	0.536889	0.408333	1.75556e-276	-0.899333	0.276889	-0.179333	-0.410311	0.227178	-0.134511	-0.0597556	-0.00135556	0.0454789	-0.276289
0.108644	0.532889	0.421444	1.75556e-276	-0.849667	0.243421	-0.215889	-0.513889	0.264778	-0.219067	0.0274667	-0.0140456	0.0296567	-0.281733
0.158644	0.505444	0.447444	3.48889e-276	-0.795556	0.199832	-0.233222	-0.595	0.300889	-0.297956	0.0807111	-0.0153011	-0.00112111	-0.313178
0.2008	0.462333	0.482333	7.45556e-239	-0.730889	0.139721	-0.229	-0.660556	0.328444	-0.367989	0.0913778	-0.0187589	-0.0314544	-0.328289
0.230144	0.423333	0.519778	3.93333e-150	-0.652111	0.0642767	-0.219	-0.718444	0.345667	-0.434589	0.0694778	-0.0335367	-0.03801	-0.358033
0.254222	0.397	0.557	3.93333e-150	-0.567444	-0.0186122	-0.212733	-0.762444	0.355889	-0.496222	0.0863556	-0.0444256	-0.01991	-0.364778
0.274778	0.364556	0.589	3.93333e-150	-0.485222	-0.103723	-0.200256	-0.785667	0.361111	-0.548222	0.129789	-0.0450622	0.00224444	-0.345222
0.290111	0.311444	0.617111	3.93333e-150	-0.410033	-0.191723	-0.166233	-0.79	0.358111	-0.578111	0.1699	-0.0372289	0.0457	-0.351889
0.298667	0.252567	0.640556	3.93333e-150	-0.321256	-0.271168	-0.116567	-0.777889	0.342222	-0.589222	0.212678	-0.03734	0.0699333	-0.348222
0.298889	0.198833	0.653778	3.93333e-150	-0.2177	-0.338612	-0.0716333	-0.755556	0.320889	-0.589	0.247344	-0.0654844	0.0397	-0.332222
0.282778	0.143389	0.653667	3.93333e-150	-0.108256	-0.396922	-0.0306111	-0.734	0.297889	-0.571444	0.282344	-0.0866833	-0.00825556	-0.326
0.251944	0.0898333	0.636889	3.93333e-150	0.00363333	-0.446667	0.0111667	-0.725444	0.274	-0.543667	0.337656	-0.0958944	-0.0318111	-0.307889
0.207744	0.0199444	0.601778	3.93333e-150	0.102078	-0.480333	0.0420556	-0.726667	0.248778	-0.512889	0.435211	-0.0946367	-0.0661444	-0.297889
0.148967	-0.0789444	0.55	2.04444e-239	0.185411	-0.497333	0.0586111	-0.735889	0.221556	-0.482778	0.544667	-0.09207	-0.126667	-0.296444
0.0741889	-0.186833	0.491556	2.04444e-239	0.251411	-0.496222	0.0751	-0.766111	0.191033	-0.455222	0.601889	-0.10167	-0.218778	-0.302556
-0.00625556	-0.280389	0.425778	6.71111e-290	0.285111	-0.481889	0.0845778	-0.819222	0.158612	-0.427778	0.615	-0.1192	-0.315889	-0.321333
-0.0740333	-0.349611	0.347878	6.71111e-290	0.279289	-0.457111	0.0786158	-0.893333	0.128034	-0.409222	0.612667	-0.1327	-0.408889	-0.366556
-0.129478	-0.387289	0.267344	6.71111e-290	0.254367	-0.424333	0.0671158	-0.985444	0.101534	-0.402444	0.581111	-0.150589	-0.475222	-0.402444
-0.179478	-0.390889	0.194233	6.71111e-290	0.213256	-0.385222	0.0625047	-1.07867	0.0725011	-0.411222	0.548222	-0.161589	-0.511556	-0.442222
-0.224922	-0.381889	0.127567	3.61111e-221	0.155856	-0.343333	0.0668491	-1.17667	0.0415233	-0.434667	0.523	-0.182922	-0.537778	-0.470778
-0.2672	-0.370667	0.0606778	3.61111e-221	0.0883	-0.295811	0.0662936	-1.27544	0.0100122	-0.469667	0.507667	-0.206589	-0.575333	-0.490778
-0.310444	-0.344667	-0.00287778	3.61111e-221	0.0259667	-0.240871	0.0592491	-1.37111	-0.01851	-0.514889	0.453778	-0.248367	-0.579889	-0.553
-0.340111	-0.299111	-0.0616556	3.61111e-221	-0.0479222	-0.181338	0.0501824	-1.45889	-0.0449544	-0.552778	0.347133	-0.288933	-0.559	-0.631556
-0.355	-0.251556	-0.119656	3.61111e-221	-0.128811	-0.128182	0.0399024	-1.52889	-0.0675433	-0.591333	0.251578	-0.326556	-0.537889	-0.725889
-0.364556	-0.209889	-0.179767	3.61111e-221	-0.207289	-0.0785156	0.031358	-1.58222	-0.0881222	-0.622444	0.177022	-0.350333	-0.537889	-0.781111
-0.379889	-0.175667	-0.235867	2.31111e-154	-0.277544	-0.0334044	0.0255978	-1.62222	-0.112878	-0.645444	0.108133	-0.378	-0.570556	-0.774
-0.402444	-0.152322	-0.294444	2.31111e-154	-0.354067	0.00439556	0.0201644	-1.64667	-0.139933	-0.658111	0.0523556	-0.395889	-0.618	-0.798222
-0.427444	-0.138676	-0.358778	2.31111e-154	-0.428844	0.0316733	0.0206422	-1.66111	-0.168567	-0.666	0.0176756	-0.41	-0.649222	-0.818778
-0.442111	-0.122076	-0.425667	2.31111e-154	-0.491	0.0507067	0.0194644	-1.65556	-0.202256	-0.671111	-0.00226889	-0.420444	-0.661	-0.821444
-0.440556	-0.0994311	-0.489444	2.31111e-154	-0.541556	0.0596822	0.0122756	-1.62111	-0.240967	-0.673889	-0.0255356	-0.435889	-0.668111	-0.848778
-0.414444	-0.0737089	-0.542444	2.31111e-154	-0.579778	0.0537311	-0.00225778	-1.55667	-0.281667	-0.672444	-0.0398689	-0.445667	-0.666444	-0.854
-0.382444	-0.0509756	-0.583	2.31111e-154	-0.597222	0.0358644	-0.0201911	-1.48111	-0.322444	-0.68	-0.0287133	-0.444778	-0.675778	-0.812111
-0.353444	-0.0381978	-0.620333	2.31111e-154	-0.580444	0.0134867	-0.0364444	-1.40067	-0.364111	-0.686222	-0.0182911	-0.435889	-0.671111	-0.723111
-0.335556	-0.0383089	-0.648556	2.31111e-154	-0.529222	-0.00848	-0.0557444	-1.30522	-0.400667	-0.698556	-0.0252911	-0.436222	-0.649	-0.616733
-0.329	-0.0456422	-0.676667	3.4e-296	-0.470333	-0.0297356	-0.0806	-1.18622	-0.429889	-0.705889	-0.0356244	-0.416556	-0.598889	-0.528133
-0.327556	-0.0637644	-0.703222	3.4e-296	-0.417444	-0.0447244	-0.107333	-1.04722	-0.453556	-0.708778	-0.0354022	-0.390111	-0.540444	-0.404578
-0.326778	-0.102078	-0.727444	3.4e-296	-0.364556	-0.04828	-0.145467	-0.882111	-0.474111	-0.696778	-0.00438889	-0.354222	-0.479556	-0.2708
-0.327222	-0.1539	-0.746	3.4e-296	-0.308333	-0.03798	-0.197322	-0.698667	-0.492111	-0.669222	0.0233333	-0.314333	-0.420444	-0.138022
-0.323333	-0.220878	-0.759667	3.4e-296	-0.2546	-0.0182556	-0.254133	-0.518556	-0.501444	-0.629778	0.0278222	-0.2622	-0.343089	-0.000688889
-0.316667	-0.3016	-0.775333	2e-297	-0.213489	0.00697778	-0.301778	-0.345111	-0.507333	-0.570667	0.0207444	-0.199422	-0.285656	0.123311
-0.299867	-0.385222	-0.796	0	-0.164311	0.0376444	-0.339667	-0.163667	-0.509556	-0.489889	0.0136222	-0.1471	-0.241311	0.213867
-0.270567	-0.459333	-0.816444	0	-0.103867	0.0738667	-0.380111	0.0282222	-0.508778	-0.401901	0.0195333	-0.0968778	-0.198322	0.268978
-0.236083	-0.510222	-0.833889	0	-0.0470889	0.109722	-0.424222	0.218556	-0.507111	-0.313479	0.0286444	-0.0365444	-0.180322	0.263667
-0.199383	-0.542	-0.844778	0	0.0120222	0.146756	-0.468222	0.399556	-0.499556	-0.229901	0.0637111	0.0151222	-0.176989	0.293289
-0.156579	-0.553	-0.853222	0	0.0693556	0.178944	-0.512667	0.566111	-0.485889	-0.150112	0.100156	0.0642333	-0.1731	0.328844
-0.110133	-0.534667	-0.860111	0	0.105911	0.205444	-0.554778	0.715444	-0.464333	-0.0770011	0.0878222	0.0888333	-0.173433	0.348067
-0.0646478	-0.487467	-0.863444	0	0.113344	0.224222	-0.593778	0.843111	-0.432333	-0.0152233	0.0532778	0.104789	-0.162378	0.347956
-0.0217256	-0.415989	-0.859444	0	0.1131	0.235	-0.611333	0.960778	-0.396667	0.0404433	0.0274444	0.106144	-0.131844	0.3224
0.0240522	-0.324544	-0.856667	0	0.125239	0.241333	-0.611889	1.064	-0.352333	0.0898878	0.0134667	0.106811	-0.110389	0.305067
0.0623633	-0.225878	-0.851889	0	0.139217	0.245778	-0.602667	1.14256	-0.301744	0.124777	0.00241111	0.121378	-0.0818444	0.310622
0.08273	-0.121433	-0.843778	0	0.134772	0.243111	-0.581444	1.198	-0.243708	0.147456	0.0191889	0.144489	-0.0431667	0.340956
0.0989133	-0.0187667	-0.834778	0	0.124217	0.230222	-0.532889	1.24333	-0.182841	0.156411	0.0507444	0.163378	0.0342778	0.428667
0.119658	0.0681222	-0.825111	0	0.129217	0.208089	-0.462444	1.29222	-0.125319	0.156889	0.0625667	0.1866	0.107611	0.476667
0.146298	0.1379	-0.811444	0	0.138661	0.181728	-0.393733	1.34222	-0.0705411	0.161433	0.0572333	0.216711	0.168056	0.487444
0.17563	0.195011	-0.787778	0	0.154328	0.148728	-0.332511	1.37444	-0.0143189	0.169878	0.0425	0.270667	0.2285	0.467889
0.202478	0.2557	-0.758778	1.68889e-239	0.181561	0.11435	-0.263067	1.40333	0.0379033	0.187322	0.0350889	0.323711	0.273889	0.440556
0.229111	0.332333	-0.730556	3.81111e-150	0.215294	0.0840961	-0.202567	1.43556	0.0884589	0.214211	0.0558556	0.366333	0.291222	0.456889
0.247	0.409333	-0.695444	4.2875e-150	0.235044	0.0588363	-0.156744	1.47111	0.135237	0.2361	0.0759111	0.398	0.305667	0.473333
0.263889	0.478333	-0.651222	4.2875e-150	0.230456	0.0378252	-0.1212	1.51	0.184648	0.2571	0.100244	0.408889	0.334889	0.466778
0.292889	0.534778	-0.602556	4.2875e-150	0.210378	0.0240474	-0.0895889	1.54444	0.2335	0.2891	0.0847967	0.408333	0.351333	0.425889
0.332889	0.580444	-0.553778	4.2875e-150	0.186	0.0189919	-0.0665111	1.57	0.275078	0.332944	0.0530189	0.406556	0.362556	0.375667
0.375778	0.631444	-0.503667	4.2875e-150	0.155333	0.0233586	-0.0502889	1.56778	0.312667	0.378333	0.0179078	0.399778	0.380667	0.369333
0.415667	0.684222	-0.444778	4.2875e-150	0.135333	0.0323419	-0.0272222	1.53556	0.346444	0.408444	0.0167967	0.368889	0.403444	0.392778
0.452111	0.726778	-0.385222	4.2875e-150	0.136444	0.042153	0.0162222	1.49111	0.367333	0.427444	0.0498633	0.318556	0.426667	0.427444
0.495111	0.741222	-0.329	4.2875e-150	0.154222	0.0481308	0.0644444	1.43889	0.382111	0.440889	0.0734856	0.277444	0.446444	0.455222
0.539667	0.724889	-0.277411	2.415e-259	0.174111	0.0527624	0.1165	1.38222	0.396556	0.445778	0.0746633	0.242444	0.467	0.458778
0.591222	0.708444	-0.230556	1.4e-66	0.193222	0.0585222	0.174233	1.32	0.411444	0.448333	0.0652189	0.212889	0.487333	0.458889
0.645556	0.701778	-0.192978	1.4e-66	0.216322	0.0587778	0.241022	1.25222	0.419556	0.451667	0.0367744	0.196778	0.491222	0.476111
0.696222	0.694222	-0.164978	1.4e-66	0.263511	0.0551	0.309189	1.18411	0.417556	0.453	0.0497778	0.185667	0.504556	0.509222
0.737	0.673778	-0.145978	1.4e-66	0.313111	0.0483778	0.365667	1.10878	0.415333	0.451222	0.105333	0.167444	0.513333	0.508444
0.764111	0.635333	-0.127978	1.4e-66	0.356333	0.0359556	0.409444	1.02811	0.419333	0.450111	0.160222	0.137889	0.519111	0.459333
0.784222	0.587667	-0.111278	1.4e-66	0.393778	0.0208	0.454222	0.956	0.423333	0.457444	0.177111	0.1219	0.542111	0.395111
0.808111	0.545667	-0.0997667	1.4e-66	0.420889	0.00652222	0.491333	0.900556	0.428889	0.470778	0.145744	0.111956	0.557	0.344889
0.829111	0.517	-0.0897444	1.4e-66	0.431111	-0.00386667	0.522333	0.849667	0.431222	0.477889	0.124244	0.0848444	0.562111	0.324667
0.842889	0.485667	-0.0851111	1.4e-66	0.446556	-0.0173444	0.543333	0.781333	0.428889	0.474667	0.110567	0.0574	0.556333	0.313667
0.840444	0.433111	-0.0886333	3.81111e-150	0.469556	-0.0395111	0.564222	0.690667	0.424889	0.461556	0.106282	0.0310667	0.556444	0.312
0.825778	0.363156	-0.0968778	3.81111e-150	0.494222	-0.0616444	0.587333	0.588111	0.420333	0.450778	0.100838	0.00227778	0.564444	0.261922
0.807556	0.306489	-0.104878	3.81111e-150	0.484556	-0.0854111	0.609111	0.480722	0.418778	0.437667	0.0679489	-0.0280889	0.574667	0.195589
0.808333	0.277267	-0.101878	3.81111e-150	0.462889	-0.106967	0.633444	0.376989	0.419444	0.416333	0.0306933	-0.0546	0.589667	0.166933
0.824333	0.2756	-0.0953889	3.81111e-150	0.439222	-0.128889	0.658778	0.283767	0.410444	0.387333	-0.0113289	-0.0692556	0.606	0.163489
0.829667	0.293489	-0.0971778	3.81111e-150	0.411222	-0.145689	0.671556	0.198767	0.395444	0.363667	-0.08944	-0.0758778	0.609444	0.147667
0.819667	0.325044	-0.106467	3.81111e-150	0.384667	-0.155889	0.676667	0.109656	0.381778	0.344444	-0.164184	-0.0672333	0.603556	0.131878
0.793222	0.357489	-0.118489	3.81111e-150	0.359667	-0.163544	0.681111	0.0263222	0.372111	0.327778	-0.207462	-0.0457889	0.591889	0.0839889
0.754	0.385822	-0.120611	3.81111e-150	0.321778	-0.167111	0.688778	-0.0399	0.356778	0.317889	-0.246784	-0.0164556	0.598	0.0021
0.707778	0.415822	-0.1147	4.57778e-251	0.289889	-0.1594	0.683556	-0.0864556	0.331333	0.323111	-0.278944	-0.00751111	0.609556	-0.0855667
0.656444	0.450333	-0.106356	4.57778e-251	0.264333	-0.147233	0.657333	-0.121344	0.299556	0.332889	-0.261144	-0.00601111	0.602333	-0.136933
0.605333	0.472222	-0.0946889	6.86667e-251	0.237689	-0.129467	0.620667	-0.1574	0.264178	0.337889	-0.2503	-0.00476667	0.573333	-0.171267
0.546444	0.470111	-0.0813	6.86667e-251	0.205922	-0.110956	0.580556	-0.194111	0.222644	0.353222	-0.288156	0.00272	0.529889	-0.204833
0.486	0.438556	-0.0683778	4.57778e-251	0.182411	-0.0857778	0.537444	-0.222889	0.1837	0.377556	-0.297578	0.00489778	0.509111	-0.247278
0.423111	0.382989	-0.0488111	4.57778e-251	0.169967	-0.0594333	0.491778	-0.250667	0.151089	0.396222	-0.247722	-0.00138	0.490111	-0.278789
0.360111	0.308778	-0.0217	2.28889e-251	0.170633	-0.0366	0.439667	-0.276444	0.123111	0.407889	-0.160167	-0.0303022	0.462778	-0.302556
0.3049	0.211778	0.00258889	4.57778e-251	0.174411	-0.0211022	0.381444	-0.301333	0.100333	0.417111	-0.0550556	-0.0648578	0.452222	-0.304222
0.260156	0.113111	0.0152667	4.57778e-251	0.165744	-0.0128467	0.323111	-0.321889	0.0847778	0.422778	0.0198333	-0.0933022	0.432111	-0.280444
0.2306	0.0262222	0.0227056	4.57778e-251	0.140289	-0.00968	0.270667	-0.340222	0.0739222	0.422556	0.0572556	-0.107802	0.398556	-0.269667
0.211044	-0.0557778	0.0340944	1.66667e-239	0.110144	-0.0116356	0.227889	-0.356444	0.0701778	0.424778	0.0566667	-0.128624	0.381667	-0.254222
0.17825	-0.135889	0.0460722	1.66667e-239	0.0889	-0.0176578	0.197111	-0.357111	0.0704667	0.434333	0.0438222	-0.134924	0.382333	-0.222889
0.119583	-0.203667	0.0500389	1.66667e-239	0.0733333	-0.0225467	0.180444	-0.346667	0.0714778	0.436778	0.0665	-0.131967	0.406778	-0.204144
0.0439167	-0.250667	0.0501722	1.66667e-239	0.0529556	-0.0278467	0.171778	-0.345111	0.0663	0.431778	0.0734222	-0.119278	0.404111	-0.200811
-0.0239722	-0.286433	0.0486278	1.66667e-239	0.0305778	-0.0350022	0.173333	-0.343556	0.0592556	0.422222	0.0840111	-0.0912778	0.385778	-0.220256
-0.08375	-0.317	0.0451167	3.81111e-150	-0.000321111	-0.0416356	0.190889	-0.329333	0.0505	0.405889	0.0715444	-0.0408333	0.379222	-0.232811
-0.136539	-0.328333	0.0375611	3.81111e-150	-0.0315178	-0.0435378	0.210889	-0.306111	0.0366333	0.386222	0.0179667	0.0149444	0.361889	-0.2597
-0.19035	-0.315	0.0296611	7.62222e-150	-0.0520178	-0.0412711	0.223889	-0.281222	0.0175222	0.368111	-0.0288111	0.0539444	0.345222	-0.280811
-0.248461	-0.289556	0.0261	7.62222e-150	-0.0688956	-0.04406	0.231667	-0.246868	-0.00373333	0.355556	-0.0487889	0.0815	0.341667	-0.257922
-0.299461	-0.259189	0.0244378	7.62222e-150	-0.0736289	-0.0476044	0.234556	-0.194757	-0.0329889	0.334667	-0.0702222	0.1275	0.347111	-0.212722
-0.333444	-0.229844	0.0230933	7.62222e-150	-0.0676956	-0.0485489	0.219089	-0.135757	-0.0647889	0.308111	-0.0763333	0.155367	0.326778	-0.204811
-0.353667	-0.208511	0.0206152	7.62222e-150	-0.0738067	-0.0493378	0.184367	-0.0726456	-0.0878222	0.291333	-0.0677889	0.167544	0.276978	-0.201833
-0.365778	-0.205067	0.0191041	7.62222e-150	-0.0905844	-0.0453822	0.147411	-0.00353444	-0.102589	0.286	-0.0601556	0.177222	0.231756	-0.193278
-0.379778	-0.206622	0.0204152	7.62222e-150	-0.106318	-0.0310156	0.110544	0.0607989	-0.116711	0.283222	-0.0446	0.192	0.196844	-0.149891
-0.403222	-0.215067	0.030593	3.81111e-150	-0.125308	-0.00954889	0.0628778	0.115577	-0.137867	0.291333	-0.00568889	0.198333	0.192067	-0.136447
-0.436556	-0.231844	0.0565263	3.31111e-121	-0.140889	0.0127444	0.0159889	0.160354	-0.161667	0.306778	0.00822222	0.202222	0.208844	-0.12178
-0.476778	-0.248844	0.0955374	4.74444e-20	-0.150611	0.0377778	-0.0302333	0.199132	-0.181	0.315333	0.0165333	0.205889	0.215733	-0.0916689
-0.517667	-0.276844	0.13486	4.74444e-20	-0.163389	0.0709111	-0.0797889	0.231556	-0.193444	0.306333	0.0225	0.222	0.203733	-0.0876689
-0.553889	-0.326656	0.168344	4.74444e-20	-0.181622	0.1078	-0.134456	0.249556	-0.19	0.290778	0.0682778	0.223444	0.172956	-0.0962244
-0.582333	-0.387222	0.198489	4.74444e-20	-0.192	0.143778	-0.185322	0.252222	-0.177744	0.274111	0.112833	0.228778	0.150794	-0.0869133
-0.609444	-0.447111	0.233389	4.74444e-20	-0.175711	0.177278	-0.222711	0.239778	-0.167389	0.258444	0.124989	0.247556	0.147317	-0.0766578
-0.641333	-0.503333	0.270244	4.74444e-20	-0.154033	0.208556	-0.246756	0.228111	-0.158189	0.235667	0.116189	0.264222	0.159983	-0.0517689
-0.669	-0.549	0.302333	4.74444e-20	-0.149144	0.235444	-0.262222	0.225444	-0.148511	0.211678	0.0777	0.258778	0.184006	-0.0594111
-0.686889	-0.568222	0.331556	4.74444e-20	-0.152478	0.258333	-0.270444	0.232667	-0.130033	0.189456	0.0500333	0.237333	0.165306	-0.0830778
-0.696556	-0.567889	0.359889	4.74444e-20	-0.158367	0.279	-0.273556	0.246889	-0.107233	0.1669	0.0598111	0.208189	0.126566	-0.100856
-0.697778	-0.569667	0.387556	3.81111e-150	-0.159033	0.295111	-0.267	0.252333	-0.0878889	0.1509	0.0880556	0.1884	0.0996767	-0.104856
-0.699333	-0.574556	0.419667	3.81111e-150	-0.153811	0.310111	-0.253556	0.242778	-0.0696222	0.137911	0.104044	0.166656	0.0789967	-0.102522
-0.711	-0.56	0.455333	3.81111e-150	-0.149811	0.319778	-0.230222	0.230333	-0.0579	0.124533	0.0799333	0.1525	0.0671078	-0.104533
-0.731222	-0.521222	0.492778	3.81111e-150	-0.1597	0.321222	-0.197111	0.220444	-0.0452444	0.108622	0.0662889	0.139278	0.0673167	-0.116089
-0.736111	-0.468	0.522667	3.81111e-150	-0.178433	0.314222	-0.157889	0.206567	-0.0303778	0.0836111	0.0701333	0.119722	0.0689611	-0.124011
-0.724444	-0.407778	0.542556	3.81111e-150	-0.192222	0.297333	-0.127214	0.190767	-0.0143778	0.0589111	0.0869222	0.0986111	0.0661833	-0.168122
-0.707333	-0.366667	0.553222	3.28889e-239	-0.192333	0.268767	-0.101703	0.184767	-0.00182222	0.0401444	0.107822	0.0899444	0.0611833	-0.217422
-0.681778	-0.350222	0.556222	3.28889e-239	-0.182	0.229056	-0.0769256	0.173544	0.00756667	0.0151556	0.0956667	0.0941667	0.0796611	-0.243089
-0.648556	-0.355333	0.553111	3.28889e-239	-0.166856	0.183244	-0.0533922	0.146767	0.0151222	-0.0219556	0.0848889	0.0965444	0.079284	-0.258422
-0.611111	-0.395111	0.545778	1.64444e-239	-0.174856	0.142733	-0.0389089	0.120656	0.0251222	-0.0644	0.0831111	0.0786222	0.075114	-0.3092
-0.579111	-0.456444	0.532889	1.64444e-239	-0.195189	0.100333	-0.0326311	0.102478	0.0377333	-0.106633	0.0762656	0.0521444	0.0846052	-0.359533
-0.559889	-0.519778	0.516444	3.28889e-239	-0.2053	0.0674889	-0.03952	0.0957	0.0485222	-0.139478	0.0857767	0.0389667	0.109272	-0.418944
-0.543222	-0.577333	0.500667	1.55556e-116	-0.200522	0.0455222	-0.0530756	0.104811	0.0526444	-0.148344	0.104421	0.0299111	0.139113	-0.478278
-0.536	-0.630667	0.489889	1.55556e-116	-0.186167	0.0341444	-0.0798533	0.133022	0.0531889	-0.150244	0.0958211	0.0157622	0.139746	-0.549889
-0.530111	-0.673	0.491333	1.55556e-116	-0.160378	0.0261	-0.120639	0.157489	0.0531556	-0.154656	0.101277	0.00421778	0.120202	-0.593222
-0.523111	-0.690444	0.505444	1.55556e-116	-0.142922	0.0196	-0.173372	0.159822	0.0570111	-0.158678	0.115866	-0.0114489	0.0760907	-0.588556
-0.520556	-0.683333	0.522778	1.55556e-116	-0.138711	0.01649	-0.231817	0.146411	0.0647	-0.157067	0.151688	-0.0303378	0.0280907	-0.576889
-0.519778	-0.639	0.534778	1.55556e-116	-0.139478	0.0178456	-0.299906	0.128311	0.0742333	-0.145622	0.135766	-0.0324822	0.00898556	-0.557
-0.520556	-0.549533	0.541111	1.55556e-116	-0.136589	0.0161233	-0.365611	0.105644	0.0851111	-0.126389	0.0989878	-0.02321	-0.00124444	-0.517111
-0.517111	-0.436222	0.548	1.55556e-116	-0.122478	0.0146456	-0.410111	0.0751556	0.0923444	-0.0933222	0.0646556	-0.00656556	-0.0333889	-0.486778
-0.495222	-0.332867	0.557333	1.55556e-116	-0.119144	0.00714556	-0.431111	0.0326	0.0967222	-0.0600444	0.0247	-0.00731	-0.0973889	-0.490444
-0.465	-0.263533	0.564889	1.42222e-260	-0.117811	-0.00307667	-0.447778	-0.0195111	0.0993889	-0.0453667	-0.00121111	-0.0183433	-0.176722	-0.505444
-0.431667	-0.2202	0.567556	1.66667e-239	-0.111133	-0.0134322	-0.465778	-0.0695111	0.104511	-0.0352211	0.000966667	-0.0212056	-0.220833	-0.511556
-0.406	-0.193756	0.563333	1.66667e-239	-0.104811	-0.0227322	-0.474556	-0.102933	0.112789	-0.0282878	-0.0234111	-0.0267944	-0.2222	-0.480778
-0.386667	-0.1842	0.549333	-1.9e-10	-0.0829333	-0.0319656	-0.463667	-0.12122	0.120033	-0.0278433	-0.0636333	-0.03755	-0.185422	-0.446444
-0.366778	-0.192311	0.527778	-1.9e-10	-0.0505889	-0.0363333	-0.435333	-0.126764	0.123589	-0.0272433	-0.135967	-0.0519944	-0.147867	-0.404044
-0.346667	-0.213311	0.508667	-1.9e-10	-0.0231889	-0.0383889	-0.393556	-0.113076	0.120344	-0.0284656	-0.159711	-0.0718611	-0.141644	-0.3796
-0.321222	-0.241778	0.493556	-1.9e-10	0.0204778	-0.0452444	-0.337433	-0.0919089	0.113678	-0.0375878	-0.178156	-0.0956444	-0.1478	-0.350611
-0.293	-0.270089	0.475556	-1.9e-10	0.0527667	-0.0578111	-0.283767	-0.0611089	0.106467	-0.0596544	-0.175711	-0.123956	-0.1398	-0.331056
-0.271889	-0.289889	0.450333	-1.9e-10	0.0724667	-0.0732444	-0.236033	-0.0283311	0.0984667	-0.0915989	-0.159711	-0.140989	-0.0992333	-0.272311
-0.254222	-0.26855	0.419889	-1.9e-10	0.0765778	-0.0949444	-0.185933	0.00542444	0.0888611	-0.124277	-0.171244	-0.161344	-0.0352333	-0.210867
-0.238222	-0.22155	0.388111	-1.9e-10	0.0607667	-0.1251	-0.135121	0.0283578	0.0738833	-0.146511	-0.1946	-0.200111	0.00301444	-0.151311
-0.216222	-0.175983	0.356	-1.9e-10	0.0434556	-0.155422	-0.0847817	0.0401911	0.0469389	-0.157333	-0.211556	-0.235978	-0.0148522	-0.138422
-0.191	-0.128713	0.322889	1.41111e-77	0.0205711	-0.179233	-0.0555706	0.0493	0.0122722	-0.163778	-0.223556	-0.273111	-0.0571856	-0.148756
-0.169222	-0.07258	0.291222	1.41111e-77	0.00631556	-0.202822	-0.0544594	0.0510333	-0.0206167	-0.183444	-0.179889	-0.291778	-0.07247	-0.139578
-0.149778	-0.0226911	0.259444	1.41111e-77	0.00998222	-0.226311	-0.0656817	0.0301111	-0.04615	-0.207444	-0.169722	-0.303444	-0.0390256	-0.127178
-0.125444	0.0163089	0.230667	1.41111e-77	0.000871111	-0.239111	-0.0856928	-0.0085	-0.0680389	-0.220111	-0.1655	-0.296889	-0.00758111	-0.149611
-0.0987667	0.0515311	0.202444	1.41111e-77	-0.00186222	-0.240222	-0.109804	-0.0493	-0.0891611	-0.226111	-0.169056	-0.302222	0.0250856	-0.149722
-0.0635444	0.0951978	0.177889	1.41111e-77	0.0103711	-0.233222	-0.144759	-0.0889667	-0.106606	-0.225889	-0.179611	-0.315222	0.0352967	-0.139178
-0.0312111	0.121859	0.161667	1.41111e-77	0.0303044	-0.223889	-0.184193	-0.133389	-0.120144	-0.215333	-0.193389	-0.320889	0.00163	-0.0831778
0.00178889	0.133303	0.147356	4.35556e-125	0.0583822	-0.206778	-0.222561	-0.179322	-0.133833	-0.204778	-0.203056	-0.319889	-0.0193956	-0.00617778
0.0457889	0.141959	0.127689	4.35556e-125	0.0838044	-0.185556	-0.266233	-0.226178	-0.137778	-0.192322	-0.2165	-0.307333	-0.00897333	0.114156
0.105233	0.150267	0.113144	4.35556e-125	0.0938889	-0.163967	-0.302	-0.279444	-0.128944	-0.17448	-0.2365	-0.291333	0.00677111	0.224378
0.166122	0.143744	0.106067	4.35556e-125	0.0861556	-0.138433	-0.312667	-0.330222	-0.118667	-0.155125	-0.3055	-0.291667	0.00676	0.307467
0.212456	0.122789	0.0970333	4.35556e-125	0.0716889	-0.108644	-0.306444	-0.375444	-0.111378	-0.142236	-0.366778	-0.294778	-0.0175844	0.354289
0.2299	0.0993667	0.0764556	4.35556e-125	0.0873556	-0.0791556	-0.301556	-0.398111	-0.108044	-0.136014	-0.402667	-0.301556	-0.0452511	0.411289
0.233156	0.0747444	0.0516333	4.35556e-125	0.133911	-0.0576889	-0.299	-0.408444	-0.105933	-0.132236	-0.395667	-0.273511	-0.0770289	0.474178
0.2263	0.0400778	0.0239667	3.34444e-154	0.182311	-0.0489333	-0.288556	-0.409556	-0.102056	-0.131569	-0.383222	-0.242256	-0.104696	0.516778
0.223344	0.00604444	-0.00925556	2.95556e-296	0.221711	-0.0408333	-0.275778	-0.403333	-0.100722	-0.140125	-0.388667	-0.208222	-0.07924	0.522
0.230456	-0.0207889	-0.0413889	2.95556e-296	0.236078	-0.0366111	-0.258444	-0.398333	-0.100611	-0.153236	-0.392667	-0.178778	-0.0596811	0.510889
0.234567	-0.0351333	-0.0696111	2.95556e-296	0.2293	-0.0357222	-0.236889	-0.406556	-0.101278	-0.167136	-0.368667	-0.173778	-0.0658811	0.453
0.2369	-0.0296	-0.0986222	0	0.220802	-0.0432	-0.210333	-0.412111	-0.103556	-0.186756	-0.325433	-0.168889	-0.08907	0.407444
0.255678	0.00201111	-0.129322	0	0.205902	-0.0578444	-0.185578	-0.414778	-0.109278	-0.206667	-0.273122	-0.152444	-0.128219	0.355556
0.294789	0.0457444	-0.1604	0	0.179036	-0.0757444	-0.165333	-0.400667	-0.113344	-0.226111	-0.226011	-0.135889	-0.161986	0.335889
0.348456	0.0826111	-0.186044	6e-155	0.140436	-0.0992333	-0.144133	-0.385444	-0.109589	-0.243556	-0.182344	-0.120022	-0.18743	0.339444
0.397744	0.1079	-0.204222	6e-155	0.0954244	-0.124033	-0.125389	-0.381111	-0.100156	-0.257889	-0.159722	-0.108322	-0.202208	0.331444
0.431156	0.120178	-0.216556	6e-155	0.0577578	-0.138233	-0.115122	-0.378778	-0.0962889	-0.272778	-0.172056	-0.0981556	-0.20143	0.338333
0.441222	0.118644	-0.226667	6e-155	0.0283133	-0.146	-0.107678	-0.371222	-0.0930556	-0.287	-0.170833	-0.0982111	-0.212819	0.351889
0.433111	0.110444	-0.233889	6e-155	0.0123022	-0.150667	-0.102233	-0.355222	-0.0850444	-0.295444	-0.144144	-0.0892556	-0.2192	0.349667
0.421222	0.100833	-0.236778	6e-155	0.0143022	-0.155	-0.0899	-0.315889	-0.0784444	-0.303556	-0.139956	-0.0724111	-0.220533	0.357667
0.405444	0.0793222	-0.237111	6e-155	0.0399333	-0.156111	-0.0700556	-0.266243	-0.0749778	-0.311667	-0.155189	-0.0471214	-0.201867	0.376333
0.376111	0.0408778	-0.240333	-1.35556e-06	0.0773778	-0.150889	-0.0501444	-0.209266	-0.0777556	-0.318222	-0.1583	-0.0254548	-0.165244	0.395333
0.340444	0.0042	-0.242111	-1.35556e-06	0.117044	-0.144778	-0.0374111	-0.157266	-0.0863111	-0.312444	-0.136811	-0.008377	-0.138567	0.431333
0.315111	-0.00568889	-0.242778	-1.35556e-06	0.144311	-0.134367	-0.0247333	-0.114921	-0.0986222	-0.297556	-0.119856	-0.000743667	-0.107344	0.462444
0.308	0.0182	-0.243222	-1.35556e-06	0.148144	-0.114317	-0.00903333	-0.0839433	-0.1125	-0.281444	-0.107767	-0.00372478	-0.0743	0.466333
0.314	0.0607	-0.246111	-1.35556e-06	0.140767	-0.0894944	0.0077	-0.0699433	-0.119578	-0.261444	-0.0894333	-0.0114581	-0.0594556	0.435111
0.337667	0.0964889	-0.247333	-1.35556e-06	0.1391	-0.0665611	0.0275667	-0.0752767	-0.118622	-0.245778	-0.0732111	-0.0107692	-0.0647667	0.418222
0.369556	0.117033	-0.240333	-1.35556e-06	0.145333	-0.0388944	0.0502222	-0.0802767	-0.1075	-0.236556	-0.0762111	-0.00156922	-0.0569433	0.446778
0.398222	0.134467	-0.229778	-1.35556e-06	0.144222	-0.00789444	0.0655556	-0.0898322	-0.0917778	-0.229	-0.0658378	0.0180308	-0.0563878	0.492556
0.411333	0.145822	-0.223111	-1.525e-06	0.127067	0.0276611	0.0593	-0.108811	-0.0737222	-0.216333	-0.0225044	0.0201856	-0.0571656	0.499778
0.404667	0.159533	-0.216889	-1.01451e-116	0.118956	0.0589944	0.0401	-0.131344	-0.0446111	-0.195111	0.0110733	0.0192133	-0.0495544	0.498444
0.390778	0.170544	-0.209556	-1.01451e-116	0.132178	0.0844389	0.0211889	-0.149378	-0.00916667	-0.178333	0.0394733	0.000357778	-0.0263433	0.472222
0.363111	0.154311	-0.203444	-6.7375e-39	0.161956	0.103806	-0.00491111	-0.15328	0.0217333	-0.175222	0.0525511	-0.00813111	0.00510111	0.425778
0.325889	0.0986444	-0.200111	-6.7375e-39	0.189356	0.118311	-0.0348	-0.133791	0.0462778	-0.181111	0.0542289	-0.0148722	0.00724556	0.441667
0.293444	0.0246444	-0.196778	-6.7375e-39	0.199733	0.126822	-0.0475	-0.0991244	0.0644444	-0.186556	0.0685622	-0.0100056	0.0136233	0.486444
0.262889	-0.0351333	-0.194667	-6.7375e-39	0.189556	0.134778	-0.0488222	-0.0519022	0.0782778	-0.182556	0.0841733	-0.00621667	0.0468678	0.510222
0.224733	-0.0803111	-0.2	-6.7375e-39	0.165522	0.136556	-0.0538111	0.00120889	0.0838667	-0.177111	0.0868178	-0.00556111	0.0628667	0.493667
0.180478	-0.119456	-0.213778	-6.7375e-39	0.145722	0.132111	-0.0616111	0.0557644	0.0813	-0.168111	0.0698111	-0.00333889	0.0842111	0.444333
0.141989	-0.147856	-0.227556	-5.98889e-39	0.130444	0.1219	-0.0668	0.113987	0.0708278	-0.162578	0.0474	0.0248833	0.100356	0.420889
0.134767	-0.158111	-0.24	-5.98889e-39	0.111022	0.107178	-0.0723778	0.17332	0.0511611	-0.163244	0.0298444	0.0536333	0.095871	0.439889
0.146322	-0.158667	-0.247778	-5.98889e-39	0.0822889	0.0973333	-0.0796667	0.227242	0.0234944	-0.167244	0.0141222	0.0933	0.0849154	0.500778
0.168211	-0.140989	-0.252778	1.02e-120	0.0450667	0.0915222	-0.0817778	0.265911	0.000927778	-0.168022	0.0176444	0.118844	0.0533821	0.589889
0.191433	-0.102767	-0.254556	1.02e-120	0.0328444	0.0852444	-0.0733667	0.282889	-0.0113167	-0.160133	0.0395889	0.150489	0.0559488	0.616667
0.215989	-0.0481	-0.248778	1.02e-120	0.0507333	0.0779778	-0.0702333	0.295222	-0.0198167	-0.150022	0.0603667	0.174267	0.0663932	0.601222
0.2351	0.0155667	-0.237333	1.02e-120	0.0836889	0.0711333	-0.0793556	0.308667	-0.0295722	-0.138878	0.0490889	0.195256	0.0659488	0.598444
0.248922	0.0792333	-0.225556	1.02e-120	0.123611	0.0662667	-0.0890222	0.315111	-0.0428389	-0.129289	0.0636111	0.215111	0.0546821	0.612333
0.259733	0.138456	-0.210111	1.02e-120	0.1583	0.0691556	-0.100667	0.315222	-0.0535611	-0.119811	0.1125	0.234778	0.0643377	0.645222
0.268222	0.180233	-0.192778	4.35556e-121	0.1924	0.0771444	-0.101956	0.322222	-0.0594444	-0.107656	0.135356	0.229	0.0790821	0.668444
0.263222	0.1919	-0.175222	-4.98889e-133	0.227933	0.0878667	-0.1004	0.332	-0.0592444	-0.102044	0.1448	0.233667	0.0935556	0.648
0.246333	0.1819	-0.160111	-4.98889e-133	0.261556	0.0969333	-0.100733	0.339222	-0.0521222	-0.0920333	0.168967	0.247667	0.110067	0.600667
0.225222	0.162967	-0.141256	-4.98889e-133	0.299333	0.100467	-0.105956	0.349556	-0.0400967	-0.0796444	0.169744	0.266111	0.135267	0.514667
0.199156	0.140831	-0.115381	-4.98889e-133	0.312111	0.105744	-0.111144	0.366	-0.0278856	-0.0609489	0.142033	0.284222	0.161511	0.432222
0.165189	0.116676	-0.0935028	-4.98889e-133	0.314222	0.113344	-0.119689	0.379556	-0.0161078	-0.0420711	0.128411	0.318556	0.183733	0.398667
0.141244	0.0787311	-0.0761917	-4.98889e-133	0.328556	0.1223	-0.129222	0.386889	-0.00287444	-0.0401822	0.171744	0.357222	0.183622	0.362778
0.132275	0.0556975	-0.0685906	-5.6125e-133	0.334625	0.127688	-0.13725	0.399	0.00187875	-0.0354925	0.18075	0.3715	0.200125	0.334125
0.120838	0.018635	-0.0508656	-5.6125e-133	0.3575	0.129188	-0.137625	0.401	0.0186538	-0.0434925	0.1775	0.40075	0.210875	0.27925
0.105875	-0.00354	-0.0333781	1.875e-239	0.36625	0.125687	-0.137625	0.392125	0.0354663	-0.044155	0.16155	0.438625	0.237625	0.22875
0.098425	-0.01608	-0.0173938	1.875e-239	0.369	0.123438	-0.13975	0.379625	0.0496913	-0.03631	0.144	0.448125	0.260875	0.1845
0.10005	-0.01613	-0.0131812	0	0.377	0.119125	-0.14575	0.37525	0.0558325	-0.03501	0.11925	0.44325	0.2615	0.16
H_C24_S_K1
-0.0688889	-0.348667	0.165778	0.0360889	0.18	0.0184318	0.0624511	-0.108467	0.0869556	0.0995556	0.01026	0.176222	-0.365444	-0.1229
-0.0751111	-0.354444	0.168	0.0338667	0.184556	0.0100207	0.05927	-0.0997444	0.0902222	0.100511	-0.0122589	0.179778	-0.353778	-0.114433
-0.0918889	-0.361778	0.166889	0.0162	0.178333	-0.0148016	0.0527211	-0.0763111	0.0938222	0.1014	-0.0288922	0.192667	-0.341667	-0.121544
-0.116656	-0.365111	0.165111	-0.0200111	0.155456	-0.0501238	0.04921	-0.0470667	0.0969556	0.0973556	-0.01867	0.219278	-0.334778	-0.116767
-0.1478	-0.366	0.159889	-0.0725667	0.142022	-0.0875452	0.03671	-0.00795556	0.0980556	0.0939667	-0.00564778	0.246056	-0.350222	-0.119544
-0.178422	-0.375444	0.150889	-0.132344	0.143467	-0.136112	0.01731	0.0396222	0.0994889	0.0908333	-0.0232922	0.275833	-0.364111	-0.1378
-0.195678	-0.389444	0.135822	-0.189456	0.145689	-0.188311	-0.00702333	0.0624578	0.08941	0.0876889	-0.0427478	0.3005	-0.359222	-0.168833
-0.193211	-0.389889	0.112822	-0.224889	0.159356	-0.238078	-0.0300456	0.0673133	0.0783022	0.0819778	-0.0723033	0.33	-0.325556	-0.183389
-0.180653	-0.372111	0.0861889	-0.236778	0.184244	-0.274678	-0.0526344	0.0730567	0.07498	0.0816333	-0.0767256	0.339111	-0.2832	-0.190167
-0.161642	-0.337889	0.0586667	-0.233778	0.212022	-0.297211	-0.06486	0.0795567	0.0784689	0.0795778	-0.0576889	0.331889	-0.2522	-0.192833
-0.124198	-0.292067	0.0261111	-0.224356	0.230133	-0.303333	-0.0664267	0.0792233	0.07638	0.0791778	-0.0314778	0.317111	-0.218811	-0.199078
-0.0716422	-0.242093	-0.00477778	-0.202915	0.235133	-0.292867	-0.0641667	0.0710567	0.0738244	0.0861778	-0.0162	0.310222	-0.190544	-0.187856
-0.00419778	-0.191738	-0.0313333	-0.172848	0.240278	-0.267056	-0.0658778	0.0649456	0.0750467	0.0986667	-0.0185333	0.296333	-0.157654	-0.187411
0.0789133	-0.142738	-0.0518111	-0.130326	0.250822	-0.226933	-0.0646362	0.0657233	0.0852133	0.1117	-0.000233333	0.271889	-0.0978322	-0.189333
0.15958	-0.0860711	-0.0666667	-0.0712146	0.2726	-0.1698	-0.0614918	0.0843678	0.100847	0.127722	0.0345444	0.241778	-0.0352767	-0.167411
0.230358	-0.0307711	-0.0685778	-0.0135479	0.290822	-0.106022	-0.0542362	0.109199	0.126526	0.149844	0.0953222	0.230444	0.0167233	-0.115633
0.28168	0.0234511	-0.0597778	0.0327854	0.287044	-0.0488	-0.0347362	0.130254	0.152878	0.175444	0.163433	0.229222	0.0427233	-0.0758778
0.319011	0.0671178	-0.0514389	0.0762299	0.260489	-0.00558889	-0.00938067	0.133022	0.1738	0.199233	0.201189	0.233222	0.07159	-0.0516111
0.340444	0.113784	-0.0502056	0.114563	0.223478	0.0247556	0.00520822	0.122356	0.189578	0.222811	0.206856	0.222778	0.119923	-0.0290822
0.335778	0.177851	-0.0548722	0.144474	0.188989	0.0416511	0.000608222	0.112022	0.208444	0.237111	0.230311	0.210889	0.150201	-0.00917111
0.315522	0.255322	-0.0619833	0.164144	0.176556	0.0483289	-0.0175807	0.109478	0.224222	0.239222	0.264222	0.194022	0.176046	0.0223844
0.270522	0.332744	-0.0697611	0.181522	0.183956	0.0502067	-0.0408251	0.1107	0.235	0.237333	0.275556	0.176078	0.190489	0.0574956
0.2003	0.388411	-0.0832833	0.1838	0.178178	0.0440956	-0.0660111	0.116033	0.234444	0.233222	0.276556	0.154467	0.179446	0.0963844
0.112744	0.425522	-0.103317	0.165411	0.146922	0.0291511	-0.0903111	0.108144	0.231444	0.219533	0.288556	0.139156	0.147557	0.112351
0.0181889	0.448333	-0.13045	0.137311	0.0965111	0.00604	-0.117456	0.0899	0.225556	0.197956	0.309	0.118233	0.0867789	0.114129
-0.0751444	0.432878	-0.159917	0.0978667	0.0394	-0.0352933	-0.156622	0.0679444	0.218778	0.171022	0.327444	0.0893556	0.02089	0.111851
-0.156922	0.405433	-0.191733	0.0407556	-0.00926667	-0.0919489	-0.203089	0.0561222	0.208444	0.138867	0.325778	0.0491889	-0.0459989	0.105262
-0.225478	0.359544	-0.216556	-0.0256889	-0.0540333	-0.155404	-0.243789	0.0497444	0.196222	0.0994667	0.333889	0.0178556	-0.102666	0.0937667
-0.287811	0.280322	-0.233222	-0.0962444	-0.0931	-0.217967	-0.269333	0.0351	0.184	0.0515778	0.343444	0.00791111	-0.141888	0.0920889
-0.341556	0.167211	-0.245	-0.167911	-0.127444	-0.284778	-0.287111	0.0167778	0.171778	-0.0032	0.342778	0.0198889	-0.164577	0.0697889
-0.369444	0.0406556	-0.258	-0.236133	-0.167	-0.355911	-0.298111	-0.0022	0.156567	-0.0603111	0.355	0.0398333	-0.17971	0.0250111
-0.373556	-0.0661222	-0.268	-0.287267	-0.209667	-0.416256	-0.302778	-0.0304333	0.148678	-0.110978	0.412667	0.0591111	-0.184389	-0.0357667
-0.360667	-0.155456	-0.269333	-0.319322	-0.253744	-0.462333	-0.303	-0.0554222	0.145122	-0.146844	0.436111	0.0609889	-0.186389	-0.0929889
-0.331333	-0.233233	-0.264333	-0.344889	-0.283222	-0.493778	-0.299111	-0.0666111	0.141567	-0.169044	0.400889	0.0489778	-0.164056	-0.1431
-0.293522	-0.295222	-0.252667	-0.354222	-0.282778	-0.503333	-0.288444	-0.0618111	0.131644	-0.175741	0.348967	0.0267444	-0.123567	-0.171689
-0.256789	-0.363222	-0.234	-0.344889	-0.260489	-0.494333	-0.269667	-0.0580333	0.123178	-0.167674	0.290633	0.0233778	-0.0975667	-0.184144
-0.219233	-0.424889	-0.207589	-0.314922	-0.218033	-0.474889	-0.252333	-0.0643222	0.123956	-0.142608	0.252311	0.0320333	-0.0913444	-0.194511
-0.169378	-0.461111	-0.17368	-0.272644	-0.178322	-0.447667	-0.239667	-0.0674556	0.1304	-0.0991633	0.214828	0.0313444	-0.07915	-0.203922
-0.113911	-0.463778	-0.135458	-0.221584	-0.135878	-0.404444	-0.226778	-0.0728667	0.137178	-0.0426078	0.187828	0.0113956	-0.0820167	-0.200273
-0.0720111	-0.453667	-0.0948244	-0.170629	-0.0759889	-0.352444	-0.216778	-0.0797778	0.142833	0.0157256	0.164939	-0.0160267	-0.0872278	-0.179696
-0.0496889	-0.444222	-0.0577133	-0.122473	0.00601111	-0.303667	-0.208444	-0.0771444	0.145278	0.0670589	0.126494	-0.0401156	-0.0829278	-0.162807
-0.0428	-0.430111	-0.0230467	-0.0774956	0.111456	-0.259578	-0.206	-0.0648667	0.141833	0.106837	0.129494	-0.0548933	-0.06405	-0.147807
-0.0469111	-0.386878	0.0113978	-0.0325622	0.212122	-0.212633	-0.209111	-0.0367667	0.137056	0.136059	0.16405	-0.0702933	-0.0348278	-0.129251
-0.0558333	-0.302433	0.0418422	-0.00306222	0.288456	-0.159189	-0.219556	0.000388889	0.140422	0.149689	0.199194	-0.08996	-0.00387222	-0.111173
-0.0643444	-0.176767	0.0699533	0.01186	0.343611	-0.100633	-0.237444	0.0508	0.149778	0.149189	0.247972	-0.122871	0.0319056	-0.0877956
-0.0746778	-0.0445444	0.0836422	0.00889333	0.374489	-0.0321889	-0.251111	0.116467	0.154667	0.133944	0.284406	-0.165416	0.0660167	-0.0629289
-0.0857556	0.0636778	0.0799111	-0.0113844	0.385111	0.0405889	-0.261889	0.178689	0.151778	0.110022	0.307556	-0.226004	0.0715111	-0.0549956
-0.104222	0.140456	0.0704222	-0.0547778	0.368978	0.103811	-0.269222	0.230356	0.144556	0.0772222	0.316889	-0.291611	0.0901778	-0.0679
-0.127678	0.192456	0.0629244	-0.118067	0.309867	0.161144	-0.275222	0.272467	0.138844	0.0427778	0.341889	-0.348744	0.124078	-0.0964778
-0.157778	0.227089	0.0558922	-0.191556	0.2222	0.207144	-0.287444	0.291067	0.128467	0.00655556	0.349222	-0.4081	0.166456	-0.1197
-0.191778	0.242256	0.0417256	-0.275422	0.121978	0.238722	-0.306333	0.289278	0.118156	-0.0344444	0.315667	-0.475444	0.196244	-0.137144
-0.244889	0.226578	0.0208922	-0.359244	0.0302	0.251667	-0.332667	0.264589	0.105611	-0.0817778	0.283667	-0.537111	0.2038	-0.150478
-0.311444	0.179022	-0.00140778	-0.439633	-0.0351333	0.241933	-0.362556	0.2239	0.0892889	-0.133667	0.253222	-0.58	0.199022	-0.159
-0.380778	0.0866889	-0.0250522	-0.519778	-0.0873333	0.210344	-0.393556	0.172	0.0663556	-0.1923	0.2101	-0.603	0.204911	-0.183156
-0.447444	-0.0365333	-0.0435967	-0.590778	-0.112456	0.157456	-0.431333	0.118683	0.0390889	-0.246611	0.186644	-0.622667	0.2098	-0.225467
-0.505	-0.149867	-0.05073	-0.638889	-0.116733	0.0952333	-0.472222	0.0790944	0.0201611	-0.293022	0.160511	-0.619444	0.219556	-0.258556
-0.546333	-0.248867	-0.0540744	-0.650778	-0.101044	0.0383444	-0.515	0.0555389	0.0108278	-0.332	0.106733	-0.608	0.227889	-0.269667
-0.569667	-0.330089	-0.05621	-0.629111	-0.0656	-0.0191	-0.551778	0.0415389	0.00830556	-0.364667	0.0218444	-0.606667	0.233778	-0.259
-0.577889	-0.394944	-0.0537556	-0.593333	-0.0371111	-0.0712111	-0.571667	0.0423167	0.0152389	-0.383889	-0.0741556	-0.613222	0.234111	-0.257778
-0.565222	-0.442889	-0.0475	-0.552333	-0.0278889	-0.114544	-0.56	0.0500611	0.0276611	-0.385667	-0.119822	-0.625889	0.243	-0.265778
-0.506778	-0.466444	-0.0331778	-0.509889	-0.0341111	-0.145433	-0.524556	0.0531944	0.0514278	-0.366222	-0.160044	-0.632444	0.265222	-0.281778
-0.418344	-0.476667	-0.0102111	-0.455444	-0.0462222	-0.162478	-0.474889	0.0528944	0.0849722	-0.325511	-0.218044	-0.628667	0.272	-0.298
-0.322044	-0.463	0.0166556	-0.378589	-0.0540222	-0.162711	-0.415611	0.0455722	0.120461	-0.260289	-0.248922	-0.621	0.261111	-0.304556
-0.226044	-0.424	0.0462111	-0.287244	-0.0766778	-0.1476	-0.345433	0.0175556	0.16095	-0.180844	-0.2908	-0.598556	0.261333	-0.306778
-0.134711	-0.394	0.0781667	-0.195133	-0.105733	-0.127822	-0.266267	-0.0313	0.199767	-0.0981778	-0.307556	-0.551544	0.270667	-0.325222
-0.0534889	-0.375111	0.113	-0.111356	-0.144733	-0.109767	-0.186133	-0.0944111	0.236878	-0.0165111	-0.333333	-0.480211	0.274111	-0.347
0.0199556	-0.363889	0.139556	-0.0462444	-0.184956	-0.0857111	-0.108133	-0.1663	0.272556	0.0583778	-0.354333	-0.3801	0.267111	-0.367111
0.0842889	-0.35	0.151467	0.00775556	-0.217889	-0.0522667	-0.0373556	-0.2393	0.302111	0.1256	-0.366556	-0.242544	0.252222	-0.350222
0.1275	-0.320778	0.151833	0.0585333	-0.241889	-0.0109333	0.0247556	-0.305322	0.327	0.1826	-0.401222	-0.0747667	0.235333	-0.327444
0.1386	-0.298	0.1368	0.0986889	-0.262111	0.0357333	0.0952	-0.358656	0.346667	0.2196	-0.436	0.106011	0.204778	-0.305333
0.128733	-0.270411	0.101689	0.116256	-0.290889	0.0866222	0.175533	-0.408111	0.357111	0.237667	-0.464556	0.2709	0.190333	-0.291444
0.106544	-0.229078	0.0529111	0.0977333	-0.325444	0.141111	0.270144	-0.459	0.363889	0.237222	-0.492667	0.427678	0.170556	-0.282333
0.0686556	-0.186522	-0.0032	0.0489444	-0.359667	0.193	0.374744	-0.499556	0.367667	0.221344	-0.520667	0.576011	0.140633	-0.244367
0.0143222	-0.142778	-0.0663111	-0.0218333	-0.387889	0.236333	0.477578	-0.522778	0.367	0.190589	-0.573667	0.699111	0.114844	-0.185056
-0.0530111	-0.0913333	-0.137089	-0.110611	-0.405333	0.270278	0.579667	-0.529111	0.358556	0.144589	-0.596778	0.799778	0.0908667	-0.121167
-0.136789	-0.0267778	-0.201644	-0.2085	-0.408444	0.283889	0.678222	-0.521778	0.341556	0.0829222	-0.613222	0.898333	0.0658089	-0.0497222
-0.232456	0.0368889	-0.253978	-0.320278	-0.392778	0.274544	0.771889	-0.498556	0.321778	0.0115889	-0.617333	0.984556	0.0492867	0.00505556
-0.327889	0.0747778	-0.290433	-0.441833	-0.362889	0.242	0.846222	-0.462444	0.299444	-0.0649667	-0.601667	1.06856	0.0310978	0.0602778
-0.4201	0.0966222	-0.310444	-0.562767	-0.320622	0.191222	0.885333	-0.413	0.272222	-0.140522	-0.598889	1.14478	0.0289422	0.0992778
-0.516333	0.119478	-0.31	-0.680111	-0.271344	0.135778	0.889778	-0.340333	0.245889	-0.215411	-0.567222	1.23056	0.0183089	0.135722
-0.620111	0.146144	-0.2881	-0.794444	-0.225177	0.0765556	0.854222	-0.234111	0.220111	-0.289856	-0.515	1.31256	0.0209356	0.165278
-0.712333	0.1747	-0.249751	-0.900222	-0.167343	0.0172222	0.788333	-0.103444	0.191033	-0.360422	-0.468444	1.39222	0.02738	0.180533
-0.779889	0.2174	-0.197362	-0.994333	-0.0877878	-0.0329778	0.710444	0.0403333	0.158667	-0.419222	-0.402867	1.45444	0.0118356	0.203222
-0.813556	0.279289	-0.136251	-1.07544	-0.00123222	-0.0727333	0.634444	0.194778	0.131233	-0.456889	-0.329378	1.51222	-0.00929778	0.239778
-0.806	0.337067	-0.0699178	-1.14244	0.101768	-0.0893133	0.562333	0.353222	0.110189	-0.470222	-0.251244	1.55333	-0.0157178	0.274556
-0.754444	0.383956	0.00597111	-1.181	0.21599	-0.0801911	0.489444	0.508556	0.0962556	-0.469333	-0.176967	1.58667	-0.01954	0.327556
-0.668252	0.4364	0.0826378	-1.18833	0.338434	-0.0433133	0.423556	0.657889	0.0817667	-0.452222	-0.122856	1.58667	-0.00957333	0.385444
-0.564363	0.493222	0.153193	-1.17833	0.448612	0.0125756	0.370333	0.783778	0.0715667	-0.413222	-0.0428556	1.56222	-0.0110289	0.443889
-0.448586	0.531444	0.214304	-1.15011	0.547223	0.0786867	0.326889	0.878778	0.0727889	-0.349967	0.0254778	1.51444	0.00993778	0.476111
-0.317141	0.540667	0.264738	-1.09156	0.633611	0.151464	0.2842	0.95	0.0804556	-0.268856	0.0862556	1.45111	0.0249778	0.507556
-0.175586	0.543	0.3105	-1.01822	0.689889	0.228464	0.2372	1.02022	0.0908667	-0.1753	0.136811	1.35789	0.0556778	0.550444
-0.0338078	0.546444	0.349667	-0.932889	0.711	0.300664	0.177756	1.089	0.101122	-0.0793	0.164122	1.244	0.131678	0.572778
0.117192	0.543111	0.388889	-0.834556	0.726	0.36642	0.0975333	1.13956	0.110111	0.0222556	0.1873	1.115	0.221233	0.560889
0.269637	0.536889	0.428111	-0.723333	0.715889	0.416333	0.00197778	1.16222	0.116822	0.127367	0.213722	0.973111	0.290267	0.540667
0.412637	0.528556	0.47	-0.606122	0.673556	0.444222	-0.0949111	1.15889	0.120011	0.228589	0.210256	0.808667	0.329611	0.502
0.539111	0.516444	0.517556	-0.4867	0.612	0.446333	-0.192356	1.12944	0.122378	0.322478	0.205733	0.657622	0.3445	0.454333
0.662778	0.506222	0.573556	-0.363478	0.549	0.426667	-0.289133	1.08233	0.122167	0.4007	0.172944	0.521244	0.377667	0.426889
0.792333	0.496889	0.638444	-0.235033	0.482667	0.383922	-0.381356	1.02856	0.1142	0.455333	0.161167	0.394286	0.389333	0.413333
0.919778	0.496667	0.709111	-0.110478	0.438889	0.327044	-0.453222	0.952556	0.106644	0.488111	0.138611	0.273919	0.393333	0.393667
1.03489	0.511889	0.776222	0.0151889	0.437667	0.261922	-0.493111	0.842444	0.102644	0.497222	0.121167	0.181054	0.382111	0.372333
1.12322	0.519889	0.834667	0.1483	0.457778	0.1939	-0.497	0.710111	0.107089	0.487889	0.115833	0.122888	0.341	0.369556
1.16856	0.519667	0.881222	0.290856	0.474333	0.126889	-0.470222	0.568889	0.113756	0.462333	0.122833	0.0872211	0.287889	0.379889
1.17444	0.522444	0.908667	0.439633	0.493778	0.0685778	-0.4191	0.434267	0.123867	0.423778	0.128389	0.0626656	0.241444	0.39
1.15844	0.542778	0.912222	0.589089	0.515	0.0231889	-0.351944	0.304822	0.138944	0.376778	0.169467	0.0497322	0.2056	0.396
1.14011	0.573	0.895	0.733556	0.542889	-0.00891111	-0.271611	0.1736	0.164178	0.324667	0.211878	0.0372989	0.177722	0.418444
1.10978	0.603	0.862778	0.877	0.580667	-0.0294667	-0.1815	0.0533778	0.187256	0.274556	0.281333	0.00878778	0.143667	0.428222
1.07822	0.648333	0.813889	1.01811	0.634333	-0.0404556	-0.0773889	-0.0630667	0.205111	0.225333	0.338	-0.0378089	0.123778	0.452778
1.05267	0.695222	0.750444	1.15833	0.674889	-0.0488667	0.0337222	-0.169067	0.212222	0.175322	0.383889	-0.0878867	0.123444	0.496667
1.02267	0.718444	0.68	1.28711	0.695667	-0.0535444	0.140611	-0.264511	0.214889	0.132789	0.422111	-0.1378	0.126667	0.530889
0.998444	0.724556	0.610222	1.38978	0.712667	-0.0541222	0.240056	-0.369067	0.207778	0.100522	0.476444	-0.194744	0.127444	0.554778
0.98	0.701111	0.542778	1.45778	0.721889	-0.0474889	0.340833	-0.476844	0.1921	0.0659667	0.535667	-0.248411	0.133222	0.592222
0.964556	0.669556	0.489111	1.49	0.710778	-0.0310556	0.446489	-0.578111	0.172267	0.0353889	0.613889	-0.282189	0.139778	0.622667
0.952333	0.634889	0.448667	1.49222	0.692778	-0.012	0.553778	-0.665667	0.151456	0.0111667	0.66	-0.302256	0.174067	0.655667
0.931778	0.591556	0.415889	1.46333	0.650222	0.00965556	0.655333	-0.740444	0.133789	-0.0117222	0.705556	-0.318889	0.223278	0.683444
0.909333	0.539111	0.385667	1.39256	0.570067	0.0345444	0.752	-0.806778	0.1289	-0.0385889	0.711556	-0.321111	0.274778	0.728333
0.870889	0.467111	0.360667	1.27978	0.452622	0.0703889	0.842444	-0.857444	0.1299	-0.0680333	0.714889	-0.294778	0.323667	0.768667
0.821	0.395111	0.338778	1.13478	0.318956	0.1229	0.930556	-0.903222	0.138233	-0.0898	0.725667	-0.256667	0.372222	0.786556
0.779556	0.331	0.317778	0.975333	0.163289	0.189811	1.02378	-0.945444	0.149233	-0.109378	0.745	-0.221222	0.418111	0.786222
0.756667	0.274778	0.292889	0.805289	-0.0096	0.263633	1.11822	-0.961444	0.165011	-0.123111	0.736111	-0.192667	0.478778	0.763889
0.762556	0.243889	0.262911	0.620067	-0.183489	0.334789	1.20578	-0.955778	0.1868	-0.126222	0.696667	-0.172222	0.531889	0.696333
0.790222	0.211544	0.226378	0.423289	-0.342489	0.397111	1.28	-0.949	0.213633	-0.128867	0.641111	-0.176556	0.583556	0.628
0.814	0.178989	0.181422	0.224289	-0.490711	0.455667	1.35	-0.950222	0.237889	-0.131422	0.592556	-0.194333	0.613778	0.553556
0.830444	0.165989	0.133111	0.0251778	-0.626711	0.51	1.42111	-0.936778	0.253	-0.132422	0.528889	-0.225889	0.644889	0.45955
0.836667	0.186767	0.0892889	-0.159378	-0.740889	0.554556	1.49444	-0.903667	0.260333	-0.134222	0.492444	-0.256556	0.681667	0.372106
0.833667	0.236322	0.0482333	-0.321044	-0.836111	0.582222	1.56444	-0.860222	0.266222	-0.134	0.446	-0.289556	0.716667	0.290217
0.818444	0.292211	0.0114	-0.465267	-0.919333	0.587222	1.61889	-0.805222	0.263222	-0.137333	0.359256	-0.331111	0.758111	0.208283
0.786556	0.347878	-0.0241556	-0.589933	-0.985222	0.574889	1.65	-0.750333	0.254667	-0.138222	0.257256	-0.371333	0.801667	0.139923
0.729222	0.411656	-0.0529333	-0.688	-1.04411	0.557444	1.65778	-0.702444	0.242333	-0.143444	0.180144	-0.400111	0.848222	0.0877967
0.630889	0.471878	-0.0758444	-0.763	-1.11789	0.537778	1.64111	-0.647222	0.230556	-0.151667	0.0954778	-0.434222	0.895222	0.0560744
0.500578	0.530111	-0.0960889	-0.816444	-1.20167	0.513	1.61222	-0.572889	0.204811	-0.158333	-0.00718889	-0.462222	0.948667	0.0140744
0.364356	0.566	-0.116689	-0.866444	-1.28467	0.486222	1.56556	-0.488111	0.1709	-0.161	-0.119856	-0.479222	0.993222	-0.0450367
0.240467	0.566222	-0.138933	-0.910667	-1.35444	0.458	1.5	-0.404211	0.127122	-0.168889	-0.217078	-0.466333	1.01689	-0.108476
0.130022	0.542222	-0.168444	-0.949778	-1.40667	0.433556	1.41056	-0.320478	0.0754556	-0.18	-0.320856	-0.449222	1.02622	-0.199476
0.0265778	0.498111	-0.201944	-0.986444	-1.43444	0.410889	1.30211	-0.240478	0.0167889	-0.190556	-0.456856	-0.444222	1.01611	-0.289142
-0.0709778	0.447111	-0.236222	-1.02278	-1.44889	0.390667	1.19511	-0.1697	-0.0458778	-0.197667	-0.548556	-0.446111	1.00389	-0.364542
-0.167089	0.409889	-0.268778	-1.06756	-1.45222	0.362111	1.08933	-0.0969222	-0.112989	-0.204889	-0.595778	-0.448889	1.00211	-0.45096
-0.259311	0.375	-0.304	-1.12278	-1.43222	0.320244	0.983444	-0.0233667	-0.181878	-0.215778	-0.659	-0.456778	0.979556	-0.545278
-0.340756	0.329778	-0.339889	-1.17256	-1.38222	0.269533	0.876889	0.0361889	-0.258989	-0.232	-0.693667	-0.471667	0.933778	-0.622778
-0.418222	0.284111	-0.379556	-1.22233	-1.32222	0.220056	0.762333	0.0811889	-0.331356	-0.254222	-0.73	-0.507778	0.863222	-0.664111
-0.502889	0.264444	-0.421444	-1.26778	-1.25778	0.1673	0.641444	0.136967	-0.400222	-0.280556	-0.755111	-0.552667	0.805778	-0.681444
-0.607667	0.281889	-0.467889	-1.30222	-1.19667	0.113867	0.518156	0.196956	-0.463444	-0.306444	-0.772222	-0.609333	0.762667	-0.695556
-0.736222	0.301444	-0.514333	-1.32	-1.13044	0.0616667	0.392267	0.248111	-0.528333	-0.339333	-0.794222	-0.657222	0.720778	-0.706667
-0.874222	0.310333	-0.557778	-1.32556	-1.05711	0.00955556	0.266378	0.277	-0.598	-0.372778	-0.773778	-0.685778	0.695889	-0.741889
-1.01156	0.307556	-0.603	-1.31778	-0.977444	-0.0483333	0.135711	0.286778	-0.665111	-0.405778	-0.772778	-0.695111	0.630444	-0.790778
-1.14656	0.287222	-0.653444	-1.29333	-0.909333	-0.106667	0.00126667	0.286333	-0.725667	-0.445222	-0.791	-0.705111	0.529167	-0.824
-1.281	0.260556	-0.709222	-1.25556	-0.854333	-0.164022	-0.132956	0.281444	-0.785444	-0.481556	-0.81	-0.715667	0.424789	-0.838444
-1.42311	0.247556	-0.775444	-1.22044	-0.794667	-0.218422	-0.255733	0.273889	-0.841	-0.517	-0.854	-0.709556	0.334567	-0.857333
-1.56422	0.239889	-0.850556	-1.182	-0.718556	-0.277833	-0.370289	0.247556	-0.891556	-0.549	-0.885	-0.680778	0.251456	-0.881778
-1.70778	0.205256	-0.926333	-1.134	-0.643222	-0.342967	-0.4784	0.186	-0.938	-0.577222	-0.922556	-0.647111	0.157344	-0.902778
-1.85	0.141478	-0.994333	-1.07367	-0.560333	-0.412089	-0.576889	0.112333	-0.979889	-0.597111	-0.978889	-0.611667	0.0489	-0.904222
-1.97778	0.0887778	-1.05856	-0.996556	-0.486333	-0.479556	-0.662444	0.0371111	-1.00889	-0.605111	-1.04222	-0.583222	-0.0599889	-0.887778
-2.08444	0.0541	-1.11878	-0.9	-0.444556	-0.534889	-0.734111	-0.0296667	-1.02611	-0.612667	-1.09433	-0.556667	-0.160544	-0.862667
-2.18	0.0152111	-1.17378	-0.803111	-0.412	-0.563778	-0.786	-0.0754444	-1.035	-0.620111	-1.11233	-0.533778	-0.244211	-0.827444
-2.26222	-0.0389	-1.216	-0.721889	-0.369889	-0.567	-0.816778	-0.113333	-1.04333	-0.618778	-1.13256	-0.519333	-0.318156	-0.794333
-2.33	-0.100567	-1.24556	-0.653667	-0.324667	-0.549778	-0.830889	-0.152444	-1.04556	-0.611111	-1.117	-0.506556	-0.388556	-0.780222
-2.37444	-0.168011	-1.26111	-0.583	-0.297222	-0.519667	-0.838444	-0.193778	-1.04111	-0.593222	-1.06567	-0.489333	-0.458222	-0.764889
-2.39	-0.230567	-1.25778	-0.500778	-0.281667	-0.475556	-0.849444	-0.230444	-1.02978	-0.571222	-1.03544	-0.465889	-0.516778	-0.749111
-2.36333	-0.279711	-1.24111	-0.406711	-0.257111	-0.415	-0.860333	-0.264	-1.01611	-0.549	-1.01222	-0.434556	-0.572222	-0.72
-2.3	-0.321156	-1.21222	-0.314127	-0.229044	-0.3434	-0.867778	-0.308778	-1.00544	-0.529333	-0.971111	-0.394	-0.637556	-0.692889
-2.21889	-0.381789	-1.17133	-0.230349	-0.1826	-0.267989	-0.872	-0.364556	-0.994889	-0.503444	-0.911667	-0.342178	-0.696667	-0.663778
-2.14222	-0.458778	-1.12489	-0.149904	-0.108933	-0.197069	-0.880444	-0.421222	-0.980778	-0.467444	-0.860556	-0.278511	-0.779333	-0.618889
-2.07444	-0.522111	-1.07456	-0.0525711	-0.0400444	-0.141724	-0.905333	-0.477778	-0.963	-0.427778	-0.806222	-0.212289	-0.865667	-0.553222
-2.01	-0.568	-1.03	0.06454	0.0339556	-0.0976022	-0.943222	-0.531333	-0.938333	-0.392778	-0.747222	-0.130844	-0.939889	-0.481
-1.94556	-0.624667	-0.990556	0.191984	0.0984	-0.0621578	-0.989	-0.584889	-0.908333	-0.369333	-0.725667	-0.0352889	-1.007	-0.414556
-1.88111	-0.687333	-0.953889	0.319873	0.155622	-0.0322133	-1.03878	-0.637889	-0.875556	-0.351778	-0.715444	0.0553778	-1.06467	-0.358889
-1.82444	-0.746889	-0.919556	0.439318	0.200844	-0.00903556	-1.08089	-0.686889	-0.840333	-0.332	-0.693222	0.133156	-1.12467	-0.309667
-1.78	-0.800444	-0.884222	0.550918	0.230289	0.00310222	-1.111	-0.728333	-0.799222	-0.319444	-0.661444	0.197711	-1.17322	-0.282444
-1.74889	-0.852333	-0.849	0.652556	0.253667	0.00268	-1.13733	-0.761667	-0.751444	-0.314778	-0.620667	0.254156	-1.18511	-0.262333
-1.73444	-0.911778	-0.81	0.732	0.256	-0.00906444	-1.15889	-0.789889	-0.694667	-0.318333	-0.556333	0.304889	-1.18978	-0.256
-1.72778	-0.963556	-0.764222	0.784111	0.227711	-0.0262067	-1.17778	-0.808444	-0.629556	-0.327111	-0.487333	0.339444	-1.16722	-0.256444
-1.72111	-1.00333	-0.712889	0.807111	0.191289	-0.0436622	-1.18778	-0.820111	-0.559667	-0.334667	-0.429589	0.370667	-1.13411	-0.255778
-1.71222	-1.02222	-0.650111	0.812556	0.146787	-0.0680067	-1.19111	-0.829111	-0.489222	-0.335444	-0.381611	0.404111	-1.10856	-0.249844
-1.70556	-0.995	-0.581778	0.812889	0.118564	-0.0962289	-1.17556	-0.837	-0.421	-0.319222	-0.320622	0.423333	-1.08078	-0.213044
-1.70444	-0.939333	-0.508222	0.809333	0.109898	-0.122396	-1.14233	-0.842111	-0.351067	-0.296333	-0.238067	0.433333	-1.04067	-0.148711
-1.70222	-0.878889	-0.432556	0.799778	0.120231	-0.139351	-1.08889	-0.840444	-0.279747	-0.274489	-0.129289	0.450222	-0.975333	-0.0913778
-1.68889	-0.814778	-0.353156	0.779778	0.152564	-0.141011	-1.02733	-0.824778	-0.203302	-0.245833	-0.0262889	0.480778	-0.902667	-0.0327111
-1.65889	-0.746889	-0.270489	0.758889	0.184009	-0.126333	-0.953	-0.792444	-0.120191	-0.208978	0.0722667	0.513667	-0.835778	0.0369556
-1.59556	-0.668444	-0.189489	0.742778	0.215676	-0.101667	-0.869889	-0.751111	-0.0426356	-0.166294	0.152044	0.535556	-0.773333	0.111622
-1.49022	-0.589333	-0.114044	0.726444	0.263187	-0.0765333	-0.771111	-0.707222	0.0242533	-0.119017	0.217489	0.561111	-0.723	0.190178
-1.351	-0.520667	-0.0436	0.706889	0.321276	-0.0453111	-0.663111	-0.658667	0.0865867	-0.0684611	0.275078	0.590333	-0.662444	0.257956
-1.18622	-0.461667	0.0227333	0.674	0.382444	0.000244444	-0.555111	-0.602	0.153476	-0.0156833	0.324211	0.616444	-0.583444	0.318133
-1.00733	-0.416667	0.0885111	0.623444	0.431444	0.0611333	-0.461333	-0.526778	0.220364	0.03865	0.345111	0.645778	-0.494444	0.378111
-0.820444	-0.386111	0.155511	0.566333	0.469111	0.122467	-0.384222	-0.440211	0.284653	0.0985389	0.339333	0.671333	-0.388444	0.416778
-0.642644	-0.365667	0.223844	0.508667	0.490667	0.183244	-0.330667	-0.353889	0.342667	0.162139	0.346	0.687667	-0.298778	0.460444
-0.479739	-0.35	0.288444	0.455667	0.490444	0.233544	-0.291444	-0.278022	0.390222	0.224372	0.380778	0.694778	-0.213889	0.502222
-0.327517	-0.334889	0.347889	0.400889	0.482889	0.270356	-0.263778	-0.212956	0.424778	0.284183	0.410667	0.693	-0.144	0.546556
-0.183072	-0.320889	0.405556	0.346	0.464889	0.3018	-0.239	-0.144278	0.450556	0.3385	0.420667	0.692556	-0.0813333	0.591667
-0.0524056	-0.300667	0.462889	0.303778	0.431	0.329444	-0.222667	-0.0715	0.472889	0.384667	0.425556	0.687556	-0.00877778	0.645111
0.07015	-0.273	0.520556	0.273111	0.383389	0.346111	-0.205978	-0.00105556	0.491222	0.420111	0.448	0.676556	0.0561111	0.692667
0.183706	-0.247778	0.574	0.258778	0.338056	0.342778	-0.177611	0.0588333	0.494889	0.446111	0.463556	0.653333	0.119333	0.744222
0.28815	-0.234556	0.624333	0.257111	0.311833	0.317711	-0.141833	0.100056	0.488111	0.467889	0.493778	0.632556	0.17	0.772222
0.38915	-0.223444	0.674111	0.256778	0.297167	0.2804	-0.0996111	0.134489	0.473	0.483111	0.519111	0.629889	0.188778	0.787889
0.495794	-0.218667	0.719	0.255	0.305278	0.226878	-0.0486111	0.180056	0.457889	0.493667	0.537889	0.638444	0.198667	0.805111
0.600556	-0.223	0.756444	0.252222	0.334722	0.1641	0.0107222	0.241411	0.440778	0.504222	0.534556	0.643222	0.219333	0.822333
0.695444	-0.239667	0.789444	0.253889	0.372056	0.103767	0.0790556	0.315011	0.424667	0.512222	0.517333	0.647556	0.256667	0.828778
0.779889	-0.251444	0.819333	0.264	0.426389	0.0431	0.149722	0.389	0.413	0.515	0.532444	0.654556	0.300667	0.829111
0.856111	-0.258111	0.845778	0.269111	0.502056	-0.0146778	0.2185	0.466	0.402889	0.517778	0.549556	0.661667	0.342556	0.825111
0.921	-0.257222	0.867778	0.269111	0.589667	-0.0663444	0.272144	0.541111	0.39	0.525667	0.538444	0.654333	0.394333	0.798444
0.970444	-0.252767	0.885889	0.262667	0.660889	-0.101344	0.311111	0.617444	0.381	0.539556	0.546667	0.641444	0.432778	0.742889
1.00711	-0.244133	0.905778	0.245444	0.693889	-0.119656	0.339	0.703444	0.381556	0.549444	0.546111	0.615222	0.473667	0.684444
1.03367	-0.232211	0.919667	0.220478	0.711111	-0.122146	0.357222	0.776	0.385778	0.551444	0.547667	0.564556	0.529444	0.629556
1.04589	-0.197656	0.930889	0.19588	0.713444	-0.116459	0.364778	0.815444	0.381333	0.545556	0.527667	0.493322	0.587778	0.558444
1.03978	-0.140322	0.940667	0.173613	0.704667	-0.103606	0.363778	0.839111	0.370778	0.535222	0.496333	0.431322	0.622333	0.481478
1.02044	-0.0693222	0.944778	0.153758	0.692111	-0.0901056	0.345333	0.856667	0.358444	0.521778	0.478889	0.367411	0.627222	0.396689
0.995556	0.0029	0.941556	0.133024	0.667	-0.0751722	0.309	0.873	0.339667	0.514444	0.426111	0.2979	0.623333	0.310133
0.973667	0.0760111	0.932444	0.118247	0.629333	-0.0549833	0.267956	0.882889	0.319444	0.505889	0.374222	0.221494	0.621111	0.214956
0.948222	0.132678	0.918889	0.118247	0.593333	-0.0323056	0.238844	0.887111	0.301778	0.494667	0.340111	0.15455	0.625667	0.145544
0.917222	0.170667	0.898667	0.132024	0.574889	-0.0152833	0.216178	0.891333	0.279667	0.477111	0.309	0.0967943	0.645778	0.114211
0.881556	0.203811	0.869556	0.155691	0.579222	-0.00888333	0.198733	0.887444	0.249444	0.454111	0.268811	0.0446499	0.651222	0.0971
0.845556	0.235111	0.833	0.197547	0.576556	-0.0105822	0.188178	0.896111	0.216556	0.435222	0.239811	0.00698322	0.651	0.103433
0.819222	0.256667	0.784556	0.248922	0.549778	-0.0128578	0.191956	0.924889	0.185578	0.423889	0.208033	-0.0136612	0.652556	0.110322
0.812778	0.278333	0.728333	0.2943	0.497444	-0.0168444	0.193844	0.951889	0.1548	0.416444	0.1667	-0.0417723	0.643333	0.127178
0.824333	0.306	0.666889	0.340156	0.428567	-0.0156733	0.200733	0.959556	0.121456	0.412778	0.126178	-0.0621168	0.646444	0.151856
0.849889	0.346333	0.599	0.391111	0.351456	-0.0148511	0.217067	0.949556	0.0854556	0.402889	0.098	-0.0870501	0.654111	0.193856
0.879556	0.394556	0.525778	0.444556	0.280233	-0.0232844	0.246667	0.939556	0.0463444	0.394778	0.0737444	-0.1112	0.629111	0.225367
0.919444	0.448778	0.453222	0.484333	0.212456	-0.0440733	0.286556	0.930889	0.00967778	0.387667	0.0432	-0.1227	0.594556	0.238333
0.973778	0.507222	0.382222	0.512	0.129789	-0.0794289	0.328556	0.906667	-0.0169	0.38	0.0222	-0.126811	0.557556	0.2303
1.04056	0.562222	0.312911	0.537111	0.0411222	-0.118007	0.369333	0.870111	-0.0375667	0.37	0.0128888	-0.137889	0.516444	0.200256
1.10656	0.609778	0.2512	0.548889	-0.0295333	-0.16284	0.411222	0.827111	-0.0577556	0.350222	-0.0123446	-0.158889	0.457111	0.1611
1.16956	0.637556	0.201789	0.546556	-0.0739556	-0.21984	0.449667	0.786556	-0.0719222	0.323	-0.0382334	-0.174344	0.397444	0.130522
1.22333	0.628444	0.161267	0.549111	-0.0986889	-0.286373	0.490667	0.750667	-0.0828111	0.290444	-0.0502334	-0.189011	0.352444	0.0911889
1.274	0.598667	0.121949	0.553667	-0.0946	-0.359489	0.529333	0.728444	-0.0888	0.257333	-0.0717112	-0.213978	0.314778	0.0325222
1.31444	0.547111	0.0846044	0.549	-0.0781567	-0.428133	0.558667	0.719333	-0.0892444	0.235889	-0.0846446	-0.229756	0.262889	-0.0410333
1.33667	0.468756	0.0529267	0.532444	-0.0621022	-0.486111	0.565778	0.705667	-0.0900222	0.219333	-0.081989	-0.241533	0.2249	-0.0868111
1.33	0.3838	0.0231933	0.512556	-0.0437911	-0.525667	0.546778	0.686556	-0.0925778	0.199111	-0.0788112	-0.262533	0.169678	-0.107522
1.29444	0.311689	-0.000662222	0.48	-0.0140133	-0.544889	0.515444	0.665556	-0.0954778	0.180333	-0.106256	-0.297333	0.102344	-0.110233
1.24889	0.258578	-0.0237956	0.437444	0.0279867	-0.550444	0.472111	0.641556	-0.0958556	0.165222	-0.125867	-0.328222	0.0511222	-0.0978333
1.21	0.226022	-0.0461956	0.406222	0.07642	-0.539	0.411444	0.612778	-0.0911333	0.157889	-0.133189	-0.349222	0.0107889	-0.0995444
1.17667	0.213356	-0.0665622	0.387889	0.122064	-0.505222	0.337233	0.578889	-0.0874	0.157667	-0.131511	-0.367222	-0.0466556	-0.0938556
1.14889	0.223022	-0.08504	0.370889	0.165353	-0.450333	0.2651	0.537222	-0.0861222	0.160556	-0.125844	-0.385222	-0.124544	-0.0733444
1.11778	0.256022	-0.0973889	0.342444	0.194142	-0.388667	0.194589	0.492667	-0.0864556	0.162889	-0.0986111	-0.407	-0.220211	-0.0301222
1.07478	0.308133	-0.105378	0.301778	0.215366	-0.325778	0.132456	0.452111	-0.0828111	0.161444	-0.0633889	-0.430111	-0.297211	0.0304333
1.02456	0.368156	-0.108333	0.252333	0.229311	-0.261033	0.0859556	0.417333	-0.0756889	0.155444	-0.0314556	-0.443333	-0.360444	0.0704333
0.972667	0.426778	-0.108956	0.201326	0.234778	-0.201721	0.0522	0.381889	-0.0732444	0.142689	-0.000644444	-0.462444	-0.416	0.1097
0.927444	0.473111	-0.110422	0.163026	0.222378	-0.15011	0.0292667	0.347667	-0.0799889	0.127144	0.0436889	-0.468556	-0.466667	0.146222
0.881	0.505444	-0.110644	0.133926	0.181156	-0.109177	0.0188222	0.316778	-0.0940556	0.109122	0.0923556	-0.464222	-0.525778	0.1692
0.826333	0.509	-0.112978	0.0920367	0.116044	-0.0780433	0.0322667	0.285667	-0.113922	0.0925944	0.125467	-0.456889	-0.593778	0.183944
0.762222	0.481444	-0.110089	0.0402589	0.0284889	-0.0589878	0.0627	0.260111	-0.134067	0.0753056	0.149456	-0.441222	-0.639889	0.179089
0.696778	0.432643	-0.101878	-0.0137411	-0.0551778	-0.0505656	0.0969444	0.234344	-0.152233	0.0632722	0.181789	-0.424	-0.661667	0.155356
0.635889	0.367566	-0.0928222	-0.0705189	-0.124511	-0.0488767	0.132567	0.201922	-0.166011	0.0552278	0.190444	-0.388222	-0.666	0.127022
0.583667	0.295521	-0.0814778	-0.118963	-0.1734	-0.0574322	0.168033	0.161044	-0.177211	0.0422722	0.187067	-0.350667	-0.670333	0.0785778
0.536778	0.229149	-0.0775222	-0.161519	-0.204733	-0.0726211	0.193311	0.113412	-0.182333	0.0286167	0.151711	-0.331444	-0.677444	0.0279111
0.509333	0.168182	-0.0817222	-0.2114	-0.238622	-0.0899333	0.2084	0.06669	-0.1776	0.0197611	0.105044	-0.301333	-0.675	-0.0335333
0.502667	0.108777	-0.0867333	-0.2651	-0.268111	-0.106989	0.212778	0.0184678	-0.162056	0.01185	0.0830444	-0.280667	-0.675333	-0.0975333
0.502111	0.04091	-0.0914	-0.310444	-0.290222	-0.123922	0.209778	-0.0299767	-0.138644	0.00120556	0.0686	-0.273333	-0.664667	-0.140089
0.496556	-0.0307567	-0.0919556	-0.336444	-0.310333	-0.142278	0.191533	-0.07731	-0.107478	-0.0137111	0.0481889	-0.270444	-0.631778	-0.175744
0.494222	-0.0826456	-0.0991778	-0.349222	-0.311111	-0.154333	0.158711	-0.134199	-0.0699222	-0.0314222	0.0641889	-0.276667	-0.608333	-0.195333
0.507444	-0.100844	-0.112167	-0.363889	-0.312222	-0.156978	0.112933	-0.189877	-0.0248111	-0.0533889	0.0907444	-0.273333	-0.600333	-0.199222
0.531778	-0.0942667	-0.121778	-0.366778	-0.322444	-0.149678	0.0637111	-0.243454	0.0201889	-0.0739	0.104189	-0.271444	-0.598333	-0.205778
0.558667	-0.0882556	-0.129567	-0.356778	-0.331667	-0.133442	0.0141556	-0.30491	0.0606333	-0.0874667	0.104722	-0.275556	-0.601	-0.194222
0.592667	-0.0974833	-0.135444	-0.335	-0.340111	-0.112964	-0.0237333	-0.373056	0.0977444	-0.0949889	0.122411	-0.263222	-0.605111	-0.171133
0.628667	-0.117294	-0.132478	-0.298	-0.338667	-0.0900422	-0.0617333	-0.438778	0.128122	-0.0954556	0.138233	-0.254778	-0.608889	-0.151678
0.647778	-0.131333	-0.121311	-0.252389	-0.341889	-0.06142	-0.104956	-0.489444	0.1558	-0.0862333	0.104567	-0.245556	-0.605778	-0.143233
0.655556	-0.131122	-0.104433	-0.211722	-0.340556	-0.0237533	-0.144844	-0.516	0.174167	-0.0712444	0.0868889	-0.237111	-0.598556	-0.136444
0.655111	-0.110222	-0.0886667	-0.181944	-0.332778	0.0171356	-0.176044	-0.519889	0.183333	-0.0590778	0.0628556	-0.231	-0.600111	-0.121256
0.639556	-0.0848444	-0.0751	-0.156422	-0.327222	0.0623578	-0.196111	-0.511333	0.184222	-0.0474778	-0.0125889	-0.227444	-0.599333	-0.111256
0.601	-0.0761667	-0.0641667	-0.126233	-0.316111	0.102691	-0.214556	-0.494	0.179444	-0.0353778	-0.0984778	-0.220222	-0.592778	-0.106811
0.558778	-0.0881111	-0.0552667	-0.1029	-0.298889	0.133258	-0.236333	-0.481667	0.168267	-0.0213656	-0.157144	-0.227222	-0.579889	-0.0776556
0.526111	-0.103411	-0.0476444	-0.0916556	-0.288111	0.160911	-0.257889	-0.472667	0.149811	-0.00603222	-0.194856	-0.232111	-0.573556	-0.0541
0.497667	-0.1207	-0.0361889	-0.0828222	-0.298444	0.1831	-0.279444	-0.460333	0.127044	0.00856778	-0.2174	-0.240778	-0.547333	-0.0502656
0.465222	-0.1417	-0.0219889	-0.0734667	-0.326889	0.2034	-0.286444	-0.449889	0.102978	0.0205233	-0.235444	-0.253	-0.515667	-0.0527544
0.439556	-0.1587	-0.0108778	-0.0654778	-0.358667	0.217111	-0.272667	-0.439333	0.0754333	0.0229011	-0.218722	-0.254444	-0.474444	-0.0561989
0.422667	-0.169822	-0.00472222	-0.0586	-0.388222	0.222444	-0.242344	-0.435	0.0525478	0.0235789	-0.219422	-0.230722	-0.433111	-0.0636544
0.418222	-0.176278	0.001	-0.0435556	-0.399	0.220889	-0.208856	-0.434778	0.0384589	0.0278789	-0.181422	-0.192222	-0.396556	-0.0788433
0.431889	-0.162489	0.0117667	-0.0170778	-0.385333	0.206444	-0.180167	-0.428444	0.0295033	0.0323552	-0.114756	-0.160081	-0.362778	-0.103843
0.452667	-0.131056	0.0229667	0.00384444	-0.372333	0.185578	-0.141911	-0.424222	0.0213256	0.0340441	-0.0708333	-0.152659	-0.319333	-0.11451
0.455889	-0.1063	0.0313222	0.0177556	-0.363111	0.165411	-0.0934	-0.402222	0.0124044	0.0246763	-0.0387111	-0.132748	-0.272778	-0.132554
0.434778	-0.0888167	0.0382889	0.0343222	-0.342733	0.142344	-0.0525089	-0.363	0.00293778	0.00175411	-0.0217667	-0.0993589	-0.216389	-0.148999
0.395	-0.0622956	0.0361667	0.0561556	-0.305368	0.115656	-0.0298422	-0.311111	-0.00831778	-0.0298903	-0.000722222	-0.0683811	-0.174922	-0.144022
0.3448	-0.0279289	0.0194444	0.0770222	-0.246368	0.0896456	-0.0302867	-0.241689	-0.0146067	-0.0641014	0.0349444	-0.03856	-0.13526	-0.141978
0.281444	-0.00370667	-0.00283333	0.104756	-0.151479	0.0697233	-0.0582867	-0.172422	-0.0137367	-0.0945792	0.0834444	-0.0118378	-0.111838	-0.1402
0.210333	-0.00137333	-0.0248667	0.143433	-0.0434789	0.0557456	-0.113831	-0.123444	-0.0110289	-0.12269	0.133378	-0.00667111	-0.0907822	-0.145533
0.144222	-0.01504	-0.0483556	0.181278	0.0415211	0.0516344	-0.173876	-0.0965556	-0.0136767	-0.145824	0.154156	-0.0323933	-0.0706178	-0.147644
0.0753333	-0.0562067	-0.0750222	0.207389	0.09341	0.05319	-0.227787	-0.0873333	-0.0219656	-0.163567	0.169044	-0.0656456	-0.0440511	-0.143978
0.00544444	-0.110873	-0.0979333	0.242722	0.132632	0.0579456	-0.283264	-0.0864444	-0.0347433	-0.169889	0.204011	-0.0725122	-0.02954	-0.168867
-0.0508889	-0.154518	-0.114744	0.292922	0.175188	0.06589	-0.345553	-0.0964444	-0.0457556	-0.162322	0.239111	-0.0805344	-0.0136733	-0.207422
-0.0777389	-0.196223	-0.124244	0.346	0.213143	0.07929	-0.398778	-0.116	-0.0543889	-0.142867	0.274056	-0.106812	-0.0117067	-0.239422
-0.0825611	-0.238078	-0.12137	0.396222	0.227667	0.103979	-0.433556	-0.143	-0.0602556	-0.114433	0.276667	-0.135568	-0.00947333	-0.2661
-0.08015	-0.271	-0.112103	0.449778	0.215626	0.129211	-0.445667	-0.176422	-0.0669	-0.0801222	0.271	-0.162833	-0.0122244	-0.267778
-0.0754833	-0.298222	-0.101648	0.502556	0.181037	0.150911	-0.427	-0.201467	-0.0782256	-0.0403444	0.239211	-0.200333	-0.0164689	-0.258467
-0.0588011	-0.309667	-0.0935478	0.550333	0.138837	0.169889	-0.387556	-0.201333	-0.0929367	0.0031	0.204322	-0.246556	-0.03608	-0.222578
-0.0305678	-0.320222	-0.0836367	0.589111	0.105581	0.184778	-0.345444	-0.184378	-0.1072	0.0462111	0.171437	-0.286667	-0.0449111	-0.165356
-0.00761222	-0.325556	-0.0711589	0.620778	0.0926148	0.199778	-0.308111	-0.158278	-0.121511	0.0842111	0.127059	-0.319111	-0.0618111	-0.0941333
0.00492111	-0.326444	-0.0578033	0.641667	0.0932814	0.215	-0.271444	-0.1214	-0.134889	0.111967	0.0819478	-0.368889	-0.0713222	-0.0171333
0.00169889	-0.322556	-0.0506811	0.657667	0.0919481	0.228111	-0.231556	-0.0920556	-0.146778	0.128978	0.0407256	-0.436333	-0.0718111	0.0568667
-0.0261178	-0.314111	-0.0502589	0.675333	0.0803926	0.234111	-0.195889	-0.0748333	-0.154	0.133289	0.00883667	-0.502889	-0.0445	0.111311
-0.0650733	-0.306667	-0.0499344	0.691778	0.0831703	0.230667	-0.169111	-0.0719444	-0.155333	0.127789	-0.0172744	-0.545111	-0.0192	0.136222
-0.0986178	-0.313556	-0.0445567	0.702	0.0958778	0.220667	-0.152778	-0.0745	-0.152556	0.111622	-0.0253411	-0.570333	0.0174444	0.135444
-0.121151	-0.331556	-0.0384233	0.707	0.108578	0.204644	-0.160222	-0.0742778	-0.148789	0.0856444	-0.0248744	-0.585333	0.0432667	0.123356
-0.149278	-0.358889	-0.0357678	0.706556	0.122889	0.186578	-0.179444	-0.0771444	-0.141256	0.0497556	-0.0330856	-0.580222	0.0553111	0.0933556
-0.184733	-0.373444	-0.0324567	0.701667	0.144144	0.170333	-0.196	-0.0834	-0.129622	0.00786667	-0.0200889	-0.547111	0.0497556	0.0431333
-0.209467	-0.381556	-0.0305122	0.695333	0.156	0.149933	-0.203444	-0.0777222	-0.112404	-0.0305778	0.0136222	-0.510111	0.0487556	-0.0235333
-0.218556	-0.390889	-0.0312789	0.692778	0.155667	0.126322	-0.213111	-0.0648222	-0.0905543	-0.0671333	0.0344111	-0.474	0.0546222	-0.0783111
-0.218889	-0.386444	-0.0309567	0.685111	0.154889	0.102556	-0.223444	-0.0345	-0.0657054	-0.100022	0.0759667	-0.417667	0.0314667	-0.127756
-0.231222	-0.355656	-0.03259	0.669	0.165333	0.0853889	-0.228889	0.00816667	-0.0405943	-0.124567	0.138078	-0.360556	-0.0106444	-0.166533
-0.268778	-0.3041	-0.0392778	0.642222	0.189778	0.0780556	-0.228222	0.0531667	-0.0156054	-0.143944	0.184078	-0.329889	-0.0480889	-0.180556
-0.273125	-0.293487	-0.0461625	0.630875	0.19925	0.0716875	-0.2295	0.0894375	-0.00468109	-0.15485	0.200788	-0.3125	-0.091725	-0.19025
-0.3215	-0.217112	-0.05575	0.599375	0.233625	0.0743375	-0.215625	0.123188	0.0133189	-0.16275	0.225525	-0.297625	-0.127225	-0.18325
-0.33575	-0.155475	-0.0566125	0.576625	0.24925	0.072725	-0.199375	0.157662	0.0220939	-0.1635	0.283888	-0.282625	-0.1474	-0.187375
-0.329875	-0.1271	-0.0564875	0.565375	0.243875	0.0657625	-0.192375	0.19075	0.0258364	-0.160125	0.302138	-0.276375	-0.155525	-0.193375
-0.32575	-0.123975	-0.05655	0.56525	0.236	0.062525	-0.19425	0.201	0.0262975	-0.16	0.281775	-0.27975	-0.14855	-0.19225
H_C24_S_K21
0.399222	0.0920667	0.398889	0.0821778	-0.0215378	0.0868222	0.0126036	-0.0929889	0.0677333	0.1565	0.133211	-0.253444	-0.613889	0.0797
0.401333	0.0954	0.396667	0.0863889	-0.01326	0.0966	0.0138907	-0.0918778	0.0631111	0.157278	0.1341	-0.262444	-0.626444	0.0813667
0.394889	0.116622	0.394444	0.0922	0.00901778	0.117311	0.0221462	-0.101389	0.0508778	0.159611	0.137767	-0.274333	-0.642889	0.0720111
0.368556	0.159789	0.397889	0.0953111	0.0339622	0.138056	0.0313796	-0.1173	0.0359556	0.159389	0.127878	-0.293333	-0.625111	0.0797333
0.325233	0.209233	0.397444	0.0956778	0.0414367	0.147956	0.0405018	-0.126278	0.0216667	0.155211	0.158989	-0.307778	-0.584667	0.100856
0.273678	0.261833	0.388222	0.0942444	0.0247144	0.148233	0.0522462	-0.128711	0.000211111	0.153322	0.169011	-0.315556	-0.542111	0.110156
0.210678	0.304944	0.374556	0.0936556	0.0160111	0.132944	0.0657018	-0.127122	-0.0291222	0.138522	0.201456	-0.321111	-0.489	0.132611
0.153089	0.345778	0.354667	0.0908778	0.0242778	0.114056	0.0787129	-0.124756	-0.0576556	0.1122	0.204233	-0.335	-0.450778	0.1397
0.103711	0.384444	0.323	0.0904889	0.0292667	0.100344	0.0839351	-0.117256	-0.0767889	0.0774222	0.199456	-0.343778	-0.447444	0.1168
0.0566333	0.410778	0.286667	0.0955889	0.0158889	0.0871167	0.0784111	-0.0919444	-0.0948778	0.0352	0.192789	-0.333889	-0.440444	0.0763556
0.0127556	0.415333	0.259	0.0970333	-0.00651111	0.0621056	0.0590667	-0.0559444	-0.1149	-0.00935556	0.183456	-0.312889	-0.417333	0.0318
-0.0180667	0.403667	0.242556	0.0923333	-0.0330111	0.0272944	0.0181333	-0.0169444	-0.135911	-0.0539111	0.184122	-0.297556	-0.387222	-0.00584444
-0.0371222	0.379222	0.230667	0.0831333	-0.0642333	-0.0121389	-0.0393111	0.0217222	-0.163967	-0.0919111	0.2199	-0.280222	-0.369778	-0.0466889
-0.0356444	0.341111	0.224111	0.0699	-0.0963556	-0.0414056	-0.101644	0.0510556	-0.196678	-0.1244	0.263567	-0.270111	-0.358111	-0.0796889
-0.0181889	0.293889	0.223556	0.0517333	-0.115578	-0.0564722	-0.157456	0.0706667	-0.223333	-0.1539	0.301556	-0.279111	-0.351	-0.104178
-0.00125556	0.2454	0.225889	0.0331889	-0.138744	-0.0591389	-0.2109	0.0835667	-0.241111	-0.169433	0.316889	-0.287333	-0.352778	-0.118026
0.00482222	0.192189	0.229889	0.0185	-0.159067	-0.06055	-0.259122	0.0931111	-0.252667	-0.174222	0.309333	-0.277333	-0.345111	-0.121092
0.00593333	0.120078	0.235111	0.00135556	-0.174444	-0.0691278	-0.289133	0.108322	-0.266556	-0.177556	0.326667	-0.276	-0.333333	-0.126392
0.00386667	0.0391889	0.236444	-0.0340889	-0.183344	-0.0873444	-0.302333	0.119233	-0.277667	-0.173111	0.336889	-0.286667	-0.309556	-0.133059
-0.0120333	-0.0309222	0.225333	-0.0829778	-0.195389	-0.107778	-0.291144	0.1159	-0.275333	-0.159844	0.348444	-0.312889	-0.277667	-0.13617
-0.0444333	-0.0948111	0.204456	-0.119056	-0.208	-0.128189	-0.257956	0.106678	-0.261444	-0.145344	0.332556	-0.335444	-0.243978	-0.137614
-0.0739333	-0.1537	0.177422	-0.1413	-0.227111	-0.147533	-0.213991	0.100456	-0.240111	-0.137011	0.281283	-0.343	-0.200656	-0.134726
-0.104089	-0.194478	0.150078	-0.149011	-0.248778	-0.165489	-0.166013	0.0992333	-0.217333	-0.132678	0.225717	-0.335	-0.172144	-0.143281
-0.129878	-0.229589	0.125033	-0.143889	-0.268111	-0.179344	-0.123924	0.101189	-0.194778	-0.128344	0.187794	-0.300244	-0.14287	-0.159792
-0.141189	-0.280433	0.0963222	-0.134616	-0.288889	-0.187156	-0.09528	0.0985	-0.174667	-0.123789	0.141572	-0.255944	-0.116703	-0.173611
-0.139372	-0.338667	0.0681778	-0.126446	-0.315444	-0.185478	-0.0765022	0.0984333	-0.158222	-0.115656	0.10135	-0.213167	-0.0866811	-0.182389
-0.125728	-0.373778	0.0453	-0.108157	-0.344333	-0.170044	-0.0640244	0.0941556	-0.140689	-0.100844	0.0455722	-0.157389	-0.0314589	-0.167944
-0.102917	-0.380556	0.0315444	-0.0738233	-0.370778	-0.143011	-0.0519467	0.0867111	-0.118789	-0.0837111	-0.00131667	-0.0897222	0.00703	-0.1285
-0.07025	-0.363778	0.0235222	-0.01949	-0.375889	-0.111133	-0.0523578	0.0846667	-0.0992222	-0.0732333	-0.0245167	5.55556e-05	0.0355856	-0.0827222
-0.0293611	-0.332667	0.0186111	0.03251	-0.3636	-0.0766889	-0.0640911	0.0868889	-0.0851378	-0.0641778	-0.0297389	0.0967222	0.0519411	-0.0399444
0.0153056	-0.311111	0.0171111	0.0727322	-0.336644	-0.0447556	-0.0767222	0.0854444	-0.0703267	-0.0481667	-0.0299333	0.174056	0.0246189	0.00783333
0.0689722	-0.295222	0.0141556	0.0858989	-0.3032	-0.0181144	-0.0842889	0.0775778	-0.0547711	-0.02873	-0.0266667	0.229278	0.00377444	0.0497222
0.12175	-0.249111	0.00893333	0.0855656	-0.277089	0.00340778	-0.0882444	0.0616778	-0.0342378	-0.0137633	-0.00774444	0.267856	-0.0248333	0.100722
0.156461	-0.169	0.00425556	0.0782144	-0.262867	0.0194756	-0.0908889	0.0456556	-0.0153378	-0.00489667	0.0319222	0.289556	-0.0697778	0.148278
0.175044	-0.0704444	0.00152222	0.0682	-0.263756	0.0297311	-0.0974444	0.0264222	-0.00147667	-4.11111e-05	0.0704778	0.290333	-0.126467	0.172578
0.1766	0.0106667	0.00143333	0.0570889	-0.277311	0.02883	-0.113144	0.00693333	0.00937444	-0.000763333	0.0919667	0.274433	-0.197356	0.1676
0.162444	0.05298	-0.00343333	0.0561778	-0.282756	0.0202889	-0.130889	-0.00773333	0.0178744	-0.00748556	0.106321	0.2458	-0.264622	0.157267
0.136778	0.0664244	-0.0127778	0.0547333	-0.309867	0.00938889	-0.142444	-0.0200778	0.0172744	-0.0143411	0.106454	0.207622	-0.3314	0.155822
0.107667	0.0707356	-0.0235556	0.0440667	-0.353044	-0.00144444	-0.142767	-0.0342444	0.0112678	-0.0183522	0.127899	0.158856	-0.393778	0.159044
0.075	0.0915022	-0.0338889	0.0372889	-0.392556	-0.00285556	-0.137578	-0.0468667	-0.00387667	-0.0197633	0.157588	0.107722	-0.421222	0.150644
0.0313333	0.128502	-0.0417222	0.0485444	-0.418	0.00135889	-0.1373	-0.0547778	-0.0247656	-0.0192889	0.150899	0.0583889	-0.442778	0.128078
-0.0172222	0.167947	-0.0443222	0.0637222	-0.424889	0.00658111	-0.144656	-0.0572778	-0.0537433	-0.0136889	0.117332	0.00905556	-0.459778	0.0831889
-0.0592222	0.20028	-0.0412222	0.0878889	-0.415222	0.01188	-0.151656	-0.0590333	-0.0811989	-0.00584444	0.0901267	-0.0320556	-0.452333	0.0157444
-0.103	0.228724	-0.0348411	0.119422	-0.388778	0.0235467	-0.142822	-0.065	-0.0978378	0.00376667	0.0674156	-0.0677222	-0.441778	-0.0348111
-0.150822	0.258947	-0.0314078	0.146922	-0.345222	0.0466811	-0.118589	-0.0749	-0.109556	0.0177889	0.0659156	-0.0923778	-0.435333	-0.0717444
-0.191889	0.295856	-0.0324189	0.162833	-0.302144	0.0770778	-0.0905556	-0.0980111	-0.122	0.0423778	0.0880056	-0.1143	-0.423444	-0.1273
-0.221111	0.337856	-0.0320522	0.171278	-0.254533	0.109989	-0.0668	-0.1454	-0.126744	0.0733778	0.113739	-0.125156	-0.418889	-0.204633
-0.237778	0.372322	-0.0279744	0.174944	-0.216644	0.143267	-0.0503444	-0.211233	-0.125311	0.107611	0.11285	-0.1315	-0.422889	-0.250522
-0.257778	0.389222	-0.0245189	0.172278	-0.184422	0.170078	-0.0339556	-0.277833	-0.114856	0.142011	0.124183	-0.129767	-0.441667	-0.281789
-0.272	0.373111	-0.0276744	0.173167	-0.159311	0.195556	-0.0142667	-0.334833	-0.107967	0.172989	0.160283	-0.123767	-0.456333	-0.298111
-0.277778	0.313144	-0.04303	0.175667	-0.138756	0.222478	0.00691111	-0.384778	-0.103744	0.193978	0.197517	-0.1047	-0.470333	-0.314889
-0.273778	0.2297	-0.07063	0.169922	-0.116011	0.243889	0.0197889	-0.430222	-0.101633	0.209933	0.213833	-0.0898111	-0.489222	-0.312444
-0.2522	0.1227	-0.1148	0.167367	-0.0922817	0.247444	0.0135111	-0.467444	-0.108744	0.218444	0.231211	-0.0716111	-0.516111	-0.304444
-0.212844	0.00681111	-0.170489	0.163144	-0.0813483	0.2316	-0.0159444	-0.491	-0.126411	0.213889	0.238556	-0.0725	-0.536667	-0.301889
-0.171439	-0.0954111	-0.231633	0.153144	-0.102982	0.202023	-0.0678667	-0.498778	-0.148589	0.191267	0.219556	-0.0800556	-0.561222	-0.292333
-0.137806	-0.178967	-0.292633	0.1385	-0.136926	0.161779	-0.127511	-0.475889	-0.174033	0.153044	0.187367	-0.101578	-0.580889	-0.288667
-0.124917	-0.2503	-0.356367	0.120458	-0.166482	0.106779	-0.189322	-0.426111	-0.198544	0.0999333	0.131478	-0.115133	-0.606111	-0.312444
-0.123806	-0.316967	-0.422067	0.0968244	-0.206037	0.0331123	-0.249567	-0.383556	-0.230444	0.0348222	0.0612556	-0.124622	-0.629889	-0.353111
-0.140472	-0.376633	-0.480778	0.0600467	-0.258037	-0.0569988	-0.3055	-0.360667	-0.258556	-0.0335111	-0.0184111	-0.1364	-0.675778	-0.397556
-0.173361	-0.419889	-0.523778	0.01338	-0.317148	-0.161332	-0.348567	-0.348667	-0.281667	-0.0972889	-0.0997444	-0.1618	-0.721889	-0.424889
-0.221361	-0.455222	-0.544889	-0.03832	-0.369004	-0.275221	-0.365222	-0.346	-0.301667	-0.164289	-0.174967	-0.181244	-0.773222	-0.467889
-0.288494	-0.490111	-0.544889	-0.103876	-0.423844	-0.387221	-0.352744	-0.340222	-0.315889	-0.2274	-0.229633	-0.190111	-0.814333	-0.521889
-0.355961	-0.515889	-0.526444	-0.183542	-0.473222	-0.495932	-0.312778	-0.322889	-0.319778	-0.281622	-0.2502	-0.19	-0.872444	-0.566
-0.404144	-0.540222	-0.487111	-0.266542	-0.497667	-0.595689	-0.239667	-0.2917	-0.313778	-0.325222	-0.254777	-0.200667	-0.935333	-0.588222
-0.432333	-0.573778	-0.431778	-0.33312	-0.507	-0.681222	-0.147778	-0.265656	-0.298444	-0.354667	-0.258457	-0.208889	-0.994667	-0.584333
-0.426	-0.618111	-0.363534	-0.369744	-0.505444	-0.744	-0.0498889	-0.249061	-0.281111	-0.361	-0.244357	-0.235778	-1.03733	-0.576444
-0.380222	-0.671222	-0.282979	-0.373333	-0.494	-0.776	0.0508889	-0.224869	-0.249722	-0.341389	-0.227357	-0.263333	-1.07033	-0.562778
-0.312778	-0.716444	-0.192979	-0.346722	-0.470222	-0.773778	0.15	-0.18764	-0.198722	-0.298444	-0.217579	-0.289111	-1.07567	-0.537667
-0.241444	-0.742667	-0.101423	-0.296944	-0.426889	-0.740889	0.237	-0.144673	-0.133944	-0.244111	-0.194468	-0.309778	-1.052	-0.513
-0.173978	-0.751	-0.0202011	-0.234833	-0.393222	-0.679556	0.308778	-0.0908623	-0.0606111	-0.179111	-0.143434	-0.321222	-0.996889	-0.460444
-0.1084	-0.736111	0.0534656	-0.161611	-0.375556	-0.5955	0.363967	-0.0342178	0.0189444	-0.105444	-0.0847678	-0.312967	-0.932	-0.404333
-0.0536222	-0.706556	0.118354	-0.0606111	-0.375	-0.492367	0.403556	0.0113377	0.0981667	-0.0188889	-0.01809	-0.274633	-0.851667	-0.344556
-0.0131222	-0.665556	0.16691	0.0661667	-0.387222	-0.379811	0.416444	0.04026	0.173833	0.0741111	0.06482	-0.212078	-0.777667	-0.2811
0.0243556	-0.615333	0.19791	0.198278	-0.417778	-0.267922	0.406333	0.0508044	0.238167	0.168444	0.131578	-0.155856	-0.708111	-0.230778
0.0502444	-0.552333	0.213	0.321833	-0.451778	-0.163033	0.391444	0.0593211	0.296611	0.263778	0.1907	-0.0891889	-0.631	-0.173333
0.0519111	-0.479444	0.218333	0.435167	-0.475889	-0.0738111	0.369778	0.0836844	0.345556	0.349278	0.242144	-0.0271889	-0.534444	-0.0965556
0.0550222	-0.406111	0.213222	0.535	-0.502222	-0.0041	0.336111	0.1149	0.375556	0.421444	0.297367	0.0338111	-0.435	-0.0145556
0.0762444	-0.337111	0.199333	0.615222	-0.546333	0.0379556	0.298667	0.149044	0.387778	0.490111	0.332733	0.0864889	-0.359333	0.0701111
0.117444	-0.279778	0.179111	0.689667	-0.599333	0.0529444	0.2565	0.182122	0.389111	0.553444	0.352256	0.128011	-0.307467	0.125111
0.190978	-0.218756	0.150622	0.762111	-0.638222	0.0515556	0.207111	0.203367	0.381	0.61	0.368367	0.141489	-0.264756	0.177111
0.290978	-0.152044	0.116278	0.828333	-0.654778	0.0322	0.156367	0.211811	0.365667	0.653333	0.342589	0.134933	-0.226178	0.225111
0.396367	-0.0752667	0.0810444	0.883556	-0.649778	0.00175556	0.110689	0.2237	0.342778	0.680889	0.285367	0.119267	-0.171122	0.230178
0.498444	0.00628889	0.0506556	0.927	-0.622	-0.0340222	0.0686889	0.247111	0.321667	0.691556	0.248589	0.129267	-0.118244	0.218922
0.592	0.0955111	0.0274889	0.960556	-0.598889	-0.0729111	0.0152444	0.270333	0.302778	0.676	0.221144	0.159156	-0.0778333	0.205788
0.680556	0.193289	0.00846667	0.985	-0.581556	-0.105133	-0.0455333	0.284778	0.280444	0.649333	0.188411	0.220378	-0.0713889	0.167454
0.761111	0.298733	-0.00933333	1.00322	-0.554111	-0.132622	-0.0979778	0.301222	0.254889	0.614556	0.176078	0.310267	-0.0767222	0.110899
0.845889	0.399289	-0.0244722	1.02711	-0.504556	-0.145678	-0.140867	0.320333	0.233444	0.570222	0.186489	0.416589	-0.0782556	0.0692544
0.932667	0.497622	-0.0276389	1.05367	-0.430333	-0.142978	-0.1737	0.337222	0.213556	0.524222	0.193378	0.531511	-0.0692889	0.0515878
1.00333	0.588267	-0.0138167	1.08467	-0.337444	-0.127411	-0.189644	0.352444	0.197444	0.474	0.219156	0.659	-0.0716889	0.0416989
1.04678	0.675111	0.00975	1.12	-0.215333	-0.0955222	-0.188367	0.371	0.184222	0.427222	0.254044	0.786333	-0.0734333	0.0519211
1.06833	0.749333	0.0378722	1.17	-0.0698889	-0.0594111	-0.170422	0.390889	0.177889	0.387556	0.318044	0.893222	-0.0684822	0.107177
1.07189	0.818111	0.0639278	1.22667	0.0803333	-0.0220778	-0.131867	0.420556	0.177222	0.359778	0.386044	0.955778	-0.0475822	0.20011
1.07111	0.877667	0.0824278	1.27556	0.242889	0.0115889	-0.0646444	0.462667	0.187778	0.354	0.468267	0.984778	-0.00888222	0.310689
1.07822	0.935556	0.0902389	1.31556	0.409778	0.0338	0.0242444	0.494222	0.208778	0.365556	0.579556	0.974222	0.0356733	0.445467
1.08089	0.975889	0.0960722	1.34667	0.559	0.0446444	0.123244	0.504	0.244556	0.386556	0.671778	0.924556	0.0737844	0.588467
1.068	1	0.0957244	1.37222	0.687778	0.0449778	0.2188	0.500889	0.288889	0.417222	0.763111	0.854222	0.119096	0.713889
1.04467	1.01156	0.07928	1.38444	0.786111	0.0357333	0.3068	0.485667	0.341667	0.448556	0.856333	0.785889	0.153929	0.836889
1.02022	1.01767	0.0467244	1.37778	0.858556	0.0120556	0.378356	0.461556	0.392778	0.476778	0.907333	0.711556	0.197173	0.960889
1.00578	1.02044	0.0106133	1.34133	0.902778	-0.0292778	0.429267	0.428333	0.444667	0.504667	0.938667	0.638778	0.236896	1.05733
1.00578	1.00944	-0.0258311	1.261	0.914889	-0.0866111	0.466444	0.381178	0.492667	0.535333	0.928444	0.584778	0.284889	1.11522
1.00767	0.967333	-0.0640533	1.14456	0.910889	-0.157056	0.499444	0.322689	0.531444	0.566333	0.928667	0.559444	0.308333	1.12111
1.00278	0.905111	-0.0994978	1.01211	0.886778	-0.231611	0.520111	0.253711	0.549333	0.588667	0.908111	0.540222	0.292111	1.08844
0.993222	0.825556	-0.12662	0.866778	0.864111	-0.297933	0.527333	0.186611	0.555889	0.598444	0.848222	0.532	0.291889	1.03367
0.985222	0.751556	-0.148653	0.712289	0.853333	-0.352	0.52	0.135511	0.552556	0.603667	0.808333	0.532444	0.282778	0.962556
0.975111	0.690556	-0.166056	0.5514	0.835222	-0.396111	0.507222	0.0994444	0.537556	0.604778	0.776222	0.532111	0.257444	0.875222
0.965667	0.653778	-0.174111	0.3964	0.817889	-0.430667	0.495333	0.0784444	0.507	0.607111	0.710556	0.511778	0.245222	0.769778
0.954556	0.634667	-0.178444	0.250067	0.790333	-0.453889	0.487444	0.0598111	0.467667	0.612111	0.644889	0.481667	0.256778	0.645556
0.935	0.619333	-0.178222	0.112956	0.737222	-0.465333	0.487444	0.0408556	0.422556	0.612333	0.592889	0.428667	0.290667	0.510856
0.907333	0.619778	-0.176778	-0.0219333	0.681556	-0.464333	0.491	0.0257778	0.372	0.606444	0.575556	0.371078	0.305333	0.375633
0.885889	0.655	-0.175333	-0.160378	0.629111	-0.450667	0.482667	0.0152889	0.317989	0.597333	0.535222	0.313311	0.329889	0.267189
0.868667	0.716111	-0.169556	-0.294267	0.580556	-0.426	0.473	0.00848889	0.264622	0.586556	0.482444	0.258067	0.359667	0.19075
0.845778	0.789	-0.156567	-0.411933	0.523222	-0.392556	0.469222	0.0023	0.211678	0.575444	0.458667	0.199713	0.386556	0.133606
0.829	0.859667	-0.143644	-0.511444	0.470889	-0.351222	0.468333	-0.0086	0.160078	0.564556	0.439	0.146541	0.416333	0.0802056
0.820111	0.912	-0.128567	-0.595	0.435444	-0.306667	0.462222	-0.0208	0.112356	0.550889	0.397667	0.0907633	0.452111	0.0314389
0.809667	0.952222	-0.104967	-0.662778	0.426	-0.260256	0.449	-0.0286111	0.0755711	0.539667	0.35035	0.0325411	0.467889	-0.0192278
0.797	0.976778	-0.0681889	-0.719556	0.450222	-0.216388	0.429222	-0.0247889	0.0471111	0.528222	0.296306	-0.0396811	0.439333	-0.0623389
0.787	0.978444	-0.0308556	-0.762556	0.501889	-0.174566	0.403333	-0.0025	0.0260889	0.514222	0.235972	-0.108459	0.407111	-0.0974167
0.781333	0.960556	0.00225556	-0.778	0.555111	-0.132966	0.362756	0.0368444	0.0177333	0.501889	0.171461	-0.187426	0.377	-0.121528
0.777	0.928889	0.0392556	-0.754	0.596222	-0.0891656	0.317744	0.0882667	0.0188556	0.486889	0.117983	-0.276659	0.349889	-0.146306
0.781222	0.880556	0.0734778	-0.708222	0.617222	-0.0459544	0.259233	0.1486	0.0291111	0.462778	0.0864889	-0.362192	0.328111	-0.184644
0.800444	0.827667	0.0931556	-0.659111	0.621111	-0.00648778	0.183789	0.207667	0.0406	0.429444	0.0369333	-0.445172	0.304778	-0.233167
0.815333	0.776222	0.109011	-0.613333	0.615444	0.0230678	0.106122	0.269222	0.0439667	0.388556	-0.0300667	-0.529333	0.311333	-0.252656
0.827667	0.731889	0.123267	-0.560222	0.603	0.0393678	0.0296778	0.323489	0.0413556	0.343133	-0.0930667	-0.595333	0.294	-0.2491
0.839889	0.672333	0.1245	-0.505333	0.573889	0.0379233	-0.0463222	0.3643	0.0329178	0.286689	-0.130861	-0.642	0.276111	-0.235689
0.848222	0.579878	0.109234	-0.452111	0.534	0.0170556	-0.117433	0.396778	0.0193778	0.222811	-0.165706	-0.658444	0.268	-0.221111
0.852667	0.465989	0.0855122	-0.397889	0.485444	-0.0235444	-0.1871	0.421778	6.66667e-05	0.161811	-0.178817	-0.654778	0.237544	-0.1905
0.853778	0.342989	0.06359	-0.346889	0.419889	-0.0753667	-0.253189	0.428556	-0.0231333	0.104756	-0.18775	-0.626	0.194111	-0.147033
0.844667	0.215322	0.0402122	-0.310889	0.353333	-0.136278	-0.329956	0.418	-0.0476889	0.0499778	-0.208828	-0.579222	0.1538	-0.103722
0.822	0.0929889	0.0148456	-0.280111	0.310333	-0.200822	-0.412667	0.398444	-0.0754667	-0.0038	-0.220444	-0.530111	0.125044	-0.0903889
0.779889	-0.0194556	-0.00937667	-0.238411	0.283889	-0.263289	-0.498667	0.387	-0.104011	-0.0552444	-0.221111	-0.472778	0.0750444	-0.0851667
0.731222	-0.106344	-0.0274433	-0.1824	0.256667	-0.317289	-0.586667	0.374222	-0.119333	-0.101578	-0.197028	-0.420667	-0.00395556	-0.101167
0.674	-0.165444	-0.0383644	-0.128389	0.222978	-0.354922	-0.665222	0.358889	-0.121567	-0.139267	-0.164717	-0.379222	-0.0666222	-0.1404
0.607111	-0.203011	-0.0414867	-0.0835	0.184411	-0.371	-0.731889	0.351	-0.117822	-0.168156	-0.135517	-0.352889	-0.122067	-0.175811
0.541556	-0.210237	-0.0359544	-0.0512	0.132367	-0.361889	-0.791333	0.339889	-0.113211	-0.1835	-0.110183	-0.335778	-0.157178	-0.210278
0.479333	-0.19357	-0.0247656	-0.0301556	0.0719222	-0.3213	-0.845222	0.304667	-0.103044	-0.190833	-0.0954056	-0.322222	-0.187167	-0.262889
0.419222	-0.157792	-0.00937667	-0.0117222	0.0357556	-0.255633	-0.881556	0.257589	-0.0936222	-0.198889	-0.0737278	-0.308111	-0.213178	-0.333467
0.363556	-0.124348	0.00659	0.0168667	0.0213	-0.165411	-0.892667	0.203589	-0.0848333	-0.207667	-0.0356167	-0.290667	-0.246533	-0.405556
0.299167	-0.112014	0.0270456	0.0527556	0.00834356	-0.0598556	-0.885444	0.140922	-0.0757444	-0.207667	-0.00561667	-0.273556	-0.288556	-0.436667
0.230722	-0.127126	0.0500344	0.0719556	-0.00785644	0.0492556	-0.861	0.0767	-0.0610778	-0.198333	0.0316056	-0.250944	-0.319556	-0.453667
0.157167	-0.183792	0.0605233	0.0710411	-0.0167342	0.154922	-0.827333	0.0164778	-0.0437333	-0.181778	0.0425222	-0.208556	-0.324889	-0.461111
0.0889444	-0.275359	0.0569	0.0654967	-0.0143787	0.261811	-0.790222	-0.0344111	-0.0256778	-0.160767	0.0565444	-0.153444	-0.326444	-0.453
0.0358333	-0.370348	0.0446667	0.0597633	-0.00744533	0.368144	-0.755	-0.0844111	-0.00531111	-0.133512	0.0734889	-0.0844444	-0.322333	-0.436667
-0.0181667	-0.447333	0.0329	0.0560856	0.00934356	0.474144	-0.717222	-0.123744	0.0230778	-0.103601	0.1086	-0.00711111	-0.320222	-0.408556
-0.0880556	-0.513667	0.0276778	0.05327	0.040788	0.576444	-0.676	-0.139211	0.0522444	-0.0722678	0.142378	0.0744444	-0.317778	-0.373556
-0.174944	-0.573111	0.0266889	0.0536478	0.0797324	0.672111	-0.645667	-0.136311	0.0822667	-0.0379344	0.158367	0.144111	-0.309111	-0.331111
-0.281167	-0.616667	0.0270222	0.0495367	0.112188	0.756556	-0.632778	-0.118144	0.110589	-0.00149	0.177589	0.187111	-0.280667	-0.288333
-0.384333	-0.630667	0.0232889	0.03617	0.119433	0.824	-0.625	-0.0859778	0.136056	0.0312878	0.2127	0.221333	-0.249444	-0.257444
-0.470444	-0.607222	0.0182222	0.02887	0.101744	0.871889	-0.610889	-0.0506444	0.158722	0.0568433	0.235478	0.242056	-0.202056	-0.214589
-0.54	-0.546733	0.0138322	0.02094	0.0701778	0.898333	-0.594333	-0.0187556	0.170378	0.0765989	0.237367	0.255222	-0.172867	-0.160989
-0.601444	-0.468667	0.0114878	-0.00541556	0.0349556	0.895889	-0.578	0.0213556	0.172	0.0928767	0.234922	0.262111	-0.141467	-0.124011
-0.656556	-0.3752	0.0125322	-0.0475711	0.00636667	0.873556	-0.556	0.0594667	0.169889	0.0999889	0.251111	0.262222	-0.109878	-0.0993111
-0.698556	-0.280533	0.00558778	-0.0960822	-0.0244889	0.831333	-0.533	0.0885778	0.163444	0.0988	0.257111	0.256111	-0.0748778	-0.0829844
-0.711333	-0.185867	-0.0156567	-0.141756	-0.0574889	0.773222	-0.504222	0.109333	0.152333	0.0870689	0.236156	0.230556	-0.0263222	-0.0524511
-0.695444	-0.103156	-0.0473567	-0.192344	-0.0901261	0.699	-0.463333	0.122122	0.136456	0.0621244	0.201833	0.192367	0.0266778	-0.0178956
-0.640667	-0.0361333	-0.08139	-0.246489	-0.111348	0.614333	-0.407444	0.116056	0.121711	0.0313467	0.144278	0.158778	0.0765667	0.0130044
-0.565111	0.00565556	-0.113301	-0.298456	-0.0955261	0.524222	-0.348889	0.0957778	0.1166	-0.00309778	0.0901722	0.121667	0.145567	0.0317156
-0.498667	0.0235	-0.143112	-0.347722	-0.0527483	0.434444	-0.297333	0.0725222	0.1166	-0.0399867	0.0463711	0.0888889	0.215622	0.0367822
-0.451444	0.0139	-0.165811	-0.388111	-0.00119278	0.351222	-0.241322	0.0542889	0.120933	-0.0790756	0.0200378	0.0650189	0.283767	0.0223267
-0.429	-0.00838889	-0.177589	-0.415889	0.0496961	0.279516	-0.178189	0.0192111	0.128711	-0.118587	0.0107489	0.0416967	0.342367	0.0130489
-0.428889	-0.0536333	-0.181333	-0.433778	0.0998072	0.221738	-0.110967	-0.0276778	0.135044	-0.15762	0.00086	0.0258744	0.384111	-0.00309556
-0.432778	-0.114078	-0.171844	-0.446333	0.159696	0.18596	-0.0413	-0.0792333	0.137267	-0.195676	-0.0157067	0.000274444	0.397	-0.0165333
-0.441444	-0.184189	-0.147911	-0.466444	0.223696	0.171182	0.0242556	-0.132856	0.135311	-0.229278	-0.02964	-0.01027	0.413333	-0.0378
-0.457556	-0.268122	-0.115211	-0.492778	0.259333	0.176071	0.0793667	-0.170911	0.135444	-0.251333	-0.00142889	-0.00265889	0.439889	-0.0731333
-0.486	-0.360144	-0.0796111	-0.513889	0.259444	0.190404	0.128589	-0.180122	0.140189	-0.267667	0.0300156	0.0182633	0.464889	-0.117144
-0.523444	-0.445044	-0.0503333	-0.526222	0.2258	0.221182	0.179256	-0.176633	0.139744	-0.275556	0.0462322	0.04313	0.478667	-0.154189
-0.555222	-0.518222	-0.0242556	-0.525667	0.182689	0.267071	0.234144	-0.178156	0.133967	-0.274556	0.0531556	0.0640967	0.491333	-0.195444
-0.574667	-0.582111	0.00183333	-0.503111	0.1544	0.329404	0.283467	-0.186267	0.125967	-0.271889	0.0567111	0.0751111	0.497111	-0.224922
-0.578333	-0.635333	0.01923	-0.458511	0.144733	0.404111	0.316667	-0.176986	0.118189	-0.267111	0.0236667	0.0929889	0.497	-0.259511
-0.568333	-0.672667	0.0274967	-0.401144	0.1424	0.485556	0.336	-0.141874	0.106622	-0.261111	-0.0198889	0.113478	0.508444	-0.281956
-0.567778	-0.678667	0.0255078	-0.333344	0.134511	0.567111	0.345667	-0.0905411	0.0950556	-0.251778	-0.0493222	0.146189	0.539333	-0.303511
-0.576333	-0.648111	0.00947444	-0.248678	0.126733	0.638222	0.347556	-0.0355411	0.0860578	-0.242444	-0.0558778	0.185067	0.557111	-0.327222
-0.584778	-0.589222	-0.0142256	-0.153456	0.153733	0.692667	0.348222	-0.00497444	0.0738022	-0.231222	-0.104544	0.223089	0.560556	-0.347333
-0.591333	-0.506678	-0.0420478	-0.0603444	0.213844	0.729667	0.348	-0.00208556	0.0556911	-0.221778	-0.1391	0.260756	0.546444	-0.358778
-0.599	-0.423656	-0.0636589	0.0233222	0.296156	0.746111	0.345444	-0.0136856	0.0373356	-0.215444	-0.176211	0.304	0.541111	-0.357444
-0.611556	-0.350022	-0.07707	0.0938778	0.375822	0.745889	0.339444	-0.0283522	0.0210578	-0.215889	-0.189556	0.336367	0.536889	-0.344
-0.628778	-0.287022	-0.0904256	0.151878	0.436889	0.726	0.331556	-0.04423	0.00392444	-0.216889	-0.200667	0.362444	0.533222	-0.328222
-0.654	-0.235133	-0.105044	0.197056	0.485333	0.690222	0.329333	-0.0662111	-0.0217422	-0.227	-0.191	0.376667	0.539222	-0.303556
-0.682333	-0.192022	-0.119978	0.234467	0.529	0.637778	0.332778	-0.0974333	-0.05062	-0.240667	-0.183222	0.371444	0.539556	-0.286333
-0.701556	-0.172022	-0.132811	0.265444	0.567556	0.571111	0.341111	-0.135989	-0.0748311	-0.262	-0.176333	0.367333	0.534333	-0.269556
-0.722333	-0.185356	-0.143489	0.292667	0.612556	0.496222	0.348	-0.173878	-0.0947667	-0.291333	-0.182222	0.361444	0.546111	-0.25
-0.751333	-0.228133	-0.158378	0.313444	0.639889	0.427222	0.351333	-0.195111	-0.109878	-0.328333	-0.171556	0.358111	0.563889	-0.234111
-0.785889	-0.2869	-0.178378	0.332778	0.651778	0.372778	0.356	-0.201667	-0.120544	-0.364333	-0.164222	0.349667	0.573667	-0.217111
-0.815111	-0.331811	-0.202378	0.352556	0.662	0.337444	0.356111	-0.205444	-0.1273	-0.399111	-0.167556	0.336667	0.567222	-0.201
-0.839111	-0.359333	-0.232822	0.366889	0.682333	0.318556	0.351111	-0.204	-0.137356	-0.425778	-0.204778	0.327333	0.547889	-0.192222
-0.858333	-0.356	-0.265	0.373444	0.720111	0.317667	0.337	-0.203444	-0.151222	-0.446889	-0.224778	0.323222	0.536333	-0.197556
-0.864556	-0.335067	-0.291889	0.379	0.768111	0.331	0.312889	-0.208778	-0.155556	-0.459	-0.231556	0.323111	0.527778	-0.216333
-0.871111	-0.315622	-0.311333	0.391778	0.810222	0.346333	0.281378	-0.214778	-0.149778	-0.463222	-0.261778	0.333111	0.525444	-0.221556
-0.886444	-0.314178	-0.323556	0.414889	0.840667	0.359	0.247489	-0.216	-0.142	-0.456222	-0.295556	0.339111	0.532333	-0.217889
-0.904667	-0.320733	-0.330889	0.434333	0.846778	0.375111	0.2206	-0.212444	-0.131733	-0.435778	-0.304222	0.340222	0.532667	-0.208022
-0.925556	-0.320733	-0.331778	0.443444	0.853	0.389444	0.196489	-0.212111	-0.124122	-0.411444	-0.307222	0.334778	0.518444	-0.187467
-0.952111	-0.338067	-0.324222	0.438222	0.865889	0.399667	0.1716	-0.215778	-0.120156	-0.388667	-0.310111	0.334333	0.506444	-0.160544
-0.984889	-0.386733	-0.320667	0.421444	0.886889	0.405111	0.151378	-0.215667	-0.111456	-0.361111	-0.307444	0.337889	0.496667	-0.130711
-1.014	-0.4564	-0.323333	0.399	0.903889	0.411333	0.128578	-0.216222	-0.100444	-0.330556	-0.311889	0.351222	0.498778	-0.1024
-1.03	-0.533622	-0.327778	0.375556	0.894	0.418333	0.111467	-0.210111	-0.0905667	-0.302111	-0.344444	0.358889	0.491	-0.0696333
-1.05089	-0.589222	-0.335	0.351333	0.862333	0.425889	0.1018	-0.1898	-0.0931222	-0.274778	-0.387444	0.365444	0.477222	-0.0287
-1.08111	-0.62	-0.353778	0.321667	0.831222	0.441444	0.0994	-0.175944	-0.102233	-0.249556	-0.408333	0.368333	0.463222	0.0148556
-1.10733	-0.628556	-0.384778	0.285444	0.806667	0.462444	0.0949333	-0.179944	-0.116678	-0.229	-0.437667	0.376778	0.446556	0.0596333
-1.12111	-0.612222	-0.416556	0.247333	0.783222	0.472333	0.0786389	-0.191278	-0.134611	-0.216	-0.45	0.381667	0.416	0.0786556
-1.12778	-0.571667	-0.441889	0.218222	0.746778	0.482556	0.0539278	-0.192611	-0.144778	-0.204778	-0.450444	0.381444	0.398111	0.0857111
-1.12889	-0.510556	-0.464333	0.202333	0.700667	0.496333	0.0234833	-0.181167	-0.151967	-0.190667	-0.461	0.374111	0.385556	0.0957778
-1.12556	-0.419889	-0.481333	0.196111	0.651222	0.510667	-0.0151833	-0.174389	-0.171222	-0.181889	-0.476556	0.362	0.376667	0.0915167
-1.11778	-0.3216	-0.490889	0.196333	0.613333	0.518333	-0.0529389	-0.174278	-0.195233	-0.178333	-0.487778	0.334222	0.37	0.0718722
-1.11111	-0.246378	-0.497667	0.187678	0.579	0.513	-0.0922722	-0.1685	-0.214333	-0.173333	-0.485889	0.296511	0.389778	0.0416611
-1.09222	-0.220489	-0.502778	0.163367	0.536778	0.490333	-0.12805	-0.158967	-0.223444	-0.168778	-0.451333	0.254456	0.404	0.0151722
-1.05367	-0.238156	-0.504111	0.125811	0.476333	0.459889	-0.166361	-0.136044	-0.231778	-0.166	-0.395667	0.217856	0.423333	-0.0331611
-1.01478	-0.267378	-0.502778	0.0738111	0.428778	0.423222	-0.200339	-0.0948222	-0.242778	-0.163333	-0.322367	0.166778	0.430778	-0.0936056
-0.983222	-0.301711	-0.501111	0.0153667	0.402889	0.395333	-0.221489	-0.0655333	-0.252111	-0.156	-0.305478	0.117533	0.429111	-0.127717
-0.936333	-0.339156	-0.503111	-0.0409667	0.384111	0.368333	-0.231	-0.0607556	-0.266222	-0.144511	-0.312256	0.0810222	0.426	-0.146439
-0.874111	-0.367933	-0.507333	-0.103078	0.354444	0.337556	-0.237444	-0.0743111	-0.282889	-0.131233	-0.321367	0.0456911	0.436889	-0.158528
-0.796556	-0.399156	-0.502778	-0.165189	0.314333	0.300111	-0.236556	-0.0969778	-0.294556	-0.115889	-0.315256	0.0255911	0.454111	-0.1662
-0.717556	-0.426778	-0.488111	-0.225856	0.270333	0.259778	-0.231667	-0.119422	-0.300667	-0.1025	-0.280811	0.0106889	0.449	-0.157278
-0.648333	-0.455444	-0.469	-0.270978	0.240556	0.226444	-0.221889	-0.135311	-0.302111	-0.0959333	-0.238811	-0.00165556	0.434556	-0.141122
-0.600778	-0.478667	-0.448	-0.298667	0.233556	0.205778	-0.211889	-0.149778	-0.304	-0.0917111	-0.233478	-0.0128222	0.421222	-0.131344
-0.566333	-0.484111	-0.427222	-0.323222	0.247222	0.188222	-0.206556	-0.161644	-0.302667	-0.0829444	-0.238256	-0.0247667	0.389667	-0.122011
-0.537222	-0.478	-0.403889	-0.341556	0.251889	0.175667	-0.210222	-0.181044	-0.298778	-0.0750444	-0.262778	-0.0313333	0.367	-0.118122
-0.513	-0.473333	-0.380889	-0.355333	0.234556	0.164333	-0.215	-0.188778	-0.296778	-0.0721111	-0.300333	-0.0415333	0.354111	-0.112456
-0.503111	-0.474667	-0.360889	-0.360222	0.192022	0.155111	-0.218444	-0.176078	-0.297111	-0.072	-0.312556	-0.0583556	0.338444	-0.1005
-0.507111	-0.484	-0.344222	-0.348	0.137911	0.143	-0.219889	-0.163078	-0.296333	-0.0720778	-0.311778	-0.0762467	0.321778	-0.106844
-0.528222	-0.49	-0.335556	-0.330556	0.0865778	0.126689	-0.221111	-0.142967	-0.293444	-0.0750556	-0.305222	-0.109369	0.303333	-0.104444
-0.561667	-0.487556	-0.332889	-0.317556	0.0258	0.104678	-0.221667	-0.120522	-0.290778	-0.0807778	-0.305778	-0.136467	0.305556	-0.0829222
-0.587333	-0.469222	-0.333889	-0.315333	-0.0475333	0.0766778	-0.226444	-0.110633	-0.289889	-0.0856778	-0.310111	-0.1463	0.303444	-0.0618556
-0.595	-0.437222	-0.341111	-0.310444	-0.130978	0.0423444	-0.236889	-0.109056	-0.284	-0.0922333	-0.327333	-0.155078	0.297	-0.0498878
-0.594333	-0.398333	-0.346556	-0.288667	-0.210422	0.00378889	-0.235889	-0.117544	-0.274444	-0.108111	-0.361556	-0.179644	0.308667	-0.0328989
-0.585444	-0.354444	-0.348111	-0.27	-0.300644	-0.0423222	-0.218667	-0.120867	-0.260333	-0.124567	-0.367778	-0.207333	0.326444	-0.00208778
-0.569889	-0.314222	-0.341	-0.260556	-0.390978	-0.0971	-0.195811	-0.132422	-0.248222	-0.137278	-0.346778	-0.235667	0.339444	0.0372456
-0.537778	-0.280667	-0.321111	-0.270667	-0.454556	-0.157544	-0.171171	-0.162122	-0.236111	-0.142544	-0.384111	-0.265	0.344222	0.0735122
-0.489333	-0.234333	-0.290989	-0.300667	-0.477333	-0.213767	-0.147849	-0.182456	-0.223333	-0.154411	-0.425111	-0.285556	0.338778	0.0905122
-0.431889	-0.179667	-0.254489	-0.336444	-0.478444	-0.257789	-0.121426	-0.1939	-0.214333	-0.166222	-0.472444	-0.298667	0.328778	0.0912456
-0.371333	-0.1524	-0.219878	-0.362444	-0.452778	-0.300333	-0.0903811	-0.195567	-0.211111	-0.176	-0.519556	-0.304111	0.323444	0.06549
-0.313533	-0.141511	-0.18333	-0.381	-0.412333	-0.346667	-0.0552144	-0.1959	-0.211556	-0.186111	-0.579	-0.319889	0.310111	0.04089
-0.252433	-0.123733	-0.134552	-0.405111	-0.379	-0.389889	-0.0177478	-0.200522	-0.211111	-0.197111	-0.609333	-0.328	0.303333	0.0419111
-0.1929	-0.0977789	-0.0777744	-0.438444	-0.373333	-0.425778	0.0148522	-0.199978	-0.213333	-0.200889	-0.609444	-0.321222	0.274022	0.0396333
-0.128789	-0.0917456	-0.0235522	-0.464333	-0.378	-0.454889	0.0404078	-0.194811	-0.219333	-0.202111	-0.609222	-0.309556	0.2478	0.0395889
-0.0502333	-0.0994122	0.0247811	-0.480111	-0.386444	-0.478444	0.0586633	-0.176567	-0.220778	-0.201111	-0.596556	-0.298889	0.236244	0.0287
0.0212111	-0.108746	0.0648922	-0.476556	-0.397333	-0.494667	0.0728011	-0.142156	-0.213333	-0.202556	-0.564556	-0.302778	0.250578	0.0124778
0.0801	-0.121079	0.0982144	-0.447	-0.409667	-0.501556	0.0891456	-0.105133	-0.1992	-0.196333	-0.519444	-0.307222	0.2668	0.0251444
0.134211	-0.14419	0.122826	-0.404333	-0.429	-0.506778	0.1045	-0.0653778	-0.180933	-0.188111	-0.478333	-0.306444	0.2658	0.0433333
0.184656	-0.154012	0.13877	-0.371333	-0.444556	-0.497667	0.115344	-0.0273778	-0.160089	-0.1755	-0.452444	-0.304444	0.248689	0.0680889
0.224856	-0.150234	0.142667	-0.353556	-0.459	-0.473333	0.124844	0.00706667	-0.135844	-0.155222	-0.383778	-0.307667	0.236022	0.107244
0.247533	-0.156234	0.134309	-0.349111	-0.475889	-0.440333	0.132489	0.0420667	-0.115667	-0.125278	-0.328333	-0.310778	0.219444	0.141144
0.260222	-0.156933	0.12232	-0.350111	-0.470556	-0.403111	0.132844	0.0753222	-0.101911	-0.0953889	-0.310333	-0.305556	0.222867	0.1831
0.257889	-0.130522	0.114409	-0.347333	-0.435444	-0.357778	0.122711	0.104211	-0.0906889	-0.0736778	-0.317	-0.303889	0.208622	0.205111
0.227878	-0.0815222	0.109187	-0.338333	-0.396667	-0.310333	0.109311	0.1333	-0.0829111	-0.0638667	-0.318889	-0.292667	0.189544	0.213889
0.181878	-0.0374111	0.10452	-0.332556	-0.371889	-0.269111	0.0928889	0.156333	-0.0813556	-0.0639778	-0.328222	-0.251278	0.1558	0.228111
0.135856	-0.0220889	0.100631	-0.335222	-0.371444	-0.242111	0.0720333	0.160267	-0.0889333	-0.0699778	-0.344	-0.209651	0.126878	0.239444
0.0875222	-0.0366444	0.0981867	-0.344222	-0.379667	-0.221222	0.0441444	0.145322	-0.0994222	-0.0792	-0.347778	-0.180129	0.0970667	0.253667
0.0380778	-0.0580889	0.100853	-0.352222	-0.413889	-0.205111	0.0154778	0.123278	-0.102189	-0.0964778	-0.346889	-0.16224	0.0663	0.253778
-0.0022	-0.0695333	0.110298	-0.339333	-0.468	-0.199778	-0.00785556	0.1044	-0.101656	-0.120644	-0.370444	-0.130651	0.0288556	0.251556
-0.0257778	-0.0639778	0.119267	-0.313889	-0.527778	-0.208444	-0.0191333	0.0869556	-0.106378	-0.152811	-0.385111	-0.098033	0.00243333	0.253444
-0.0321111	-0.0721667	0.127811	-0.284333	-0.591444	-0.232222	-0.0118667	0.0659222	-0.107356	-0.187144	-0.390111	-0.0873663	-0.0127278	0.252778
-0.0174444	-0.0956556	0.133944	-0.256778	-0.658556	-0.275667	0.00937778	0.0386222	-0.102244	-0.214856	-0.406444	-0.0774774	-0.00626111	0.250556
0.0209	-0.116878	0.133056	-0.227667	-0.709	-0.322111	0.0341111	0.00886667	-0.0944111	-0.232	-0.412222	-0.0702552	-0.00223889	0.248
0.0781222	-0.118878	0.127056	-0.199556	-0.731	-0.367889	0.0660889	-0.0217444	-0.0867333	-0.243333	-0.382778	-0.0820886	0.0137278	0.238889
0.140811	-0.1112	0.123722	-0.173467	-0.726333	-0.409333	0.108278	-0.0323778	-0.0785	-0.254333	-0.361333	-0.0988263	0.0179833	0.235
0.205589	-0.0859333	0.130722	-0.155822	-0.711889	-0.447556	0.160056	-0.0162778	-0.0709222	-0.266667	-0.355333	-0.105571	0.03295	0.235778
0.278033	-0.0408444	0.143944	-0.143156	-0.682667	-0.480667	0.208389	0.0041	-0.0685	-0.269778	-0.314633	-0.0992152	0.03895	0.238667
0.349533	0.00326667	0.162944	-0.137489	-0.647889	-0.502111	0.246389	0.0124333	-0.0739222	-0.257111	-0.268633	-0.099393	0.0512167	0.224
0.416444	0.0444889	0.190556	-0.124867	-0.604222	-0.507444	0.269667	-0.000688889	-0.0750444	-0.233289	-0.246189	-0.112789	0.0708167	0.198444
0.483556	0.0863111	0.221667	-0.109489	-0.562222	-0.499333	0.264478	-0.0171778	-0.0724	-0.208911	-0.240744	-0.126456	0.0766222	0.172067
0.550667	0.121689	0.250444	-0.0998556	-0.527111	-0.473222	0.242244	-0.0242333	-0.0708222	-0.187089	-0.2073	-0.136567	0.0799556	0.155922
0.612556	0.152578	0.279222	-0.0990778	-0.488778	-0.440556	0.220122	-0.0298111	-0.0671889	-0.169067	-0.197967	-0.133311	0.0857889	0.138844
0.653778	0.177467	0.306333	-0.1033	-0.457667	-0.401222	0.200678	-0.0375333	-0.0581556	-0.152044	-0.207522	-0.115671	0.0606111	0.126778
0.667889	0.212244	0.330778	-0.121611	-0.433667	-0.351556	0.173944	-0.0549667	-0.0441889	-0.128189	-0.195411	-0.100816	0.0431222	0.129778
0.656333	0.244867	0.347444	-0.142811	-0.418778	-0.296122	0.140789	-0.0753222	-0.0244333	-0.0953789	-0.195078	-0.0953046	0.0287444	0.134667
0.628	0.258333	0.357	-0.163589	-0.423556	-0.241067	0.113067	-0.0915	-0.00548889	-0.0661722	-0.205222	-0.0955601	0.0340444	0.164
0.592333	0.266	0.365889	-0.188922	-0.426333	-0.192933	0.0903111	-0.0939556	0.0216	-0.0518389	-0.223111	-0.0892268	0.053	0.211556
0.546	0.263333	0.371889	-0.216989	-0.411556	-0.156944	0.0769778	-0.0738333	0.0530444	-0.0482389	-0.243556	-0.071549	0.0780667	0.254222
0.489111	0.255	0.375222	-0.2407	-0.382	-0.134389	0.0783889	-0.0497556	0.0817333	-0.0476278	-0.219556	-0.0252157	0.0793556	0.291933
0.418444	0.250889	0.378889	-0.258	-0.347667	-0.122944	0.0856889	-0.0264	0.107822	-0.0459167	-0.186967	0.0232288	0.0494667	0.311522
0.350778	0.243333	0.382444	-0.280222	-0.314111	-0.123833	0.0881778	0.00715556	0.132133	-0.0437167	-0.119967	0.0476399	0.03227	0.321378
0.304667	0.235556	0.387778	-0.309667	-0.281622	-0.137278	0.0827111	0.0497111	0.147644	-0.0410833	-0.0457444	0.0468533	0.0428256	0.324778
0.281778	0.243889	0.386222	-0.341556	-0.251678	-0.162833	0.0804333	0.0916	0.151	-0.0411611	-0.0100778	0.0422644	0.0548811	0.312778
0.277778	0.288111	0.379556	-0.365778	-0.221811	-0.1986	0.0809778	0.121267	0.142289	-0.0446044	0.0439222	0.0380867	0.0623367	0.309222
0.282333	0.342	0.377333	-0.366333	-0.186811	-0.234544	0.0825444	0.136444	0.134944	-0.0457322	0.0895889	0.0346533	0.05307	0.297
0.278778	0.367778	0.376333	-0.354667	-0.152367	-0.263233	0.0844111	0.140911	0.124656	-0.0456322	0.128478	0.0233533	0.03137	0.268
0.272889	0.371333	0.372778	-0.351	-0.118133	-0.280889	0.0854111	0.133011	0.110856	-0.04341	0.165033	0.00412	-0.0142967	0.238556
0.261444	0.366778	0.365778	-0.351778	-0.0824778	-0.288556	0.0923	0.122789	0.0948333	-0.0389656	0.182233	-0.03888	-0.0473411	0.216
0.250556	0.359111	0.362222	-0.349556	-0.0449222	-0.292667	0.1039	0.114356	0.0790556	-0.0327889	0.202644	-0.0929911	-0.0525633	0.223667
0.237222	0.347	0.369	-0.334889	-0.0257556	-0.288444	0.119756	0.104689	0.0632	-0.0199	0.189644	-0.135547	-0.0640333	0.249333
0.212667	0.3254	0.381333	-0.312111	-0.0100778	-0.275111	0.142444	0.0913556	0.0542333	-0.000333333	0.141711	-0.148067	-0.103411	0.267556
0.188	0.281978	0.401	-0.285556	0.00451111	-0.253333	0.168011	0.0793667	0.0572333	0.0168333	0.107822	-0.148378	-0.147644	0.266333
0.174444	0.217378	0.424444	-0.262778	0.0135889	-0.226111	0.187956	0.0612944	0.0775	0.0302556	0.0756778	-0.1486	-0.182656	0.245622
0.168667	0.147978	0.442889	-0.250444	0.0312778	-0.199667	0.198667	0.0460278	0.105956	0.0370878	0.0709	-0.149356	-0.197922	0.216111
0.178778	0.103889	0.454889	-0.244111	0.0498222	-0.179756	0.204333	0.0395744	0.138911	0.0422211	0.0854556	-0.145789	-0.211667	0.189833
0.196667	0.0907778	0.468333	-0.229444	0.0598333	-0.170533	0.205222	0.04253	0.174822	0.0445122	0.104344	-0.134044	-0.225	0.177389
0.214	0.0954444	0.481667	-0.200978	0.0639556	-0.165644	0.201778	0.0448522	0.216844	0.0450844	0.107267	-0.1191	-0.222889	0.163311
0.226556	0.111	0.489222	-0.169289	0.0664	-0.159089	0.196222	0.04183	0.263289	0.0446411	0.0957111	-0.0941111	-0.216889	0.131478
0.227222	0.139778	0.484556	-0.136622	0.0664444	-0.146978	0.190889	0.03223	0.3067	0.0350967	0.0906	-0.0752444	-0.223778	0.0860556
0.219233	0.187822	0.474556	-0.103289	0.0401667	-0.131178	0.183556	0.0301078	0.337444	0.01413	0.1182	-0.0781333	-0.221556	0.0525333
0.204089	0.261689	0.461667	-0.0656111	-0.00736667	-0.115878	0.175111	0.0320189	0.356556	-0.00384778	0.171978	-0.0939778	-0.210111	0.0386311
0.180422	0.344178	0.446667	-0.0283556	-0.0652	-0.0986378	0.170778	0.0390244	0.363444	-0.0156033	0.212011	-0.102089	-0.193222	0.0279956
0.153303	0.426578	0.432556	-0.00276667	-0.128	-0.0846489	0.174556	0.0522911	0.362222	-0.01947	0.209456	-0.110111	-0.200667	0.0173178
0.119403	0.488667	0.417222	0.0123	-0.178878	-0.0696156	0.176222	0.0678333	0.353778	-0.0194478	0.197678	-0.1129	-0.211222	0.0190289
0.0879144	0.531444	0.399444	0.0186333	-0.223122	-0.0509044	0.173444	0.0848889	0.342444	-0.0181056	0.198456	-0.123756	-0.212556	0.0222511
0.0677922	0.559556	0.379667	0.00516667	-0.276789	-0.0247933	0.166178	0.103344	0.324	-0.0178267	0.1866	-0.121278	-0.209444	0.0376622
0.0594589	0.575222	0.356444	-0.0180778	-0.337789	-0.00280444	0.155333	0.124022	0.295667	-0.0165526	0.155489	-0.119533	-0.210111	0.0633844
0.0471412	0.598	0.3475	-0.0352125	-0.386375	0.011345	0.154	0.136325	0.278875	-0.0137591	0.1548	-0.1247	-0.215375	0.0790325
0.0560037	0.592	0.326125	-0.0675875	-0.41425	0.0258075	0.13605	0.152963	0.25625	-0.00268825	0.1153	-0.10975	-0.199	0.11662
0.0606537	0.56975	0.311	-0.09585	-0.413375	0.03997	0.11875	0.1678	0.249625	0.00516925	0.061225	-0.08915	-0.19775	0.14676
0.0613537	0.538375	0.302625	-0.114762	-0.39175	0.04475	0.106875	0.184875	0.2485	0.0104443	0.049475	-0.0829	-0.216875	0.1654
0.0591	0.519	0.299	-0.12385	-0.38125	0.04745	0.101	0.192	0.246	0.0120567	0.04985	-0.07565	-0.2195	0.177225
H_C24_S_K22
0.0964667	0.0557778	-0.0395667	-0.00966667	-0.340889	-0.0515089	-0.151444	0.05257	-0.178	-0.165111	-0.00888889	-0.341444	-0.219578	0.0960444
0.104244	0.0549111	-0.0385222	-0.00288889	-0.351556	-0.0495422	-0.147456	0.0527922	-0.184889	-0.163333	-0.00913333	-0.335222	-0.221911	0.0941556
0.116022	0.0497111	-0.0334889	0.0162333	-0.374667	-0.0367533	-0.136833	0.0523478	-0.204444	-0.159667	-0.00104444	-0.316556	-0.218022	0.0899667
0.130689	0.0480333	-0.0260111	0.0437222	-0.400778	-0.0262089	-0.122933	0.0569522	-0.225333	-0.151889	0.0194222	-0.306111	-0.2076	0.0799222
0.155789	0.0423778	-0.0130778	0.0686889	-0.422222	-0.02406	-0.108789	0.0558633	-0.241889	-0.150889	0.00526667	-0.294	-0.171233	0.0659667
0.197233	0.0505456	0.0044	0.0907778	-0.445333	-0.0272044	-0.0954889	0.0512622	-0.253333	-0.151	0.00533333	-0.280889	-0.135067	0.0550444
0.215111	0.0476344	0.0209444	0.11165	-0.472333	-0.0186778	-0.0820667	0.0423178	-0.264778	-0.144778	0.00488889	-0.274667	-0.112967	0.0368778
0.217	0.0336456	0.0348556	0.125994	-0.509444	0.00248889	-0.0706444	0.0264333	-0.274556	-0.139889	-0.0179778	-0.255333	-0.114744	0.0188333
0.210667	0.0134011	0.0444778	0.123383	-0.555778	0.0270889	-0.0612778	0.00132222	-0.276667	-0.143222	-0.0607889	-0.222333	-0.0971667	0.00897778
0.190344	0.00556778	0.0462444	0.107272	-0.592667	0.0464	-0.0565889	-0.0223444	-0.265444	-0.149778	-0.0588889	-0.195378	-0.0712222	0.00807778
0.149878	5.33333e-05	0.0440222	0.08375	-0.592889	0.0635222	-0.0631333	-0.0463444	-0.242578	-0.156	-0.0566222	-0.182044	-0.0353667	0.0106444
0.100544	-0.00360222	0.0368667	0.0550833	-0.571222	0.0750889	-0.0865333	-0.0634333	-0.206344	-0.163333	-0.0801889	-0.179156	-0.0250111	0.0193333
0.0491	0.0109311	0.0274444	0.0316278	-0.559444	0.0789222	-0.113989	-0.0669633	-0.168272	-0.171667	-0.111833	-0.173156	-0.0414222	0.0317111
0.0104333	0.0419867	0.0136333	0.0194056	-0.568889	0.0778111	-0.135689	-0.0603411	-0.13338	-0.184111	-0.139978	-0.181044	-0.0478	0.0316333
-0.0169556	0.0729744	-0.00485556	0.0191278	-0.588333	0.0711779	-0.151767	-0.0571078	-0.0952689	-0.200778	-0.169	-0.200156	-0.0400556	0.0171111
-0.0354	0.0991744	-0.0193044	0.01795	-0.602	0.0599446	-0.169078	-0.0467411	-0.0529356	-0.213889	-0.206411	-0.214156	-0.0231667	0.0111556
-0.0438889	0.115963	-0.0254378	0.0198278	-0.601667	0.041589	-0.190833	-0.0310856	-0.00971333	-0.215778	-0.190456	-0.244267	-0.0088	0.0105
-0.0414444	0.124652	-0.0216711	0.0241167	-0.565778	0.0248223	-0.221756	-0.0171244	0.02462	-0.211333	-0.1629	-0.281822	-0.0115556	0.00343333
-0.0171222	0.122486	-0.00983778	0.0262278	-0.508889	0.00213344	-0.258333	-0.00763556	0.0467756	-0.200667	-0.184789	-0.328111	-0.0198333	-0.0226333
0.0281222	0.114611	0.00547333	0.0261389	-0.465111	-0.0288888	-0.289667	0.00363111	0.0645756	-0.194667	-0.198356	-0.363667	-0.0374667	-0.0450556
0.0893444	0.110789	0.0255511	0.0262278	-0.428311	-0.0661332	-0.303778	0.0101633	0.0807867	-0.190333	-0.184989	-0.394889	-0.0519333	-0.0790556
0.1619	0.0966333	0.0416067	0.0338156	-0.393089	-0.102011	-0.309222	0.00834889	0.0967144	-0.182	-0.200456	-0.425	-0.0561556	-0.119944
0.227789	0.0756	0.0589178	0.0412867	-0.354756	-0.129944	-0.312222	0.00464889	0.1166	-0.166444	-0.1734	-0.433556	-0.0586344	-0.135578
0.286178	0.0579333	0.0824067	0.0393311	-0.309422	-0.148	-0.309778	0.00382667	0.131156	-0.152778	-0.145422	-0.414889	-0.0845456	-0.1418
0.336622	0.0490444	0.107078	0.0388256	-0.2602	-0.152422	-0.303889	0.00742667	0.140822	-0.148667	-0.128733	-0.386444	-0.102979	-0.152233
0.363667	0.0617667	0.133078	0.0312144	-0.217533	-0.139889	-0.293889	0.01916	0.146711	-0.149222	-0.1498	-0.347089	-0.106223	-0.153489
0.363444	0.0825444	0.162422	0.01437	-0.200089	-0.117167	-0.274444	0.0309767	0.152822	-0.148222	-0.152467	-0.303633	-0.105934	-0.142973
0.3425	0.112267	0.196811	0.00448111	-0.210311	-0.0802778	-0.244667	0.0293767	0.165222	-0.142156	-0.148133	-0.2643	-0.0798789	-0.116373
0.316167	0.1378	0.234222	0.00698111	-0.2492	-0.0288333	-0.215111	0.0136767	0.182333	-0.128267	-0.133111	-0.234189	-0.0467678	-0.0868178
0.2855	0.140244	0.266333	0.0321144	-0.311333	0.0332778	-0.198333	-0.00443333	0.197222	-0.112878	-0.129	-0.2083	-0.0267678	-0.0441511
0.252722	0.133153	0.296333	0.0624267	-0.371667	0.102056	-0.191	-0.0210222	0.210222	-0.0938667	-0.115667	-0.207189	-0.0109678	0.00729333
0.227611	0.123231	0.319556	0.0894333	-0.413778	0.170389	-0.200667	-0.0336889	0.221889	-0.0730111	-0.121467	-0.220522	0.00285556	0.0478489
0.2115	0.101942	0.33	0.119022	-0.448	0.228167	-0.221889	-0.0466333	0.239778	-0.0505222	-0.126089	-0.249078	0.0447444	0.114071
0.207611	0.0742867	0.328778	0.136722	-0.471	0.2744	-0.247444	-0.0637111	0.260333	-0.025	-0.146889	-0.288189	0.0724111	0.185404
0.227389	0.0495489	0.317889	0.147411	-0.466444	0.306889	-0.258778	-0.0892111	0.284	-0.000233333	-0.138778	-0.331656	0.0835222	0.249471
0.2725	0.0315489	0.3	0.156589	-0.442667	0.330111	-0.249333	-0.114322	0.307778	0.0222333	-0.124833	-0.366111	0.102856	0.309489
0.323444	0.0121378	0.276222	0.156167	-0.419	0.345111	-0.222944	-0.135989	0.325667	0.0382222	-0.1155	-0.383222	0.107578	0.357222
0.358667	-0.00344333	0.247556	0.139578	-0.391556	0.348444	-0.190167	-0.146778	0.335	0.0492222	-0.142633	-0.396889	0.105022	0.385889
0.390889	-0.0112211	0.218222	0.0956889	-0.346111	0.336111	-0.140167	-0.141111	0.339778	0.0597667	-0.195222	-0.411111	0.1288	0.416222
0.426333	-0.0195078	0.196333	0.0396889	-0.300111	0.310556	-0.0755	-0.126711	0.341222	0.0686444	-0.254667	-0.406667	0.137411	0.442556
0.453222	-0.0334411	0.179	-0.0180889	-0.271667	0.278533	0.000944444	-0.112757	0.333667	0.0760111	-0.291922	-0.397333	0.136411	0.454111
0.463889	-0.0444856	0.165	-0.0820889	-0.254111	0.251311	0.0711667	-0.0960234	0.314333	0.0834111	-0.312389	-0.384778	0.1164	0.426
0.455222	-0.06183	0.156667	-0.1332	-0.247444	0.227756	0.125611	-0.0885568	0.283556	0.0907778	-0.3125	-0.371778	0.103211	0.376322
0.426111	-0.0946478	0.147656	-0.163789	-0.262556	0.207978	0.157444	-0.0914457	0.245133	0.102344	-0.319833	-0.363889	0.110878	0.3235
0.388778	-0.132537	0.130567	-0.1789	-0.285889	0.190089	0.159189	-0.104223	0.205522	0.114322	-0.323444	-0.367667	0.131322	0.264544
0.355	-0.154792	0.1049	-0.1844	-0.303778	0.166422	0.128911	-0.108112	0.162667	0.126933	-0.326	-0.372444	0.139211	0.223433
0.331889	-0.146856	0.0746778	-0.1877	-0.321667	0.142589	0.0745778	-0.10389	0.114444	0.139933	-0.307444	-0.37	0.153989	0.186344
0.300889	-0.109289	0.0376778	-0.183033	-0.340111	0.129244	-0.0082	-0.100079	0.0625556	0.147222	-0.287111	-0.357333	0.142633	0.147456
0.247333	-0.0558667	-0.0111	-0.171811	-0.351	0.127467	-0.113756	-0.102512	0.00977778	0.142578	-0.266556	-0.329667	0.1361	0.116122
0.188289	0.00146667	-0.0693222	-0.152144	-0.363889	0.132267	-0.2212	-0.118911	-0.0428889	0.128789	-0.263	-0.301556	0.110878	0.0977889
0.136211	0.0533556	-0.1271	-0.1257	-0.386667	0.133711	-0.309311	-0.152533	-0.1	0.112456	-0.256444	-0.273611	0.0828889	0.0912333
0.0862111	0.0973556	-0.1781	-0.117811	-0.421111	0.124756	-0.373644	-0.178778	-0.151	0.0883444	-0.241222	-0.254056	0.0401889	0.1068
0.0361	0.125978	-0.215756	-0.141478	-0.460333	0.10563	-0.419144	-0.198778	-0.196578	0.0491222	-0.254	-0.239611	-0.0267	0.128289
-0.0186778	0.128533	-0.243667	-0.198589	-0.498778	0.0788078	-0.438556	-0.216111	-0.2443	0.00212222	-0.298667	-0.220833	-0.109811	0.167244
-0.0732333	0.0938667	-0.257889	-0.287778	-0.534	0.04903	-0.432333	-0.228111	-0.289444	-0.0501	-0.325778	-0.2085	-0.177589	0.189244
-0.122011	0.0187333	-0.259	-0.395222	-0.557667	0.0154189	-0.405444	-0.232889	-0.329333	-0.102322	-0.368111	-0.214833	-0.254144	0.203667
-0.162789	-0.0912667	-0.244644	-0.508333	-0.586444	-0.0260144	-0.357889	-0.228056	-0.359	-0.1471	-0.380444	-0.240056	-0.3169	0.209111
-0.190011	-0.2136	-0.215744	-0.616	-0.619	-0.0747922	-0.2947	-0.2008	-0.374222	-0.181678	-0.388778	-0.281611	-0.358556	0.210667
-0.214522	-0.333822	-0.170178	-0.715111	-0.634	-0.127126	-0.219733	-0.144911	-0.371667	-0.201889	-0.409667	-0.329833	-0.390778	0.217111
-0.235333	-0.446489	-0.116956	-0.802667	-0.640222	-0.173237	-0.146733	-0.0559111	-0.350222	-0.210889	-0.429667	-0.384333	-0.411111	0.224
-0.243667	-0.5426	-0.0634	-0.868556	-0.634222	-0.21117	-0.0807333	0.0537556	-0.317067	-0.196089	-0.462444	-0.419667	-0.424556	0.216389
-0.237889	-0.606222	-0.0146222	-0.904222	-0.610889	-0.242156	-0.0262889	0.185533	-0.279556	-0.1552	-0.458222	-0.447667	-0.431778	0.196678
-0.219011	-0.619889	0.0402667	-0.913222	-0.593778	-0.262111	0.0100889	0.336867	-0.229344	-0.0978667	-0.461444	-0.466778	-0.422111	0.1879
-0.188411	-0.596889	0.103711	-0.895444	-0.586	-0.272778	0.0375333	0.485978	-0.1689	-0.0285333	-0.489333	-0.476	-0.403	0.198678
-0.148744	-0.544778	0.1706	-0.851889	-0.594778	-0.273	0.0626444	0.626867	-0.101122	0.0468	-0.509889	-0.457333	-0.372111	0.213122
-0.0986333	-0.466744	0.236356	-0.792333	-0.606	-0.264778	0.0813333	0.752111	-0.0430222	0.125467	-0.540111	-0.4084	-0.339444	0.230789
-0.0440778	-0.389203	0.302233	-0.728333	-0.610667	-0.249111	0.0930889	0.846556	0.00121111	0.206689	-0.540222	-0.346044	-0.304933	0.252233
0.0155889	-0.313803	0.361667	-0.664667	-0.606778	-0.225111	0.0893222	0.918222	0.0331	0.292244	-0.529778	-0.275111	-0.247044	0.270344
0.0708111	-0.234525	0.417889	-0.595444	-0.586778	-0.193726	0.0724556	0.957111	0.0573778	0.385022	-0.515556	-0.202911	-0.194267	0.284233
0.110589	-0.141192	0.468222	-0.509044	-0.563556	-0.154248	0.0563556	0.950667	0.0757778	0.469556	-0.480222	-0.135689	-0.129378	0.301622
0.1328	-0.031081	0.513556	-0.413156	-0.541333	-0.102581	0.0455522	0.910778	0.0889333	0.540222	-0.451933	-0.0708111	-0.0573778	0.330889
0.133778	0.0852523	0.542222	-0.304711	-0.519556	-0.0403589	0.0328856	0.841111	0.0926667	0.597556	-0.398289	-0.0186	-0.00587778	0.331556
0.113511	0.197475	0.548444	-0.198711	-0.498444	0.0300856	0.00155222	0.751556	0.0863556	0.633222	-0.333311	0.0196111	0.0296222	0.318111
0.0865556	0.284475	0.534556	-0.0957111	-0.456778	0.103863	-0.0447811	0.636356	0.0648778	0.651667	-0.279311	0.0316222	0.0641778	0.321667
0.0663444	0.339663	0.507111	0.00673333	-0.401111	0.177641	-0.0963589	0.502578	0.036	0.656111	-0.238422	0.00824444	0.0943778	0.311667
0.0536778	0.399567	0.463111	0.1004	-0.344778	0.246863	-0.146637	0.3648	0.00376667	0.644778	-0.226311	-0.0415556	0.110211	0.289333
0.0421222	0.462722	0.408	0.186844	-0.304667	0.300752	-0.188948	0.2238	-0.0293444	0.607778	-0.210311	-0.0920444	0.107122	0.260111
0.0400111	0.508333	0.344411	0.259733	-0.286667	0.332144	-0.218081	0.102022	-0.0706222	0.545556	-0.205311	-0.134133	0.0988222	0.232278
0.0554556	0.515667	0.2806	0.316222	-0.281111	0.346	-0.243759	0.0143556	-0.121844	0.465433	-0.220533	-0.176911	0.0828944	0.209289
0.0956889	0.479989	0.220022	0.359444	-0.289222	0.338778	-0.2714	-0.0633111	-0.173956	0.3669	-0.233489	-0.213011	0.0712833	0.167822
0.154167	0.400711	0.170478	0.393778	-0.289333	0.310878	-0.299444	-0.137978	-0.220789	0.2569	-0.228467	-0.241889	0.0706611	0.130933
0.219278	0.307167	0.131311	0.441889	-0.285667	0.273189	-0.313444	-0.207533	-0.258033	0.151122	-0.228678	-0.256989	0.0653944	0.101511
0.276678	0.2361	0.107533	0.494222	-0.280333	0.234611	-0.309444	-0.265	-0.278111	0.0503444	-0.234567	-0.259556	0.0351722	0.0600556
0.322222	0.197878	0.0985333	0.543667	-0.274444	0.198944	-0.295222	-0.317556	-0.276667	-0.0466556	-0.216789	-0.247556	0.01075	0.0372556
0.368444	0.175989	0.103311	0.594333	-0.248433	0.163611	-0.290556	-0.374333	-0.260044	-0.138544	-0.197456	-0.224889	-0.00268333	0.0270111
0.420111	0.1731	0.1182	0.640333	-0.191656	0.138722	-0.301222	-0.425667	-0.2466	-0.218544	-0.161644	-0.210444	-0.0232611	0.0311222
0.463778	0.193878	0.143011	0.677333	-0.110433	0.125611	-0.322	-0.479111	-0.230044	-0.292544	-0.131189	-0.189	-0.0364056	0.0388444
0.488	0.2361	0.166822	0.704333	-0.0142111	0.118167	-0.348222	-0.534667	-0.205044	-0.355756	-0.0867444	-0.170222	-0.0447778	0.0326889
0.480778	0.288111	0.180178	0.721778	0.0901222	0.113078	-0.382111	-0.581222	-0.1796	-0.404778	-0.0397444	-0.157111	-0.0619778	0.0203778
0.456556	0.340833	0.1865	0.725889	0.187122	0.104649	-0.411667	-0.606889	-0.162489	-0.443889	0.00658889	-0.146078	-0.102856	-0.00395556
0.413011	0.386822	0.187922	0.711444	0.271789	0.0854489	-0.437333	-0.615333	-0.153267	-0.474778	0.0551556	-0.135478	-0.159756	-0.0357556
0.357011	0.401222	0.1764	0.681556	0.341233	0.0568044	-0.460222	-0.628111	-0.150044	-0.496667	0.1386	-0.135589	-0.210311	-0.0816333
0.295233	0.368222	0.150133	0.642222	0.399011	0.0169156	-0.479778	-0.648444	-0.152044	-0.511333	0.232933	-0.134922	-0.263533	-0.157722
0.231944	0.289556	0.107244	0.591556	0.436333	-0.0321956	-0.483111	-0.673444	-0.155667	-0.517778	0.331822	-0.140144	-0.324889	-0.250367
0.172189	0.173889	0.0513556	0.520444	0.457333	-0.0940844	-0.466778	-0.713333	-0.150822	-0.519444	0.373122	-0.160811	-0.379	-0.351144
0.124744	0.0334444	-0.0189778	0.429444	0.477111	-0.161418	-0.439889	-0.760222	-0.143311	-0.516333	0.396778	-0.215033	-0.436778	-0.444478
0.0904111	-0.110111	-0.0952	0.314111	0.481111	-0.228973	-0.408778	-0.821778	-0.1374	-0.517222	0.408222	-0.265589	-0.496589	-0.517
0.0646889	-0.235333	-0.167422	0.178333	0.460111	-0.29044	-0.366889	-0.904	-0.135178	-0.516444	0.394111	-0.293367	-0.554444	-0.577556
0.0395489	-0.340778	-0.239533	0.0361111	0.420889	-0.342444	-0.330111	-1.01144	-0.135844	-0.519222	0.368667	-0.313844	-0.587444	-0.651333
0.0278378	-0.440556	-0.316344	-0.114333	0.383967	-0.374889	-0.304444	-1.14611	-0.138289	-0.522222	0.3252	-0.355	-0.596	-0.738556
0.0295044	-0.525556	-0.396267	-0.268444	0.347726	-0.389556	-0.284333	-1.28289	-0.142067	-0.527	0.2625	-0.391556	-0.603	-0.802556
0.0382822	-0.586667	-0.478333	-0.433889	0.29817	-0.385	-0.260222	-1.414	-0.155067	-0.538556	0.190044	-0.437778	-0.610333	-0.839778
0.0426756	-0.623889	-0.557222	-0.611556	0.243281	-0.360222	-0.228667	-1.53111	-0.179844	-0.559	0.138156	-0.474111	-0.607111	-0.866667
0.0271533	-0.645778	-0.628889	-0.790444	0.169948	-0.3199	-0.199044	-1.63111	-0.214689	-0.584444	0.130822	-0.495889	-0.614222	-0.892111
-0.0125133	-0.650556	-0.694667	-0.953333	0.0819478	-0.2722	-0.167367	-1.72111	-0.250533	-0.609	0.105678	-0.504889	-0.629667	-0.919889
-0.0685133	-0.647333	-0.752889	-1.08844	0.00572556	-0.217678	-0.123589	-1.79556	-0.290333	-0.627667	0.0596778	-0.535111	-0.644222	-0.952
-0.139124	-0.648	-0.807556	-1.20356	-0.0602744	-0.1609	-0.0629222	-1.85	-0.326889	-0.649556	0.0495889	-0.586667	-0.650667	-0.961778
-0.224651	-0.649667	-0.858889	-1.30878	-0.116719	-0.107544	0.0120778	-1.88889	-0.354333	-0.669	0.0582556	-0.643222	-0.645556	-0.937444
-0.328284	-0.642667	-0.901667	-1.39622	-0.166019	-0.0610556	0.0984111	-1.89889	-0.378222	-0.687111	0.0729444	-0.690222	-0.639444	-0.894333
-0.442173	-0.621444	-0.932111	-1.45444	-0.201556	-0.0314111	0.190411	-1.88	-0.397889	-0.699889	0.0867667	-0.730111	-0.626889	-0.856889
-0.561507	-0.586444	-0.947667	-1.47	-0.204333	-0.0214111	0.2713	-1.83556	-0.410444	-0.703	0.0957889	-0.743222	-0.618444	-0.827667
-0.675722	-0.556889	-0.951111	-1.44111	-0.217556	-0.0359667	0.330078	-1.77222	-0.419111	-0.697333	0.0762	-0.749222	-0.624444	-0.794
-0.770222	-0.533889	-0.949333	-1.38067	-0.241333	-0.0679556	0.366567	-1.69667	-0.422333	-0.691444	0.0245333	-0.733667	-0.625333	-0.760556
-0.845333	-0.513	-0.944222	-1.31533	-0.271889	-0.113767	0.382556	-1.61222	-0.432667	-0.686667	0.00245556	-0.7	-0.638	-0.734778
-0.893222	-0.497444	-0.940333	-1.24778	-0.309111	-0.178733	0.381333	-1.51556	-0.448333	-0.685556	-0.00243333	-0.639222	-0.648778	-0.700889
-0.901556	-0.479444	-0.937333	-1.17589	-0.329111	-0.259178	0.362222	-1.40389	-0.468	-0.676556	-0.0216778	-0.571556	-0.651444	-0.692333
-0.868333	-0.447444	-0.930333	-1.099	-0.327	-0.3452	0.332222	-1.26533	-0.49	-0.657	-0.0629	-0.507	-0.679556	-0.709444
-0.800556	-0.404333	-0.921222	-1.01244	-0.316111	-0.434578	0.295444	-1.11622	-0.514778	-0.634333	-0.0732889	-0.444	-0.694444	-0.726
-0.714889	-0.367478	-0.909889	-0.921333	-0.311778	-0.514667	0.256556	-0.967556	-0.542778	-0.612778	-0.102522	-0.383778	-0.705889	-0.734889
-0.625444	-0.326984	-0.897556	-0.827111	-0.319111	-0.583444	0.224889	-0.809667	-0.567556	-0.587222	-0.1592	-0.325778	-0.710444	-0.729333
-0.543333	-0.26554	-0.880556	-0.727222	-0.305778	-0.634556	0.199111	-0.638444	-0.585111	-0.553889	-0.159344	-0.267111	-0.708	-0.716
-0.471333	-0.187206	-0.854222	-0.620367	-0.274867	-0.664889	0.185778	-0.456778	-0.604333	-0.509111	-0.144733	-0.221189	-0.709889	-0.688556
-0.407111	-0.116762	-0.816667	-0.504456	-0.220844	-0.677444	0.178222	-0.272111	-0.612778	-0.456111	-0.144956	-0.184267	-0.688556	-0.633889
-0.348778	-0.0616841	-0.767778	-0.3957	-0.1524	-0.670889	0.176889	-0.0966667	-0.602556	-0.395222	-0.135622	-0.162456	-0.650444	-0.576778
-0.309	-0.0271286	-0.714556	-0.2855	-0.0917333	-0.640889	0.181	0.0685556	-0.576556	-0.335178	-0.137733	-0.147789	-0.635	-0.498711
-0.295778	-0.0163508	-0.661222	-0.172278	-0.0459556	-0.598333	0.179444	0.216333	-0.548889	-0.273322	-0.133411	-0.134989	-0.609222	-0.407933
-0.292444	-0.0167952	-0.609778	-0.0713889	0.00137778	-0.544778	0.167967	0.352556	-0.520667	-0.209011	-0.158133	-0.1191	-0.608444	-0.307767
-0.281333	-0.0119063	-0.568556	0.00761111	0.0489333	-0.487111	0.146922	0.491778	-0.491778	-0.1471	-0.161244	-0.105544	-0.600778	-0.2061
-0.252522	-0.00748889	-0.538111	0.0639444	0.0766889	-0.422667	0.120067	0.619444	-0.462556	-0.0916667	-0.136133	-0.100433	-0.578889	-0.112989
-0.208189	-0.0016	-0.510111	0.0947222	0.0749111	-0.351011	0.0955333	0.730444	-0.433444	-0.0432222	-0.161733	-0.0890333	-0.540889	-0.0208778
-0.155411	0.0034	-0.487778	0.108422	0.0617778	-0.277622	0.0822333	0.831	-0.394222	-0.00111111	-0.159611	-0.0691778	-0.481778	0.0696778
-0.0984111	0.0139556	-0.474889	0.111433	0.0435222	-0.205289	0.0803444	0.914111	-0.348667	0.0376667	-0.127944	-0.0477667	-0.412311	0.138233
-0.0451889	0.0343222	-0.465222	0.122011	0.0381889	-0.135733	0.0731222	0.988667	-0.309444	0.0765556	-0.0969444	-0.0242444	-0.356526	0.205567
0.0189222	0.0557556	-0.454333	0.1327	0.0560778	-0.0759556	0.0585667	1.05956	-0.277122	0.1234	-0.0723222	0.00397778	-0.275637	0.265389
0.103589	0.0875333	-0.437444	0.139811	0.0993	-0.0168444	0.0537889	1.12878	-0.2407	0.168211	-0.0406444	0.0362889	-0.168637	0.3265
0.1957	0.145311	-0.412778	0.1507	0.150189	0.0374889	0.0646	1.19567	-0.199233	0.211122	0.00546667	0.0794	-0.0374151	0.360556
0.278922	0.233567	-0.374111	0.172367	0.200967	0.0896	0.0826444	1.24778	-0.160467	0.256322	0.0483556	0.1294	0.0803627	0.383778
0.336444	0.339544	-0.327111	0.200367	0.2531	0.133489	0.101944	1.29111	-0.129867	0.302222	0.0810222	0.169733	0.181585	0.404111
0.365333	0.449211	-0.278222	0.230811	0.323322	0.166722	0.121367	1.32778	-0.101567	0.35	0.124689	0.189778	0.251029	0.405778
0.379444	0.561989	-0.225311	0.265033	0.409656	0.192	0.129444	1.35	-0.0716889	0.403333	0.1484	0.199778	0.323918	0.393333
0.388111	0.672211	-0.1681	0.304889	0.483667	0.214222	0.132667	1.37	-0.0445667	0.460444	0.1594	0.209667	0.398452	0.393
0.392	0.7751	-0.113156	0.338111	0.529	0.236667	0.145444	1.39333	-0.0150111	0.518667	0.186289	0.225556	0.466	0.385444
0.391556	0.871889	-0.0586	0.359556	0.551	0.260667	0.172667	1.42556	0.0154444	0.569333	0.208889	0.247333	0.503111	0.357
0.388778	0.949667	-0.00671111	0.364444	0.555333	0.282333	0.209111	1.44667	0.0428	0.615111	0.224444	0.267444	0.517667	0.314
0.378667	0.994333	0.0397333	0.359333	0.550667	0.299444	0.250778	1.45	0.0723333	0.652222	0.235444	0.260111	0.513667	0.296333
0.368111	0.990889	0.0799556	0.342889	0.552556	0.312444	0.300222	1.44	0.103678	0.677889	0.249889	0.245333	0.520556	0.301667
0.373444	0.966889	0.117511	0.313333	0.584	0.321222	0.355222	1.41444	0.1383	0.699333	0.280444	0.236556	0.525	0.310111
0.399889	0.956889	0.1504	0.281333	0.627222	0.324889	0.412889	1.36778	0.172667	0.721556	0.314111	0.226011	0.537333	0.322111
0.437889	0.962444	0.174044	0.249	0.667111	0.315222	0.481	1.307	0.196789	0.734667	0.308111	0.214133	0.54	0.335889
0.481444	0.976889	0.191611	0.218556	0.702889	0.292444	0.554111	1.23422	0.211333	0.736	0.307444	0.190322	0.549222	0.343222
0.525778	0.999111	0.206556	0.192667	0.735222	0.262411	0.625889	1.14811	0.220222	0.729889	0.314889	0.167222	0.575111	0.343
0.562222	1.02878	0.222444	0.173556	0.755889	0.227467	0.688222	1.04	0.226333	0.721556	0.324778	0.1347	0.602444	0.355667
0.586556	1.05978	0.235889	0.161333	0.746778	0.189033	0.744444	0.927111	0.233667	0.710778	0.312889	0.104811	0.602	0.379
0.600222	1.07144	0.247111	0.152111	0.705333	0.152137	0.796111	0.815778	0.237556	0.707222	0.294556	0.0890333	0.613333	0.378222
0.594444	1.07489	0.258556	0.139811	0.668667	0.113792	0.843556	0.705222	0.247222	0.707111	0.2674	0.0811444	0.618889	0.333096
0.568222	1.06878	0.267333	0.130778	0.623111	0.07297	0.891111	0.598444	0.262333	0.705889	0.210067	0.0725778	0.637778	0.285984
0.531667	1.02911	0.271222	0.114796	0.561444	0.0328478	0.931222	0.497667	0.279222	0.696556	0.168978	0.0730667	0.648778	0.233684
0.498444	0.965889	0.279333	0.0963926	0.491222	-0.000374444	0.962444	0.404767	0.298	0.685111	0.148211	0.0678889	0.659556	0.165796
0.477667	0.893556	0.294111	0.0781581	0.419333	-0.0323744	0.984889	0.326556	0.319333	0.672444	0.127633	0.0691	0.658778	0.0937956
0.466444	0.808444	0.311	0.0624248	0.329356	-0.0646744	0.989111	0.256278	0.342778	0.655444	0.0847556	0.0649889	0.642889	0.0161289
0.460333	0.720667	0.324778	0.0536137	0.235467	-0.09773	0.979222	0.198933	0.365222	0.637667	0.0627556	0.0637	0.617333	-0.0455378
0.453333	0.635889	0.337778	0.0511581	0.165022	-0.133408	0.963444	0.150856	0.376333	0.624	0.0560889	0.0490333	0.612889	-0.107093
0.460889	0.573556	0.351444	0.0523803	0.125356	-0.172511	0.941	0.100356	0.380556	0.612889	0.0509778	0.0543667	0.599222	-0.146982
0.489667	0.533556	0.360333	0.069347	0.0819667	-0.209278	0.901556	0.0381333	0.382889	0.602889	0.0684667	0.0624778	0.594111	-0.165522
0.531556	0.490556	0.366333	0.0959359	0.0476556	-0.236122	0.849222	-0.0236444	0.382	0.591778	0.1008	0.0746	0.573111	-0.195078
0.570556	0.452556	0.370111	0.136918	0.0261	-0.247444	0.794556	-0.0678667	0.381667	0.575667	0.102233	0.0923222	0.555889	-0.228667
0.581778	0.429	0.364222	0.18921	0.00421111	-0.2451	0.734667	-0.1023	0.381778	0.567778	0.119489	0.115933	0.525333	-0.248778
0.550889	0.42	0.351333	0.251111	0.00476667	-0.226478	0.670222	-0.137867	0.380889	0.571333	0.124711	0.143311	0.503222	-0.266778
0.498556	0.437556	0.336667	0.306511	0.0388556	-0.195956	0.613556	-0.175144	0.375667	0.583444	0.123622	0.181078	0.470889	-0.270556
0.439222	0.472111	0.318	0.344989	0.0737444	-0.154511	0.558333	-0.225689	0.360556	0.596667	0.123511	0.224778	0.455778	-0.281111
0.3747	0.511556	0.294333	0.377778	0.0963	-0.0956222	0.498222	-0.275944	0.347556	0.605556	0.139178	0.274	0.447556	-0.276889
0.295256	0.548	0.266222	0.406	0.101911	-0.0289556	0.436	-0.310889	0.339	0.605222	0.1704	0.298444	0.440333	-0.261522
0.203478	0.583	0.233444	0.421667	0.100967	0.0390444	0.388889	-0.319222	0.329222	0.600556	0.186956	0.313778	0.431667	-0.236567
0.110922	0.627111	0.204133	0.432333	0.0856444	0.102156	0.358889	-0.322222	0.314333	0.595667	0.206067	0.319667	0.427111	-0.196611
0.0232556	0.658222	0.179689	0.437556	0.0641111	0.160933	0.342889	-0.337778	0.286222	0.590333	0.199478	0.330778	0.426333	-0.134278
-0.0437444	0.658444	0.163689	0.432	0.0576333	0.213478	0.336111	-0.357889	0.257556	0.570556	0.194489	0.348556	0.426	-0.0691667
-0.0755444	0.625889	0.1469	0.425111	0.0550778	0.258967	0.338667	-0.365556	0.235556	0.539667	0.199956	0.357667	0.416	-0.000944444
-0.0809111	0.572778	0.131122	0.438778	0.0670778	0.296667	0.347667	-0.352111	0.221111	0.503222	0.203878	0.345444	0.416889	0.0595
-0.0662444	0.507556	0.124233	0.479444	0.113189	0.325444	0.368778	-0.315489	0.225222	0.462222	0.203656	0.331778	0.404333	0.116167
-0.0360556	0.434578	0.124011	0.536444	0.192856	0.334222	0.397222	-0.273842	0.245333	0.417444	0.199433	0.322111	0.385556	0.179389
0.000944444	0.348022	0.132567	0.601667	0.283022	0.330222	0.427889	-0.243387	0.271444	0.373444	0.200878	0.316111	0.359444	0.2238
0.0425	0.2418	0.150122	0.673333	0.365022	0.317444	0.450889	-0.229387	0.297556	0.333111	0.177656	0.318556	0.324667	0.268067
0.0830556	0.131356	0.170322	0.735444	0.433433	0.300667	0.457	-0.21572	0.333556	0.294333	0.134356	0.335444	0.293889	0.320222
0.120944	0.0285778	0.1921	0.787222	0.4833	0.271444	0.448444	-0.195609	0.382556	0.258222	0.136533	0.364556	0.276222	0.343222
0.154611	-0.0588667	0.212544	0.828333	0.511889	0.235922	0.435111	-0.165164	0.425444	0.234222	0.126833	0.399889	0.258667	0.347
0.174078	-0.108644	0.232889	0.847	0.525	0.1997	0.414667	-0.128364	0.456222	0.217889	0.108633	0.436889	0.230444	0.337
0.163456	-0.130311	0.249333	0.836556	0.512222	0.166878	0.380778	-0.10072	0.475222	0.204111	0.0938444	0.495778	0.194522	0.335889
0.1159	-0.155311	0.264778	0.808778	0.477667	0.134933	0.337444	-0.08972	0.482778	0.190556	0.0686556	0.551	0.182078	0.343111
0.0426778	-0.171889	0.278	0.782111	0.428	0.105878	0.292667	-0.0882022	0.478444	0.182889	0.0129889	0.598556	0.186522	0.341222
-0.0386556	-0.174111	0.283333	0.765	0.368333	0.0876111	0.251556	-0.0822133	0.467889	0.181222	-0.0503444	0.648111	0.189856	0.336778
-0.122211	-0.174111	0.282	0.747222	0.300333	0.0800556	0.2124	-0.0648022	0.453556	0.182778	-0.1079	0.694222	0.161867	0.330778
-0.206878	-0.188444	0.278222	0.725333	0.2429	0.0810556	0.176356	-0.0357467	0.428778	0.187222	-0.141933	0.730778	0.125867	0.310556
-0.293989	-0.201889	0.276556	0.703111	0.205989	0.0941667	0.151211	0.0148089	0.392333	0.195333	-0.183756	0.740111	0.0845333	0.301556
-0.380989	-0.213778	0.274222	0.692667	0.185544	0.116689	0.132433	0.0731422	0.352556	0.200222	-0.201778	0.730667	0.0437556	0.315667
-0.471656	-0.243556	0.277111	0.701222	0.162322	0.146689	0.111889	0.118342	0.316333	0.198778	-0.227578	0.732889	0.0112	0.341111
-0.558444	-0.292667	0.284	0.725556	0.157211	0.179067	0.0983778	0.147698	0.286222	0.194	-0.241744	0.734333	-0.00768889	0.355222
-0.625556	-0.337889	0.289889	0.757444	0.170656	0.210789	0.0851667	0.167631	0.257333	0.192444	-0.250667	0.742222	-0.0478	0.361333
-0.667333	-0.390333	0.297	0.782556	0.180544	0.243622	0.0603111	0.185022	0.230111	0.186111	-0.269667	0.754556	-0.0983556	0.362
-0.701556	-0.429778	0.309667	0.792667	0.2081	0.278778	0.0273111	0.216689	0.206333	0.175178	-0.276111	0.755333	-0.1468	0.358889
-0.749889	-0.424111	0.329667	0.794333	0.252211	0.308778	-0.0100889	0.255167	0.190222	0.159656	-0.235978	0.757222	-0.153811	0.342556
-0.807778	-0.383267	0.348556	0.795444	0.298756	0.332889	-0.0513778	0.297444	0.181556	0.141067	-0.174089	0.753333	-0.143956	0.338222
-0.855111	-0.343433	0.360556	0.794333	0.336556	0.345889	-0.0985667	0.329667	0.181333	0.125633	-0.115311	0.739667	-0.135367	0.343889
-0.892	-0.320211	0.373778	0.788	0.362444	0.351889	-0.146233	0.345778	0.193444	0.113744	-0.0800889	0.717556	-0.119622	0.345889
-0.913	-0.309544	0.383	0.775889	0.379222	0.35	-0.1828	0.352444	0.209889	0.104744	-0.0695333	0.698556	-0.103541	0.359444
-0.919444	-0.307656	0.384444	0.757111	0.367556	0.343667	-0.206622	0.367889	0.227222	0.1023	-0.0804222	0.679222	-0.106508	0.366
-0.916778	-0.310322	0.38	0.718667	0.34	0.337778	-0.221633	0.393222	0.250778	0.101744	-0.0866444	0.660667	-0.0969522	0.364333
-0.906667	-0.308989	0.376111	0.660333	0.321333	0.330333	-0.227444	0.435	0.279556	0.106189	-0.0593111	0.642111	-0.0848189	0.379667
-0.890222	-0.309989	0.369111	0.599111	0.315	0.308778	-0.226778	0.483778	0.307222	0.112344	-0.0415556	0.642556	-0.0525522	0.395556
-0.863	-0.332878	0.358111	0.550778	0.327778	0.277378	-0.219778	0.529667	0.322889	0.119644	-0.0393244	0.642556	-0.0207744	0.408778
-0.835	-0.378278	0.343222	0.516556	0.334444	0.240044	-0.209889	0.563667	0.330444	0.123022	-0.0463244	0.648	-0.00515222	0.397778
-0.819111	-0.423111	0.327444	0.489	0.323889	0.204727	-0.200556	0.575333	0.336778	0.124078	-0.06188	0.658889	-0.00248333	0.381444
-0.82	-0.444556	0.309889	0.456778	0.306111	0.167027	-0.196111	0.573889	0.340222	0.122622	-0.0842244	0.662	0.0124389	0.356
-0.835333	-0.440778	0.289444	0.415556	0.277378	0.121971	-0.194333	0.579222	0.340444	0.117944	-0.08278	0.633444	0.0256911	0.311144
-0.856444	-0.419	0.273333	0.375667	0.244156	0.0705267	-0.196778	0.586667	0.338	0.103533	-0.0820022	0.579444	0.0630244	0.273933
-0.878222	-0.398222	0.263333	0.343889	0.199933	0.01986	-0.201222	0.599222	0.328556	0.0882333	-0.0866689	0.5125	0.104469	0.244911
-0.900889	-0.394889	0.256	0.317	0.153933	-0.02514	-0.206333	0.590778	0.313	0.0773	-0.0824467	0.458944	0.129558	0.208022
-0.920667	-0.405667	0.252778	0.279308	0.105189	-0.05914	-0.213222	0.551889	0.294333	0.0711222	-0.07433	0.412611	0.144624	0.183356
-0.934778	-0.423778	0.249333	0.231052	0.0475667	-0.0805178	-0.218556	0.503444	0.282667	0.0684556	-0.0388056	0.3735	0.15318	0.164356
-0.934111	-0.438889	0.245889	0.178141	-0.00411111	-0.0933956	-0.217889	0.444889	0.275333	0.0705556	-0.03325	0.334167	0.171258	0.1618
-0.918556	-0.444333	0.242556	0.122319	-0.0468778	-0.104967	-0.212778	0.387278	0.266778	0.0713889	-0.0347833	0.302389	0.202222	0.166356
-0.881889	-0.448333	0.233222	0.0815744	-0.0881	-0.114267	-0.205111	0.342033	0.255444	0.0662111	-0.00121667	0.291056	0.214222	0.184578
-0.827222	-0.452111	0.2197	0.0563744	-0.118478	-0.111111	-0.201	0.292589	0.245333	0.0567	0.0468944	0.302056	0.232889	0.199433
-0.763	-0.445444	0.201478	0.0272233	-0.133367	-0.0986889	-0.205889	0.232809	0.236	0.0504667	0.0943389	0.332722	0.235	0.217756
-0.713111	-0.414422	0.180467	-0.00494333	-0.128144	-0.0875556	-0.219778	0.171364	0.237778	0.0415222	0.138894	0.364556	0.224444	0.242444
-0.682667	-0.358067	0.152444	-0.0303878	-0.113967	-0.0808111	-0.230333	0.128476	0.249222	0.0255667	0.159472	0.382222	0.224	0.259667
-0.659111	-0.296911	0.117652	-0.04314	-0.0959556	-0.0760333	-0.228333	0.105253	0.269444	0.00433333	0.160478	0.379	0.217111	0.254
-0.634556	-0.236489	0.0811407	-0.0557733	-0.067	-0.0753333	-0.220333	0.0828756	0.295889	-0.0218889	0.158144	0.356556	0.199356	0.235056
-0.613222	-0.182456	0.0457518	-0.0730844	-0.0308778	-0.0777889	-0.211556	0.06932	0.325111	-0.0567778	0.166033	0.327111	0.167478	0.210089
-0.597333	-0.143122	0.0125962	-0.09104	0.0166667	-0.0812333	-0.2	0.0569422	0.355	-0.0929	0.178344	0.293044	0.134122	0.192367
-0.586889	-0.121011	-0.013526	-0.123296	0.0763333	-0.0949	-0.192667	0.0317422	0.384778	-0.122156	0.170789	0.256089	0.131011	0.159044
-0.587333	-0.104344	-0.0259816	-0.160873	0.146111	-0.124667	-0.185778	0.00385333	0.412333	-0.143967	0.156567	0.223644	0.129789	0.130733
-0.599111	-0.102567	-0.0297593	-0.191278	0.206444	-0.166978	-0.179333	-0.0182556	0.432556	-0.1601	0.157344	0.190311	0.136011	0.110356
-0.594444	-0.1117	-0.0378038	-0.208667	0.246778	-0.207889	-0.167111	-0.0450333	0.429778	-0.169633	0.171122	0.164089	0.1449	0.0806778
-0.575556	-0.113411	-0.0525593	-0.218889	0.270267	-0.241856	-0.151889	-0.0792556	0.404667	-0.171633	0.182544	0.135867	0.1389	0.0452667
-0.545111	-0.112322	-0.0681	-0.225778	0.275111	-0.270189	-0.141222	-0.117589	0.366322	-0.165867	0.193889	0.1182	0.123326	0.0104889
-0.515111	-0.106789	-0.0818111	-0.223556	0.261	-0.291333	-0.133878	-0.139011	0.317867	-0.1546	0.159942	0.101511	0.130526	-0.0150111
-0.484556	-0.0873556	-0.0974222	-0.217	0.239222	-0.303667	-0.126367	-0.150656	0.261901	-0.137178	0.131109	0.0867556	0.162737	-0.0247111
-0.453444	-0.0522444	-0.115378	-0.206111	0.221333	-0.304889	-0.117978	-0.1576	0.204612	-0.1264	0.112121	0.0808911	0.182981	-0.0548778
-0.423333	0.0100889	-0.139478	-0.188556	0.199222	-0.285578	-0.0994556	-0.168267	0.149689	-0.124844	0.0975211	0.0729689	0.161237	-0.075
-0.378111	0.0788667	-0.170056	-0.174667	0.158433	-0.244778	-0.0812889	-0.182378	0.1038	-0.125511	0.0912211	0.0650578	0.142126	-0.100689
-0.305989	0.138756	-0.1995	-0.166556	0.113433	-0.184222	-0.0644444	-0.1986	0.0671778	-0.129844	0.0595544	0.0464689	0.138014	-0.135089
-0.222322	0.157778	-0.224222	-0.163222	0.0936667	-0.119444	-0.0542444	-0.209489	0.0414222	-0.140733	0.0157767	0.0273244	0.154014	-0.156967
-0.128989	0.134133	-0.236333	-0.164	0.0865889	-0.0665	-0.0514667	-0.210267	0.0335444	-0.157289	-0.00471222	-0.00256444	0.184237	-0.173444
-0.0419889	0.0951111	-0.239222	-0.167667	0.0917	-0.0247556	-0.0545778	-0.205822	0.0362	-0.1802	-0.01309	-0.0375644	0.232589	-0.180222
0.0431222	0.0496	-0.238667	-0.180444	0.1017	0.002	-0.0613667	-0.2118	0.0391333	-0.209578	-0.0132144	-0.0636533	0.272367	-0.184889
0.120789	-0.00131111	-0.230222	-0.199667	0.121589	0.019	-0.0749889	-0.228267	0.0426433	-0.242778	0.00306333	-0.08212	0.294144	-0.194111
0.182789	-0.0609778	-0.215556	-0.227333	0.142922	0.0257111	-0.0953778	-0.241	0.0454989	-0.269889	0.0192733	-0.117744	0.323811	-0.196444
0.225789	-0.147978	-0.193556	-0.264556	0.1777	0.0160667	-0.124122	-0.236	0.0485444	-0.289778	0.0349844	-0.1472	0.367778	-0.194
0.242856	-0.243311	-0.169622	-0.305	0.216711	-0.00995556	-0.151511	-0.217111	0.0466222	-0.307333	0.0365067	-0.1864	0.401667	-0.170689
0.229056	-0.306311	-0.1483	-0.339444	0.257044	-0.0419556	-0.170911	-0.191	0.0451667	-0.321	0.0577511	-0.212367	0.419	-0.158578
0.186278	-0.315044	-0.126856	-0.375222	0.280478	-0.0734	-0.186667	-0.161478	0.0518	-0.327667	0.0940844	-0.236778	0.414444	-0.154911
0.120833	-0.274967	-0.108644	-0.407778	0.284889	-0.0942444	-0.205111	-0.145967	0.0611222	-0.336333	0.130462	-0.241778	0.415889	-0.148556
0.0529444	-0.212411	-0.0961889	-0.435778	0.280778	-0.106356	-0.219222	-0.147411	0.0649222	-0.348111	0.155951	-0.225211	0.406778	-0.142778
-0.00661111	-0.155189	-0.0831	-0.445444	0.273444	-0.1096	-0.235556	-0.156189	0.0703333	-0.352778	0.175911	-0.206536	0.380222	-0.123444
-0.0474333	-0.112344	-0.0717667	-0.430778	0.253	-0.108522	-0.254444	-0.163189	0.0795667	-0.351	0.1848	-0.176158	0.354111	-0.104433
-0.0667889	-0.0887889	-0.0644444	-0.403444	0.233667	-0.108889	-0.283111	-0.157189	0.0894444	-0.348778	0.203244	-0.125047	0.314356	-0.0955444
-0.0673444	-0.0727889	-0.0641111	-0.368333	0.210333	-0.101811	-0.315778	-0.133278	0.0934667	-0.345222	0.201133	-0.0791578	0.271404	-0.0902778
-0.0555222	-0.0613444	-0.0666	-0.326667	0.2	-0.0850667	-0.348	-0.1144	0.0927889	-0.341222	0.210133	-0.0267133	0.212627	-0.104144
-0.0295111	-0.0724556	-0.0714778	-0.282444	0.203778	-0.0695889	-0.379556	-0.104122	0.0934222	-0.334222	0.224444	0.0162867	0.160404	-0.113144
0.0110444	-0.108633	-0.0793667	-0.2346	0.213444	-0.0572689	-0.397111	-0.101578	0.0897222	-0.329333	0.225222	0.0466867	0.110593	-0.141367
0.0606	-0.166267	-0.0879111	-0.188689	0.234667	-0.0463722	-0.406778	-0.0929889	0.0788111	-0.322889	0.209333	0.0711978	0.0491489	-0.178722
0.113822	-0.230711	-0.0870889	-0.1434	0.247778	-0.0353389	-0.416	-0.0679778	0.0674	-0.314444	0.165222	0.0858533	0.00191556	-0.200944
0.170156	-0.279711	-0.0829733	-0.108223	0.246778	-0.0207278	-0.409778	-0.0302	0.0493222	-0.308444	0.138611	0.114956	-0.0166956	-0.222389
0.223533	-0.322667	-0.0740511	-0.0957011	0.249333	-0.00460556	-0.389778	0.00371111	0.0232111	-0.304222	0.123278	0.148356	-0.0324178	-0.257289
0.265667	-0.348222	-0.0608511	-0.100034	0.243111	0.01905	-0.349444	0.0150111	-0.0115667	-0.292667	0.0888722	0.192689	-0.0319067	-0.271067
0.297778	-0.360889	-0.0410956	-0.109146	0.221078	0.0484167	-0.301033	0.0134178	-0.0524889	-0.280444	0.0834611	0.243911	-0.0158444	-0.295111
0.327667	-0.371667	-0.0172956	-0.126368	0.204744	0.0785611	-0.252667	0.0217733	-0.094	-0.27	0.0866833	0.277244	0.0130444	-0.306222
0.358333	-0.373556	0.0100378	-0.150146	0.196078	0.109528	-0.209156	0.0393844	-0.141778	-0.266667	0.0912389	0.308244	0.0300444	-0.293444
0.392444	-0.359333	0.0371489	-0.165101	0.196078	0.143874	-0.178044	0.0552067	-0.196289	-0.266	0.126017	0.333067	0.0455556	-0.260044
0.420889	-0.337889	0.0592378	-0.164401	0.182633	0.177322	-0.151933	0.0548622	-0.254044	-0.269444	0.178683	0.353333	0.0652889	-0.226378
0.440889	-0.321556	0.0659378	-0.158957	0.171633	0.203433	-0.127044	0.0438622	-0.310856	-0.273556	0.248906	0.366	0.0795556	-0.209933
0.457	-0.304	0.0604	-0.159689	0.184189	0.220422	-0.109611	0.0367067	-0.357556	-0.277444	0.297406	0.351556	0.0653111	-0.203378
0.466778	-0.261967	0.0508222	-0.156344	0.197856	0.227222	-0.0975556	0.03774	-0.389444	-0.274778	0.319183	0.311333	0.0362556	-0.198489
0.486111	-0.2013	0.0443878	-0.1442	0.203633	0.231333	-0.0920222	0.0449178	-0.404444	-0.272444	0.342144	0.244844	-0.000166667	-0.209156
0.519444	-0.126856	0.0392767	-0.126755	0.214	0.226222	-0.0931111	0.0479222	-0.409444	-0.266	0.374889	0.166067	-0.0475	-0.210378
0.550889	-0.0525222	0.0276456	-0.103978	0.223333	0.216	-0.104033	0.0469556	-0.407556	-0.252889	0.383556	0.101289	-0.0998333	-0.195822
0.567889	0.00947778	0.00991222	-0.0874221	0.238556	0.199333	-0.1251	0.0369444	-0.401222	-0.235889	0.386889	0.0464	-0.140611	-0.176711
0.573444	0.0568111	-0.00619889	-0.0898666	0.232889	0.171667	-0.152211	0.0266778	-0.388444	-0.221444	0.349111	0.00662222	-0.171867	-0.152778
0.579444	0.0815711	-0.0124989	-0.111144	0.227889	0.136644	-0.178322	0.0375556	-0.368667	-0.203667	0.302778	-0.0245889	-0.200044	-0.131278
0.574667	0.101416	-0.00781	-0.137433	0.223444	0.0970444	-0.198322	0.0556556	-0.346222	-0.187444	0.258333	-0.0433111	-0.239411	-0.107811
0.547556	0.103527	0.00100111	-0.156989	0.197589	0.0538222	-0.209756	0.0560111	-0.333444	-0.170111	0.217001	-0.0478889	-0.262444	-0.0784778
0.507111	0.0872711	0.00859	-0.168411	0.144256	0.0112667	-0.207822	0.0481644	-0.330889	-0.151111	0.188601	-0.0415778	-0.278222	-0.0440778
0.451556	0.0692656	0.0144244	-0.175889	0.0864778	-0.0346222	-0.196511	0.04222	-0.331444	-0.133456	0.193046	-0.0238667	-0.271444	-0.00202222
0.371002	0.0357211	0.0180467	-0.172511	0.0324778	-0.0789556	-0.171278	0.0275644	-0.327556	-0.118944	0.182823	-0.00283333	-0.259111	0.0184222
0.291847	-0.00516778	0.0215222	-0.161099	-0.0200778	-0.122067	-0.131722	0.00440889	-0.328444	-0.109578	0.189934	0.0181222	-0.242778	0.0119778
0.224361	-0.0489456	0.0235	-0.143599	-0.0770778	-0.159733	-0.0703889	-0.0141356	-0.329333	-0.0996222	0.19049	0.0406889	-0.230667	-0.00802222
0.16555	-0.0895011	0.0186667	-0.120966	-0.120967	-0.186178	0.00238889	-0.0237133	-0.328	-0.0875778	0.176368	0.0539444	-0.2129	-0.0385778
0.117139	-0.119706	0.006	-0.0937433	-0.161633	-0.198933	0.0748333	-0.0335467	-0.330556	-0.0769667	0.141123	0.0689333	-0.1985	-0.0705222
0.0904722	-0.154994	-0.00914444	-0.0688433	-0.198411	-0.197056	0.138278	-0.0409911	-0.335333	-0.0597889	0.147457	0.0798778	-0.180944	-0.0931
0.0904722	-0.183217	-0.0202889	-0.0538878	-0.210944	-0.181433	0.181167	-0.0433356	-0.331556	-0.0363444	0.165122	0.0849	-0.163389	-0.126544
0.0983611	-0.200217	-0.0287667	-0.0469322	-0.1851	-0.157578	0.204733	-0.0396556	-0.320333	-0.0156889	0.189078	0.0923667	-0.136256	-0.152611
0.118028	-0.233989	-0.0431778	-0.0370544	-0.147322	-0.130304	0.212111	-0.0307	-0.308111	0.000777778	0.181633	0.0892889	-0.126589	-0.167867
0.159581	-0.263222	-0.0583556	-0.0346767	-0.112948	-0.107227	0.202233	-0.0093	-0.298556	0.0171778	0.1623	0.0981444	-0.104956	-0.158367
0.204848	-0.275111	-0.0694222	-0.0448111	-0.0806478	-0.08556	0.190478	0.0108111	-0.288222	0.0338111	0.151967	0.111522	-0.0753222	-0.137177
0.25	-0.288222	-0.0801111	-0.0531556	-0.0485367	-0.0664489	0.1807	0.0282556	-0.274222	0.0447889	0.154856	0.123956	-0.0530222	-0.125599
0.298589	-0.309333	-0.0933889	-0.0485322	-0.0113144	-0.05556	0.176811	0.0413556	-0.26	0.0526222	0.170422	0.142478	-0.0547222	-0.10351
0.3245	-0.313125	-0.092825	-0.0515987	0.0152713	-0.04663	0.163163	0.04825	-0.253375	0.0656375	0.203375	0.151413	-0.0500125	-0.0918237
0.363375	-0.31225	-0.107913	-0.0505725	0.0616462	-0.0475675	0.163163	0.0479125	-0.2355	0.07405	0.206875	0.155787	-0.0454375	-0.0659737
0.38325	-0.297	-0.114663	-0.0552225	0.0829587	-0.0507675	0.161288	0.049575	-0.222375	0.077725	0.225375	0.164412	-0.0251	-0.0410737
0.40075	-0.286625	-0.1179	-0.059735	0.0804712	-0.056105	0.151062	0.0527	-0.21925	0.0802375	0.229875	0.166787	-0.0034125	-0.01586
0.409	-0.285	-0.118	-0.0592475	0.0760175	-0.061575	0.143575	0.056975	-0.21875	0.082875	0.2225	0.1745	0.013675	-0.0101975
H_C100_NS_K1
-0.0424	-0.341333	-0.0242022	0.297889	-0.180811	-0.108267	-0.0842222	-0.177156	-0.0744444	0.272467	-0.300778	-0.2106	-0.137178	0.0692889
-0.0426222	-0.323222	-0.02398	0.295556	-0.178256	-0.107667	-0.0875556	-0.1676	-0.0747667	0.280133	-0.285556	-0.200378	-0.123511	0.0727333
-0.0474889	-0.291222	-0.0213622	0.289	-0.157089	-0.101622	-0.0946333	-0.1488	-0.0746756	0.284022	-0.242722	-0.191378	-0.123289	0.0746222
-0.0612	-0.267689	-0.00852889	0.281556	-0.125889	-0.097	-0.0976444	-0.129	-0.0732622	0.267578	-0.18929	-0.172822	-0.142144	0.0652956
-0.0660444	-0.2182	-0.00859556	0.265444	-0.103111	-0.0792	-0.113589	-0.124233	-0.0479289	0.279244	-0.144479	-0.181022	-0.120978	0.0690844
-0.0549	-0.1522	-0.0163289	0.252333	-0.0791889	-0.0586111	-0.139189	-0.126189	-0.0160067	0.312111	-0.107368	-0.144911	-0.0810222	0.0703289
-0.0704444	-0.0774222	-0.0121	0.260111	-0.0365222	-0.0307222	-0.157911	-0.1223	0.0202156	0.322667	-0.0631789	-0.120222	-0.0502444	0.0837067
-0.100778	-0.00286667	0.00597778	0.287667	0.0407	-0.00608889	-0.164367	-0.103922	0.0420067	0.293889	-0.00390111	-0.113333	-0.0369889	0.100962
-0.115089	0.0900222	0.0142178	0.315556	0.139256	0.0319111	-0.160878	-0.0793667	0.0726933	0.290111	0.0217211	-0.101044	-0.0142333	0.109851
-0.110978	0.187022	0.0238067	0.344444	0.245478	0.0761333	-0.140122	-0.0543556	0.117827	0.294444	0.0499656	-0.0770556	0.0407667	0.146296
-0.0904111	0.270022	0.0411733	0.382778	0.356922	0.123867	-0.1119	-0.0362667	0.176616	0.283778	0.0785211	-0.0483444	0.0873222	0.195851
-0.0537444	0.347578	0.0673956	0.434778	0.464756	0.173156	-0.0832333	-0.0165778	0.243433	0.270667	0.104021	-0.0133444	0.140433	0.260407
-0.0122556	0.4076	0.102229	0.497556	0.570222	0.227722	-0.0509	0.0120667	0.313811	0.274778	0.163589	0.00742222	0.213322	0.354989
0.0350444	0.446222	0.143207	0.566778	0.655556	0.291144	-0.00778889	0.0509556	0.385922	0.289556	0.210667	0.0529778	0.267378	0.455233
0.102789	0.473111	0.183129	0.629667	0.715778	0.353222	0.0358778	0.0926444	0.460444	0.304	0.242333	0.0739778	0.310978	0.537567
0.191122	0.49	0.220922	0.679444	0.754667	0.406333	0.0685333	0.132967	0.527556	0.321333	0.284478	0.0778667	0.332311	0.621556
0.2959	0.495889	0.255622	0.719778	0.775333	0.447889	0.08569	0.166367	0.576444	0.349333	0.3392	0.142867	0.334644	0.690222
0.4009	0.503889	0.284778	0.755444	0.772444	0.475778	0.0919567	0.1907	0.603556	0.370778	0.382467	0.217467	0.322389	0.755
0.487789	0.498556	0.298333	0.779778	0.752	0.493889	0.0874789	0.206689	0.606667	0.374889	0.397444	0.279367	0.287167	0.789222
0.543667	0.475667	0.292556	0.781444	0.707111	0.499889	0.07799	0.214156	0.584111	0.376778	0.395444	0.289989	0.248511	0.793333
0.559778	0.438778	0.2756	0.761889	0.640778	0.485	0.05879	0.206844	0.534444	0.379778	0.385778	0.288211	0.202844	0.760333
0.538778	0.398778	0.248567	0.727	0.556667	0.449222	0.03359	0.173289	0.463478	0.359	0.357111	0.266333	0.121733	0.713444
0.484889	0.351636	0.207344	0.679222	0.4575	0.389789	0.0140422	0.116622	0.3812	0.317682	0.322778	0.212444	0.0248444	0.653889
0.387889	0.287413	0.157789	0.617444	0.333167	0.309289	-0.00286889	0.0468444	0.278978	0.275771	0.281789	0.142889	-0.0817111	0.576744
0.253222	0.220636	0.0956778	0.546222	0.197167	0.218956	-0.0245244	-0.0299333	0.157311	0.225671	0.217678	0.0818889	-0.173378	0.476078
0.0821111	0.15108	0.0136778	0.460922	0.0446111	0.1254	-0.0501256	-0.106267	0.0315333	0.166116	0.122233	0.0177778	-0.258044	0.356078
-0.111889	0.0625244	-0.0888778	0.372044	-0.117611	0.0255111	-0.0877367	-0.183933	-0.0912444	0.0904489	0.0322333	-0.0762222	-0.329878	0.194967
-0.314111	-0.0433644	-0.197433	0.289389	-0.293278	-0.0860444	-0.134126	-0.2636	-0.210133	0.0106711	-0.0525444	-0.184667	-0.416211	0.0191889
-0.512667	-0.155031	-0.302433	0.217292	-0.458056	-0.200378	-0.182859	-0.339822	-0.327467	-0.0686622	-0.125433	-0.241778	-0.504889	-0.1457
-0.694889	-0.276031	-0.401144	0.15207	-0.601056	-0.302267	-0.240214	-0.407333	-0.434022	-0.147551	-0.215544	-0.298	-0.595667	-0.296144
-0.851778	-0.399809	-0.493556	0.0942033	-0.730278	-0.392156	-0.311792	-0.459667	-0.522056	-0.22044	-0.3401	-0.316111	-0.691778	-0.440256
-0.989556	-0.510111	-0.57	0.0427589	-0.837778	-0.473833	-0.397911	-0.495444	-0.597556	-0.287344	-0.450767	-0.348333	-0.784111	-0.5707
-1.09489	-0.606	-0.631556	-0.00424111	-0.905889	-0.533667	-0.477667	-0.514111	-0.651333	-0.359322	-0.523	-0.339667	-0.861111	-0.683778
-1.16333	-0.705889	-0.673333	-0.04513	-0.940444	-0.572667	-0.531	-0.511222	-0.681222	-0.434444	-0.562222	-0.324556	-0.92	-0.770333
-1.18789	-0.801111	-0.689778	-0.0712744	-0.928889	-0.595667	-0.554778	-0.489889	-0.689556	-0.503667	-0.572	-0.326667	-0.951333	-0.852
-1.171	-0.870556	-0.674	-0.0948411	-0.878667	-0.598778	-0.557333	-0.460333	-0.678	-0.548333	-0.547111	-0.328889	-0.954333	-0.880333
-1.11489	-0.910111	-0.638333	-0.118074	-0.799778	-0.578556	-0.546667	-0.424	-0.645556	-0.564333	-0.494433	-0.309222	-0.929333	-0.858444
-1.02678	-0.908778	-0.582889	-0.134089	-0.699222	-0.537	-0.520444	-0.381222	-0.590444	-0.556889	-0.450067	-0.268667	-0.892889	-0.814111
-0.919	-0.862111	-0.513667	-0.132222	-0.588682	-0.489111	-0.468667	-0.327333	-0.515889	-0.534667	-0.404511	-0.226067	-0.856	-0.778556
-0.793333	-0.782333	-0.435089	-0.112167	-0.469427	-0.440667	-0.397033	-0.262	-0.434033	-0.488311	-0.3216	-0.211511	-0.792222	-0.745556
-0.645419	-0.687222	-0.351556	-0.0763889	-0.357893	-0.381333	-0.311367	-0.1928	-0.343156	-0.422392	-0.226622	-0.165311	-0.683111	-0.717444
-0.497463	-0.583211	-0.263222	-0.0183889	-0.251052	-0.312933	-0.219356	-0.119467	-0.2456	-0.343225	-0.140844	-0.102756	-0.561011	-0.655889
-0.356686	-0.478589	-0.179667	0.0585	-0.132941	-0.2404	-0.134689	-0.0469111	-0.141267	-0.256492	-0.0564	-0.0592	-0.429344	-0.603333
-0.220463	-0.383033	-0.0961111	0.146167	-0.0140522	-0.1614	-0.0633556	0.0208667	-0.0373778	-0.165881	0.0271556	-0.0378444	-0.319678	-0.527
-0.0922411	-0.292356	-0.0153333	0.240167	0.0847256	-0.0758444	0.00275556	0.0873111	0.0602889	-0.0724362	0.0914889	0.00793333	-0.232	-0.463222
0.0182033	-0.201596	0.0597778	0.337944	0.16717	0.0179333	0.0717556	0.152756	0.1414	0.0142304	0.113367	0.0390444	-0.153822	-0.405511
0.101092	-0.121929	0.118444	0.426167	0.231948	0.110044	0.129867	0.213978	0.207733	0.0825638	0.139444	0.0466556	-0.0612667	-0.333067
0.166092	-0.0594844	0.154	0.493744	0.275297	0.2036	0.174089	0.269978	0.246844	0.140008	0.188889	0.0236111	0.0329556	-0.257956
0.218648	-0.0144844	0.164911	0.537	0.289041	0.293822	0.210456	0.312644	0.264433	0.180653	0.223422	0.0218333	0.109844	-0.165844
0.255511	0.00876	0.149267	0.558778	0.279397	0.368933	0.242678	0.340444	0.2606	0.208844	0.246778	0.0263889	0.138444	-0.0628444
0.276333	0.0171156	0.108489	0.556444	0.253222	0.419311	0.267444	0.352111	0.2338	0.228456	0.2119	-0.0159556	0.149344	0.00282222
0.266244	0.0202933	0.0598222	0.520778	0.204111	0.446333	0.277111	0.357556	0.1828	0.237722	0.153122	-0.0500667	0.127633	0.0138222
0.215467	0.0190711	0.00237778	0.453589	0.123778	0.444222	0.264833	0.355	0.109911	0.229556	0.0774556	-0.0559778	0.0920778	-0.0256222
0.132356	0.00906	-0.0606222	0.361589	0.00866667	0.408396	0.2303	0.347111	0.0260222	0.186333	0.00101111	-0.0886444	0.0451778	-0.0671778
0.0279111	-0.0111444	-0.125733	0.252589	-0.130778	0.336618	0.165856	0.334333	-0.0526444	0.108889	-0.0674333	-0.137978	-0.005	-0.122444
-0.0702	-0.0470333	-0.183067	0.138367	-0.260667	0.238173	0.0844111	0.326111	-0.1292	0.0153333	-0.120767	-0.200589	-0.0893333	-0.205222
-0.154978	-0.105367	-0.226067	0.0242556	-0.369333	0.114173	-3.33333e-05	0.320111	-0.192422	-0.0905556	-0.163433	-0.212589	-0.183444	-0.288333
-0.223533	-0.1787	-0.252	-0.0897444	-0.455333	-0.0242711	-0.0793667	0.325222	-0.246422	-0.198778	-0.209878	-0.227367	-0.286667	-0.399667
-0.270156	-0.2665	-0.256556	-0.204189	-0.508444	-0.169049	-0.143367	0.346444	-0.289578	-0.296778	-0.285878	-0.239122	-0.383822	-0.533
-0.286411	-0.369867	-0.2396	-0.310967	-0.561444	-0.314493	-0.1987	0.379889	-0.319222	-0.379778	-0.348444	-0.229511	-0.4716	-0.664556
-0.263322	-0.478778	-0.213122	-0.3943	-0.645556	-0.456938	-0.239144	0.412444	-0.329889	-0.441222	-0.405333	-0.192844	-0.534222	-0.757444
-0.204211	-0.579778	-0.180333	-0.443444	-0.751778	-0.591382	-0.254978	0.443111	-0.32	-0.478556	-0.463	-0.140178	-0.562111	-0.839444
-0.124433	-0.677111	-0.144589	-0.452556	-0.849556	-0.710556	-0.250022	0.468667	-0.296667	-0.495	-0.496	-0.0962889	-0.557333	-0.921111
-0.0323222	-0.771	-0.109886	-0.427844	-0.942778	-0.816444	-0.223122	0.480778	-0.278667	-0.485667	-0.529111	-0.0319556	-0.529556	-1.01478
0.0576778	-0.850556	-0.0793078	-0.376311	-1.04267	-0.905667	-0.180756	0.468889	-0.264	-0.448778	-0.595667	0.0303778	-0.484022	-1.13211
0.131678	-0.899111	-0.0519522	-0.3102	-1.13689	-0.971556	-0.135178	0.429	-0.244111	-0.392556	-0.701	0.0613333	-0.421078	-1.25344
0.188233	-0.918556	-0.03063	-0.233422	-1.21911	-1.01656	-0.0970222	0.352556	-0.214189	-0.335778	-0.792778	0.0774444	-0.350211	-1.34678
0.220411	-0.905778	-0.0280744	-0.148867	-1.309	-1.04256	-0.0687	0.231667	-0.187411	-0.284333	-0.864778	0.0527778	-0.284989	-1.40889
0.219678	-0.864111	-0.0464744	-0.0684222	-1.38333	-1.04511	-0.0321444	0.0658889	-0.163744	-0.248111	-0.915222	0.00451111	-0.229989	-1.43667
0.178011	-0.789444	-0.0830633	0.00646667	-1.42333	-1.01733	0.0167444	-0.138444	-0.143456	-0.226111	-0.974222	-0.0614889	-0.213878	-1.42444
0.0919	-0.701222	-0.137186	0.0640222	-1.44111	-0.957111	0.0695222	-0.377	-0.121638	-0.226556	-1.02422	-0.147156	-0.221767	-1.36844
-0.0391	-0.609333	-0.213819	0.0888333	-1.44778	-0.874222	0.124211	-0.638556	-0.105213	-0.239333	-1.10067	-0.251489	-0.243656	-1.28244
-0.215544	-0.515444	-0.304522	0.0850333	-1.42556	-0.774222	0.178422	-0.908444	-0.0968799	-0.265	-1.173	-0.368267	-0.3101	-1.18067
-0.440656	-0.426222	-0.411211	0.0510556	-1.40444	-0.670222	0.229722	-1.16644	-0.0962132	-0.322	-1.23	-0.475933	-0.409522	-1.03967
-0.712656	-0.352333	-0.531344	-0.00638889	-1.40667	-0.568444	0.267811	-1.39967	-0.113547	-0.400667	-1.30111	-0.570111	-0.527689	-0.886444
-1.03888	-0.301	-0.655333	-0.0842778	-1.42222	-0.470444	0.282244	-1.59478	-0.153024	-0.488889	-1.37667	-0.647889	-0.632667	-0.757556
-1.39143	-0.277	-0.769	-0.1825	-1.42889	-0.38	0.255367	-1.74011	-0.201691	-0.590556	-1.42889	-0.696333	-0.724	-0.646333
-1.75433	-0.279333	-0.871333	-0.3045	-1.43111	-0.301667	0.173478	-1.82222	-0.257024	-0.697556	-1.47667	-0.758111	-0.804556	-0.551
-2.10978	-0.324778	-0.953222	-0.458056	-1.41	-0.241111	0.0394778	-1.83222	-0.319202	-0.819333	-1.50667	-0.850667	-0.851667	-0.488667
-2.42711	-0.404111	-1.00844	-0.634167	-1.35767	-0.204556	-0.135189	-1.76656	-0.39302	-0.948556	-1.52667	-0.949444	-0.870222	-0.451
-2.68222	-0.503778	-1.03189	-0.8202	-1.29122	-0.19	-0.338078	-1.63267	-0.465556	-1.079	-1.52	-1.00689	-0.868778	-0.439444
-2.86333	-0.617667	-1.026	-1.00478	-1.22089	-0.185556	-0.544522	-1.43322	-0.516444	-1.20178	-1.47222	-1.044	-0.840889	-0.424111
-2.95667	-0.736111	-0.990444	-1.17456	-1.122	-0.184556	-0.746856	-1.18156	-0.543556	-1.304	-1.40411	-1.06178	-0.789	-0.400222
-2.95778	-0.845444	-0.929667	-1.31644	-0.982778	-0.182	-0.925856	-0.89	-0.544	-1.38344	-1.30578	-1.08511	-0.705667	-0.354556
-2.86333	-0.938444	-0.851444	-1.42356	-0.824222	-0.170156	-1.06478	-0.571778	-0.519333	-1.44111	-1.20333	-1.12478	-0.612	-0.285778
-2.69222	-1.00811	-0.757889	-1.49556	-0.648	-0.1501	-1.14578	-0.237333	-0.476222	-1.48333	-1.08756	-1.14233	-0.527333	-0.197667
-2.45667	-1.04544	-0.647778	-1.52111	-0.446889	-0.12749	-1.17044	0.0971111	-0.420667	-1.50556	-0.941111	-1.16511	-0.441667	-0.130778
-2.16722	-1.03289	-0.534756	-1.49667	-0.247778	-0.0985233	-1.15144	0.413778	-0.3601	-1.48333	-0.786111	-1.14178	-0.360111	-0.0441111
-1.84867	-0.984	-0.426756	-1.43078	-0.0574444	-0.0558567	-1.09811	0.707	-0.292622	-1.41067	-0.627844	-1.10767	-0.286888	0.0403333
-1.51833	-0.927111	-0.327189	-1.32789	0.148444	3.22222e-05	-1.02444	0.968667	-0.222633	-1.30233	-0.480911	-1.09989	-0.223654	0.105556
-1.18901	-0.857222	-0.236544	-1.19889	0.350333	0.05881	-0.956778	1.18478	-0.162244	-1.173	-0.353244	-1.09322	-0.137766	0.154533
-0.877008	-0.777889	-0.157844	-1.05089	0.520333	0.117366	-0.9	1.35089	-0.116367	-1.02478	-0.258511	-1.10322	-0.0340989	0.162878
-0.597119	-0.705111	-0.0869556	-0.894556	0.667778	0.167588	-0.855889	1.466	-0.0841556	-0.8538	-0.171956	-1.12211	0.0335678	0.153389
-0.361786	-0.644444	-0.0166222	-0.726289	0.809222	0.20441	-0.822	1.53222	-0.0596444	-0.664911	-0.0934444	-1.10656	0.0935678	0.136311
-0.166786	-0.594667	0.0567111	-0.542844	0.925222	0.226132	-0.804556	1.54889	-0.0381111	-0.459022	-0.0407989	-1.12478	0.192123	0.0910444
0.00510333	-0.559556	0.129933	-0.351289	1.01078	0.2358	-0.799556	1.52	-0.0212111	-0.251244	-0.0266322	-1.09744	0.292234	0.0621778
0.164103	-0.545222	0.2028	-0.157956	1.07722	0.226703	-0.784	1.45367	-0.0054	-0.0612444	-0.0298544	-1.088	0.385457	0.0144
0.308437	-0.536222	0.278689	0.0448222	1.13456	0.197759	-0.757111	1.35378	0.00948889	0.104533	-0.06101	-1.05622	0.451567	-0.00116667
0.429992	-0.515556	0.3579	0.264156	1.16889	0.148981	-0.712333	1.23789	0.0230556	0.259422	-0.0831656	-1.01367	0.494889	0.0246111
0.528	-0.498111	0.440811	0.4996	1.20222	0.0885367	-0.641556	1.11444	0.0408889	0.412311	-0.102443	-0.934889	0.526111	0.0739667
0.599222	-0.479	0.529111	0.7516	1.24667	0.0235367	-0.536978	0.976333	0.0640111	0.566311	-0.12751	-0.858333	0.559556	0.144067
0.656556	-0.436167	0.619222	1.02304	1.28556	-0.0284633	-0.400533	0.824889	0.0926889	0.705333	-0.148399	-0.772444	0.617333	0.210889
0.705222	-0.374178	0.700556	1.30256	1.32444	-0.0692411	-0.245311	0.6723	0.124067	0.820889	-0.146043	-0.693111	0.671556	0.291967
0.742333	-0.291511	0.770889	1.58689	1.38111	-0.0946078	-0.0828667	0.524289	0.152089	0.928333	-0.139322	-0.592444	0.705333	0.395456
0.759667	-0.186956	0.828222	1.86756	1.44444	-0.105589	0.0878	0.386956	0.184633	1.03389	-0.110378	-0.494978	0.721667	0.526544
0.757556	-0.0520667	0.873111	2.14422	1.52556	-0.102959	0.251356	0.2624	0.220033	1.135	-0.0845778	-0.381533	0.739222	0.676433
0.752111	0.0997111	0.909222	2.41444	1.61889	-0.0903589	0.4018	0.154289	0.253444	1.22322	-0.0159111	-0.263089	0.776333	0.805
0.766889	0.255711	0.943	2.66667	1.72889	-0.06247	0.537133	0.0527333	0.285889	1.29778	0.0598667	-0.130422	0.842111	0.893111
0.808444	0.423933	0.978889	2.89333	1.83778	-0.0283589	0.659467	-0.0418222	0.312889	1.36889	0.126144	0.00335556	0.903111	0.948667
0.889667	0.603267	1.01622	3.08222	1.94444	0.00734111	0.757444	-0.118044	0.339556	1.42556	0.238256	0.139578	0.921444	1.01644
1.00244	0.774322	1.05333	3.22778	2.05222	0.0276978	0.829444	-0.176267	0.363333	1.45667	0.372922	0.2768	0.913556	1.108
1.15289	0.941667	1.09344	3.32778	2.14111	0.0347311	0.883	-0.221567	0.384333	1.46889	0.467833	0.447467	0.887444	1.19633
1.33078	1.09811	1.12844	3.37778	2.19667	0.0362756	0.933111	-0.243	0.407889	1.45111	0.558911	0.620133	0.876444	1.26544
1.52933	1.24533	1.15778	3.38111	2.22333	0.0388567	0.984222	-0.244	0.435667	1.40889	0.668244	0.749778	0.881556	1.30767
1.74189	1.36878	1.18589	3.33556	2.19667	0.0418011	1.02867	-0.238333	0.467111	1.36	0.798444	0.874667	0.867444	1.35656
1.95	1.478	1.20444	3.23667	2.13222	0.0500344	1.068	-0.245889	0.504778	1.30878	0.903778	0.988111	0.823111	1.40656
2.13333	1.58889	1.20556	3.08222	2.03444	0.0589233	1.10978	-0.263778	0.546222	1.24344	0.964333	1.104	0.757444	1.46767
2.28111	1.69444	1.19333	2.87667	1.90111	0.07759	1.15011	-0.289	0.596889	1.14411	0.976778	1.19589	0.670444	1.48222
2.37222	1.79333	1.16778	2.62889	1.73522	0.107446	1.19078	-0.326111	0.650778	1.03133	0.937667	1.28533	0.594	1.44178
2.40333	1.88222	1.12867	2.33133	1.53444	0.147089	1.22156	-0.368	0.699556	0.924667	0.875333	1.35667	0.538	1.356
2.37	1.95778	1.07622	1.98633	1.31544	0.193722	1.23667	-0.411778	0.736889	0.832111	0.834556	1.41	0.500556	1.24622
2.28222	2.01333	1.01711	1.60167	1.108	0.241878	1.23556	-0.47	0.767556	0.740444	0.760778	1.42889	0.410867	1.10944
2.15111	2.04444	0.954778	1.19289	0.912	0.289111	1.21667	-0.543556	0.782778	0.653111	0.636956	1.42556	0.310289	0.935733
1.97778	2.04778	0.879333	0.771778	0.728422	0.333556	1.17389	-0.624222	0.776222	0.563667	0.509011	1.40667	0.223922	0.730178
1.76856	2.02	0.792222	0.339556	0.532756	0.364222	1.11111	-0.689778	0.748222	0.481556	0.369133	1.36078	0.150144	0.503844
1.53111	1.96111	0.697444	-0.0982222	0.309533	0.385444	1.026	-0.738778	0.702667	0.409	0.255111	1.26922	0.0740333	0.266067
1.26722	1.87111	0.591489	-0.538222	0.0728667	0.396556	0.926556	-0.781222	0.640667	0.347667	0.156889	1.14267	0.0111444	0.0591778
0.995167	1.74111	0.473544	-0.970444	-0.180133	0.398111	0.809667	-0.822	0.562778	0.277844	0.07	1.02989	-0.0521889	-0.119156
0.730611	1.58133	0.342989	-1.37622	-0.440467	0.391889	0.681633	-0.866	0.475222	0.199511	-0.0157778	0.899556	-0.116856	-0.291489
0.472167	1.404	0.2071	-1.749	-0.6948	0.386778	0.552744	-0.922111	0.383389	0.100733	-0.115333	0.736333	-0.180522	-0.479489
0.208056	1.22467	0.0599889	-2.08656	-0.960689	0.377778	0.415522	-0.975556	0.2825	-0.00671111	-0.178	0.555111	-0.211389	-0.660489
-0.0641667	1.04411	-0.101456	-2.39222	-1.23469	0.360444	0.262633	-1.02256	0.176056	-0.123933	-0.224622	0.382333	-0.225367	-0.829
-0.340833	0.866889	-0.264456	-2.66556	-1.51	0.342222	0.116078	-1.06333	0.0721667	-0.253156	-0.299344	0.239667	-0.246111	-0.993444
-0.609389	0.698556	-0.424011	-2.90667	-1.77544	0.329889	-0.0221444	-1.10444	-0.0243889	-0.403156	-0.364578	0.0811111	-0.279333	-1.16378
-0.865278	0.550111	-0.574789	-3.11111	-2.00111	0.319333	-0.165256	-1.15233	-0.118389	-0.5686	-0.447222	-0.074	-0.321778	-1.33489
-1.10028	0.430222	-0.718833	-3.27667	-2.18111	0.309889	-0.317811	-1.19333	-0.215722	-0.726822	-0.494667	-0.196889	-0.364333	-1.48244
-1.31156	0.340222	-0.854222	-3.4	-2.30889	0.301667	-0.467589	-1.21889	-0.316944	-0.865333	-0.527889	-0.327667	-0.380444	-1.63478
-1.507	0.268667	-0.975667	-3.48	-2.39778	0.290778	-0.612889	-1.23222	-0.417278	-0.991444	-0.546667	-0.437889	-0.394444	-1.77222
-1.67411	0.196556	-1.084	-3.51889	-2.46333	0.270667	-0.762889	-1.24	-0.514111	-1.09122	-0.529444	-0.579111	-0.415222	-1.88444
-1.8	0.127333	-1.17444	-3.52111	-2.50556	0.246356	-0.911222	-1.25444	-0.615222	-1.161	-0.516556	-0.697889	-0.449333	-1.96333
-1.89	0.058	-1.25178	-3.49	-2.52556	0.220144	-1.05056	-1.28556	-0.714333	-1.20756	-0.515333	-0.807333	-0.498222	-2.00333
-1.95778	-0.00344444	-1.31667	-3.43222	-2.51667	0.188166	-1.18789	-1.32556	-0.806444	-1.24333	-0.496667	-0.933556	-0.536111	-2.01667
-2.01889	-0.0512222	-1.36778	-3.34778	-2.48333	0.152888	-1.31689	-1.37444	-0.896	-1.26222	-0.458111	-1.03133	-0.545889	-2.01333
-2.07333	-0.0864444	-1.41111	-3.23222	-2.43	0.113454	-1.422	-1.42556	-0.982444	-1.26556	-0.400667	-1.12356	-0.534333	-1.99556
-2.12111	-0.123667	-1.44444	-3.08889	-2.36222	0.0703656	-1.49667	-1.48333	-1.06133	-1.26667	-0.355222	-1.213	-0.509889	-1.96778
-2.17222	-0.172333	-1.46667	-2.92778	-2.27778	0.0246989	-1.55111	-1.55444	-1.12278	-1.26222	-0.329667	-1.31278	-0.513667	-1.91889
-2.21667	-0.222222	-1.47889	-2.75	-2.18444	-0.0140789	-1.58444	-1.63222	-1.16811	-1.24778	-0.314	-1.4	-0.514667	-1.86333
-2.25889	-0.252778	-1.49	-2.55111	-2.10333	-0.04719	-1.60444	-1.70667	-1.20111	-1.23111	-0.318	-1.42778	-0.517222	-1.81222
-2.30222	-0.268778	-1.49889	-2.33333	-2.03	-0.0776567	-1.62	-1.77667	-1.21667	-1.21556	-0.315889	-1.42778	-0.527	-1.74222
-2.34556	-0.279556	-1.49556	-2.10333	-1.95444	-0.103557	-1.63667	-1.83333	-1.21778	-1.20556	-0.273178	-1.40889	-0.538	-1.67222
-2.37667	-0.290111	-1.47556	-1.86467	-1.87889	-0.125467	-1.65111	-1.87333	-1.21111	-1.19222	-0.221056	-1.43111	-0.545444	-1.59222
-2.38778	-0.309778	-1.44556	-1.62056	-1.80889	-0.150967	-1.67222	-1.88778	-1.19111	-1.17444	-0.193411	-1.44	-0.534556	-1.50889
-2.38778	-0.350444	-1.40222	-1.37	-1.75111	-0.173533	-1.70111	-1.88111	-1.15367	-1.15778	-0.164222	-1.43222	-0.504556	-1.43333
-2.37556	-0.396	-1.35556	-1.11267	-1.69889	-0.191333	-1.74444	-1.86222	-1.10278	-1.14333	-0.118778	-1.40556	-0.476778	-1.32478
-2.33667	-0.444111	-1.30778	-0.844556	-1.65	-0.205556	-1.79333	-1.82889	-1.04533	-1.13333	-0.0501111	-1.38556	-0.440222	-1.21111
-2.27444	-0.507111	-1.25556	-0.569778	-1.6	-0.217444	-1.84333	-1.78778	-0.983	-1.13333	0.0236667	-1.36889	-0.420444	-1.11856
-2.2	-0.581	-1.19111	-0.299778	-1.53556	-0.223444	-1.88444	-1.74	-0.912667	-1.14333	0.0882222	-1.35333	-0.384111	-1.00256
-2.12111	-0.651222	-1.11556	-0.0397778	-1.46	-0.226	-1.91111	-1.68111	-0.832222	-1.15556	0.150556	-1.35	-0.315689	-0.888
-2.03556	-0.710556	-1.03689	0.210222	-1.37722	-0.228444	-1.92	-1.61556	-0.744333	-1.16889	0.199622	-1.34	-0.242956	-0.763222
-1.94	-0.769	-0.964333	0.447111	-1.29656	-0.226222	-1.90667	-1.55222	-0.654444	-1.17444	0.238167	-1.27056	-0.171758	-0.639822
-1.83667	-0.821	-0.892444	0.675222	-1.21267	-0.215333	-1.86556	-1.49222	-0.567333	-1.17333	0.2773	-1.19256	-0.107313	-0.527744
-1.72778	-0.866333	-0.822444	0.885778	-1.11044	-0.199333	-1.80333	-1.42667	-0.483889	-1.16333	0.318333	-1.10711	-0.0625356	-0.401778
-1.61333	-0.909222	-0.752556	1.07067	-0.992667	-0.175156	-1.72667	-1.34978	-0.409444	-1.137	0.331444	-1.06344	-0.0186467	-0.277222
-1.50111	-0.933111	-0.684	1.21811	-0.884556	-0.144156	-1.63778	-1.26433	-0.350444	-1.09978	0.326333	-0.99	0.0232422	-0.152667
-1.39422	-0.933333	-0.617	1.32889	-0.792222	-0.113689	-1.53667	-1.17022	-0.298667	-1.05122	0.318111	-0.894667	0.0560144	-0.0338889
-1.29211	-0.930333	-0.551111	1.40556	-0.715111	-0.0822	-1.42889	-1.06989	-0.250333	-0.995889	0.301422	-0.769189	0.0843922	0.0691111
-1.18633	-0.94	-0.488889	1.46	-0.642889	-0.0500333	-1.32856	-0.964556	-0.209889	-0.936333	0.298422	-0.642556	0.0935811	0.170778
-1.06878	-0.951111	-0.427889	1.49222	-0.581667	-0.0153667	-1.243	-0.851	-0.178344	-0.868333	0.289311	-0.526556	0.0959589	0.271556
-0.948444	-0.954	-0.371333	1.50333	-0.517444	0.0206333	-1.16422	-0.732556	-0.144717	-0.800556	0.260089	-0.402222	0.0923278	0.3486
-0.830222	-0.953222	-0.318556	1.49667	-0.439333	0.0616333	-1.09467	-0.612222	-0.108606	-0.733	0.233756	-0.318656	0.0589944	0.444522
-0.706333	-0.942	-0.267289	1.47667	-0.371778	0.103856	-1.03022	-0.496133	-0.0742722	-0.656	0.203644	-0.231311	0.0203278	0.548556
-0.5764	-0.928556	-0.21454	1.45	-0.321367	0.146678	-0.970111	-0.385822	-0.0389389	-0.58	0.208089	-0.0862	-0.0325611	0.628778
-0.4414	-0.923222	-0.164829	1.42333	-0.267256	0.1899	-0.907111	-0.272044	0.00272778	-0.511333	0.221978	0.0412444	-0.0863389	0.688889
-0.305956	-0.923778	-0.124729	1.38667	-0.195256	0.238989	-0.843	-0.145156	0.0420611	-0.459222	0.243867	0.1588	-0.112333	0.770889
-0.1674	-0.906111	-0.0969178	1.34111	-0.102811	0.289278	-0.770444	-0.00537778	0.0786167	-0.403556	0.270111	0.210989	-0.146711	0.877444
-0.0306222	-0.870889	-0.0741511	1.28333	-0.00981111	0.338222	-0.690889	0.139956	0.117283	-0.338267	0.257444	0.274689	-0.175989	0.970111
0.0934889	-0.828556	-0.0547133	1.22589	0.0806333	0.386	-0.596	0.283289	0.157517	-0.265056	0.262778	0.340356	-0.1931	1.03789
0.2146	-0.770222	-0.0386022	1.16211	0.163744	0.432333	-0.498789	0.428178	0.194889	-0.1815	0.328444	0.387356	-0.199467	1.10633
0.334378	-0.701444	-0.0247356	1.09267	0.230522	0.473333	-0.400181	0.570067	0.226556	-0.0970556	0.383778	0.471567	-0.201244	1.15278
0.447822	-0.643	-0.01388	1.01822	0.290522	0.514556	-0.300259	0.705089	0.252778	-0.0239444	0.435444	0.540556	-0.216244	1.16722
0.557778	-0.592111	-0.00174	0.932778	0.357556	0.548667	-0.189926	0.834556	0.276222	0.0426111	0.492222	0.592667	-0.226578	1.17167
0.659444	-0.541222	0.0161044	0.832333	0.420778	0.578778	-0.08437	0.956444	0.298333	0.1035	0.539333	0.639	-0.217133	1.19778
0.758222	-0.471778	0.0343378	0.722778	0.469889	0.603444	0.0115189	1.05544	0.321889	0.174389	0.572333	0.657333	-0.231911	1.25667
0.857556	-0.400444	0.0488378	0.608711	0.510444	0.618444	0.105852	1.12867	0.343667	0.254722	0.611778	0.719667	-0.231911	1.29444
[truncated: 1,627 more rows]
